# Supplementary material for: Differential Complex Formation via Paralogs in the Human Sin3 Protein Interaction Network
Source: Mol Cell Proteomics. 2020 Nov 25;19(9):1468–84. doi: 10.1074/mcp.RA120.002078 (PMC8143632; doi:10.1074/mcp.RA120.002078)
Supplement: Supplementary file 1 [file mmc1.zip]

Archive with 6 entries (6 files):
- mmc1/159999_0_supp_506292_qb255s.pdf
- mmc1/159999_0_supp_506295_qb255m.xlsx
- mmc1/159999_0_supp_506296_qb255x.xlsx
- mmc1/159999_0_supp_506297_qb255b.xlsx
- mmc1/159999_0_supp_506298_qb255b.xlsx
- mmc1/159999_0_supp_506299_qb255b.xlsx
