# Supplementary material for: Differential Complex Formation via Paralogs in the Human Sin3 Protein Interaction Network
Source: Mol Cell Proteomics. 2020 Nov 25;19(9):1468–84. doi: 10.1074/mcp.RA120.002078 (PMC8143632; doi:10.1074/mcp.RA120.002078)
Supplement: Supplementary file 1 [file mmc1.zip › mmc1/159999_0_supp_506295_qb255m.xlsx]

## Sheet: Cover-Page
Supporting Information
	Differential Complex Formation via Paralogs in the Human Sin3 Protein Interaction Network
	Mark K. Adams1, Charles A.S. Banks1, Janet L. Thornton1, Cassandra G. Kempf1, Ying Zhang1, Sayem Miah1, Yan Hao1, Mihaela E. Sardiu1, Maxime Killer1,2, Gaye L. Hattem1, Alexis Murray1, Maria L. Katt1, Laurence Florens1, Michael P. Washburn1,3,*
	1 Stowers Institute for Medical Research, Kansas City, MO 64110
	2 Current address: Centre for Structural Systems Biology (CSSB), DESY and European Molecular Biology Laboratory Hamburg, Hamburg, Germany
	3 Department of Pathology & Laboratory Medicine, University of Kansas Medical Center, Kansas City, KS 66160
	*Correspondence: mpw@stowers.org
	Table of Contents
	Supporting Information 1:	Oligonucleotides and Data Availability
	Table S1A: Oligonucleotides used for cloning
	Table S1B: Mass Spectrometry Data Accession Numbers

## Sheet: TableS1A
Table S1A: Oligonucleotides used for cloning
Primer ID	Sequence	Construct Preparation
HDAC1_AsiSI_forward	5'-AAAAGCGATCGCCATGGCGCAGACG-3'	HDAC1-Halo_pcDNA5FRT
HDAC1_PmeI_reverse	5'-AAAAGTTTAAACGGCCAACTTGACCTCC-3'	HDAC1-Halo_pcDNA5FRT
pFC14A/pFC16K_MluI_forward	5'-TTTTACGCGTCCGCAGTACTCCGGCCACG-3'	HDAC1-Halo_pcDNA5FRT, HDAC2-Halo_pcDNA5FRT
pFC14A/pFC16K_NotI_reverse	5'-AAAAGCGGCCGCCCCAAGGGGTTA-3'	HDAC1-Halo_pcDNA5FRT, HDAC2-Halo_pcDNA5FRT
HDAC2optimized_AsiSI_forward	5'-AAAAGCGATCGCCATGGCATATAGC-3'	HDAC2-Halo_pcDNA5FRT
HDAC2optimized_PmeI_reverse	5'-AAAAGTTTAAACCGGATTAGAGAGCTGCTCAG-3'	HDAC2-Halo_pcDNA5FRT
PHF12_AsiSI_forward	5'-AAAAGCGATCGCCATGTGGGAGAAAATGGAGACCAAG-3'	Halo-PHF12_pcDNA5FRT
PHF12_phos_reverse	/5Phos/AAACCTAAGGAACAGAGTTGGAGCGC-3'	Halo-PHF12_pcDNA5FRT
RBBP4_AsiSI_forward	5'-CAGGCGATCGCCATGGCCGACAAGGAAGCAGC-3'	Halo-RBBP4_pcDNA5FRT
RBBP4_PmeI_reverse	5'-CAGGTTTAAACCTAGGACCCTTGTCCTTCTGGATCC-3'	Halo-RBBP4_pcDNA5FRT
ING1_AsiSI_forward	5'-CAGGCGATCGCCATGTTGAGTCCTGCCAACGGG-3'	Halo-ING1_pcDNA5FRT
ING1_PmeI_reverse	5'-CAGGTTTAAACCTACCTGTTGTAAGCCCTCTCTTTTTTGGA-3'	Halo-ING1_pcDNA5FRT
ING2_AsiSI_forward	5'-CAGGCGATCGCCATGTTAGGGCAGCAGCAGCAG-3'	Halo-ING2_pcDNA5FRT
ING2_PmeI_reverse	5'-CAGGTTTAAACCTACCTCGATCTTCTATCCTTTTTTGTCTTTTCAGTAC-3'	Halo-ING2_pcDNA5FRT
BRMS1_AsiSI_forward	5'-CAGGCGATCGCCATGCCTGTCCAGCCTCCAAG-3'	Halo-BRMS1_pcDNA5FRT
BRMS1_PmeI_reverse	5'-CAGGTTTAAACTCAAGGTCCATCCGATTTTCTCTTCTGAG-3'	Halo-BRMS1_pcDNA5FRT
BRMS1L_AsiSI_forward	5'-CAGGCGATCGCCATGCCAGTCCATTCCCGAGG-3'	Halo-BRMS1L_pcDNA5FRT
BRMS1L_PmeI_reverse	5'-CAGGTTTAAACTTATGAATGTTTAATTGAATATTTTCCTTTCTGTAGCTGTGAAATG-3'	Halo-BRMS1L_pcDNA5FRT
AsiSI_MORF4L1syn_fwd	5'-AAAAGCGATCGCCATGGCACCGAA-3'	MORF4L1-Halo_pcDNA5FRT
MORF4L1syn_rev	/5Phos/CTCCCACAGCTTTTCGATGATACTCGG-3'	MORF4L1-Halo_pcDNA5FRT

## Sheet: TableS1B
Table S1B: Mass Spectrometry Data Accession Numbers
MS Run Name	Run Type	Dataset Location	Massive ID / Password	ProteomeXchange ID	Publication first reporting data
Control_1	Control stable cell line	ftp://massive.ucsd.edu/MSV000085212/	MSV000085212 / MWLab	PXD018319	Banks et al. Molecular and Cellular Proteomics, 2018
Control_2	Control stable cell line	ftp://massive.ucsd.edu/MSV000085212/	MSV000085212 / MWLab	PXD018319	Banks et al. Molecular and Cellular Proteomics, 2018
Control_3	Control stable cell line	ftp://massive.ucsd.edu/MSV000085212/	MSV000085212 / MWLab	PXD018319	Banks et al. Molecular and Cellular Proteomics, 2018
Control_4	Control stable cell line	ftp://massive.ucsd.edu/MSV000085212/	MSV000085212 / MWLab	PXD018319	Banks et al. Molecular and Cellular Proteomics, 2018
Control_5	Control stable cell line	ftp://massive.ucsd.edu/MSV000085212/	MSV000085212 / MWLab	PXD018319	Banks et al. Molecular and Cellular Proteomics, 2018
Halo_ARID4A_1	ARID4A stable expression	ftp://massive.ucsd.edu/MSV000085209/	MSV000085209 / MWLab	PXD018308	This paper
Halo_ARID4A_2	ARID4A stable expression	ftp://massive.ucsd.edu/MSV000085209/	MSV000085209 / MWLab	PXD018308	This paper
Halo_ARID4A_3	ARID4A stable expression	ftp://massive.ucsd.edu/MSV000085209/	MSV000085209 / MWLab	PXD018308	This paper
Halo_ARID4A_4	ARID4A stable expression	ftp://massive.ucsd.edu/MSV000085209/	MSV000085209 / MWLab	PXD018308	This paper
Halo_ARID4B_1	ARID4B stable expression	ftp://massive.ucsd.edu/MSV000085199/	MSV000085199 / MWLab	PXD018289	This paper
Halo_ARID4B_2	ARID4B stable expression	ftp://massive.ucsd.edu/MSV000085199/	MSV000085199 / MWLab	PXD018289	This paper
Halo_ARID4B_3	ARID4B stable expression	ftp://massive.ucsd.edu/MSV000085199/	MSV000085199 / MWLab	PXD018289	This paper
Halo_ARID4B_4	ARID4B stable expression	ftp://massive.ucsd.edu/MSV000085199/	MSV000085199 / MWLab	PXD018289	This paper
Halo_BRMS1_1	BRMS1 stable expression	ftp://massive.ucsd.edu/MSV000085171/	MSV000085171 / MWLab	PXD018235	This paper
Halo_BRMS1_2	BRMS1 stable expression	ftp://massive.ucsd.edu/MSV000085171/	MSV000085171 / MWLab	PXD018235	This paper
Halo_BRMS1_3	BRMS1 stable expression	ftp://massive.ucsd.edu/MSV000085171/	MSV000085171 / MWLab	PXD018235	This paper
Halo_BRMS1_4	BRMS1 stable expression	ftp://massive.ucsd.edu/MSV000085171/	MSV000085171 / MWLab	PXD018235	This paper
Halo_BRMS1L_1	BRMS1L stable expression	ftp://massive.ucsd.edu/MSV000085173/	MSV000085173 / MWLab	PXD018236	This paper
Halo_BRMS1L_2	BRMS1L stable expression	ftp://massive.ucsd.edu/MSV000085173/	MSV000085173 / MWLab	PXD018236	This paper
Halo_BRMS1L_3	BRMS1L stable expression	ftp://massive.ucsd.edu/MSV000085173/	MSV000085173 / MWLab	PXD018236	This paper
Halo_GATAD1_1	GATAD1 stable expression	ftp://massive.ucsd.edu/MSV000085174/	MSV000085174 / MWLab	PXD018237	This paper
Halo_GATAD1_2	GATAD1 stable expression	ftp://massive.ucsd.edu/MSV000085174/	MSV000085174 / MWLab	PXD018237	This paper
Halo_GATAD1_3	GATAD1 stable expression	ftp://massive.ucsd.edu/MSV000085174/	MSV000085174 / MWLab	PXD018237	This paper
HDAC1_Halo_1	HDAC1 stable expression	ftp://massive.ucsd.edu/MSV000085176/	MSV000085176 / MWLab	PXD018238	This paper
HDAC1_Halo_2	HDAC1 stable expression	ftp://massive.ucsd.edu/MSV000085176/	MSV000085176 / MWLab	PXD018238	This paper
HDAC1_Halo_3	HDAC1 stable expression	ftp://massive.ucsd.edu/MSV000085176/	MSV000085176 / MWLab	PXD018238	This paper
HDAC1_Halo_4	HDAC1 stable expression	ftp://massive.ucsd.edu/MSV000085176/	MSV000085176 / MWLab	PXD018238	This paper
HDAC1_Halo_5	HDAC1 stable expression	ftp://massive.ucsd.edu/MSV000085176/	MSV000085176 / MWLab	PXD018238	This paper
HDAC2_Halo_1	HDAC2 stable expression	ftp://massive.ucsd.edu/MSV000085177/	MSV000085177 / MWLab	PXD018239	This paper
HDAC2_Halo_2	HDAC2 stable expression	ftp://massive.ucsd.edu/MSV000085177/	MSV000085177 / MWLab	PXD018239	This paper
HDAC2_Halo_3	HDAC2 stable expression	ftp://massive.ucsd.edu/MSV000085177/	MSV000085177 / MWLab	PXD018239	This paper
HDAC2_Halo_4	HDAC2 stable expression	ftp://massive.ucsd.edu/MSV000085177/	MSV000085177 / MWLab	PXD018239	This paper
Halo_ING1_1	ING1 stable expression	ftp://massive.ucsd.edu/MSV000085186/	MSV000085186 / MWLab	PXD018277	This paper
Halo_ING1_2	ING1 stable expression	ftp://massive.ucsd.edu/MSV000085186/	MSV000085186 / MWLab	PXD018277	This paper
Halo_ING1_3	ING1 stable expression	ftp://massive.ucsd.edu/MSV000085186/	MSV000085186 / MWLab	PXD018277	This paper
Halo_ING2_1	ING2 stable expression	ftp://massive.ucsd.edu/MSV000085187/	MSV000085187 / MWLab	PXD018278	This paper
Halo_ING2_2	ING2 stable expression	ftp://massive.ucsd.edu/MSV000085187/	MSV000085187 / MWLab	PXD018278	This paper
Halo_ING2_3	ING2 stable expression	ftp://massive.ucsd.edu/MSV000085187/	MSV000085187 / MWLab	PXD018278	This paper
Halo_ING2_4	ING2 stable expression	ftp://massive.ucsd.edu/MSV000085187/	MSV000085187 / MWLab	PXD018278	This paper
Halo_ING2_5	ING2 stable expression	ftp://massive.ucsd.edu/MSV000085187/	MSV000085187 / MWLab	PXD018278	This paper
MORF4L1_Halo_1	MORF4L1 stable expression	ftp://massive.ucsd.edu/MSV000085076/	MSV000085076 / MWLab	PXD017981	This paper
MORF4L1_Halo_2	MORF4L1 stable expression	ftp://massive.ucsd.edu/MSV000085076/	MSV000085076 / MWLab	PXD017981	This paper
MORF4L1_Halo_3	MORF4L1 stable expression	ftp://massive.ucsd.edu/MSV000085076/	MSV000085076 / MWLab	PXD017981	This paper
Halo_PHF12_1	PHF12 stable expression	ftp://massive.ucsd.edu/MSV000085188/	MSV000085188 / MWLab	PXD018279	This paper
Halo_PHF12_2	PHF12 stable expression	ftp://massive.ucsd.edu/MSV000085188/	MSV000085188 / MWLab	PXD018279	This paper
Halo_PHF12_3	PHF12 stable expression	ftp://massive.ucsd.edu/MSV000085188/	MSV000085188 / MWLab	PXD018279	This paper
Halo_RBBP4_1	RBBP4 stable expression	ftp://massive.ucsd.edu/MSV000085189/	MSV000085189 / MWLab	PXD018280	This paper
Halo_RBBP4_2	RBBP4 stable expression	ftp://massive.ucsd.edu/MSV000085189/	MSV000085189 / MWLab	PXD018280	This paper
Halo_RBBP4_3	RBBP4 stable expression	ftp://massive.ucsd.edu/MSV000085189/	MSV000085189 / MWLab	PXD018280	This paper
Halo_SAP30_1	SAP30 stable expression	ftp://massive.ucsd.edu/MSV000085191/	MSV000085191 / MWLab	PXD018282	Banks et al. Molecular and Cellular Proteomics, 2018
Halo_SAP30_2	SAP30 stable expression	ftp://massive.ucsd.edu/MSV000085191/	MSV000085191 / MWLab	PXD018282	Banks et al. Molecular and Cellular Proteomics, 2018
Halo_SAP30_3	SAP30 stable expression	ftp://massive.ucsd.edu/MSV000085191/	MSV000085191 / MWLab	PXD018282	Banks et al. Molecular and Cellular Proteomics, 2018
Halo_SAP30_4	SAP30 stable expression	ftp://massive.ucsd.edu/MSV000085191/	MSV000085191 / MWLab	PXD018282	Banks et al. Molecular and Cellular Proteomics, 2018
Halo_SAP30L_1	SAP30L stable expression	ftp://massive.ucsd.edu/MSV000085198/	MSV000085198 / MWLab	PXD018288	Banks et al. Molecular and Cellular Proteomics, 2018
Halo_SAP30L_2	SAP30L stable expression	ftp://massive.ucsd.edu/MSV000085198/	MSV000085198 / MWLab	PXD018288	Banks et al. Molecular and Cellular Proteomics, 2018
Halo_SAP30L_3	SAP30L stable expression	ftp://massive.ucsd.edu/MSV000085198/	MSV000085198 / MWLab	PXD018288	Banks et al. Molecular and Cellular Proteomics, 2018
Halo_SAP30L_4	SAP30L stable expression	ftp://massive.ucsd.edu/MSV000085198/	MSV000085198 / MWLab	PXD018288	Banks et al. Molecular and Cellular Proteomics, 2018
Halo_SAP130_1	SAP130 stable expression	ftp://massive.ucsd.edu/MSV000085190/	MSV000085190 / MWLab	PXD018281	This paper
Halo_SAP130_2	SAP130 stable expression	ftp://massive.ucsd.edu/MSV000085190/	MSV000085190 / MWLab	PXD018281	This paper
Halo_SAP130_3	SAP130 stable expression	ftp://massive.ucsd.edu/MSV000085190/	MSV000085190 / MWLab	PXD018281	This paper
SIN3A_Halo_1	SIN3A stable expression	ftp://massive.ucsd.edu/MSV000085193/	MSV000085193 / MWLab	PXD018283	This paper
SIN3A_Halo_2	SIN3A stable expression	ftp://massive.ucsd.edu/MSV000085193/	MSV000085193 / MWLab	PXD018283	This paper
SIN3A_Halo_3	SIN3A stable expression	ftp://massive.ucsd.edu/MSV000085193/	MSV000085193 / MWLab	PXD018283	This paper
SIN3B1_Halo_1	SIN3B isoform 1 stable expression	ftp://massive.ucsd.edu/MSV000085194/	MSV000085194 / MWLab	PXD018284	This paper
SIN3B1_Halo_2	SIN3B isoform 1 stable expression	ftp://massive.ucsd.edu/MSV000085194/	MSV000085194 / MWLab	PXD018284	This paper
SIN3B1_Halo_3	SIN3B isoform 1 stable expression	ftp://massive.ucsd.edu/MSV000085194/	MSV000085194 / MWLab	PXD018284	This paper
SIN3B1_Halo_4	SIN3B isoform 1 stable expression	ftp://massive.ucsd.edu/MSV000085194/	MSV000085194 / MWLab	PXD018284	This paper
SIN3B2_Halo_1	SIN3B isoform 2 stable expression	ftp://massive.ucsd.edu/MSV000085197/	MSV000085197 / MWLab	PXD018287	This paper
SIN3B2_Halo_2	SIN3B isoform 2 stable expression	ftp://massive.ucsd.edu/MSV000085197/	MSV000085197 / MWLab	PXD018287	This paper
SIN3B2_Halo_3	SIN3B isoform 2 stable expression	ftp://massive.ucsd.edu/MSV000085197/	MSV000085197 / MWLab	PXD018287	This paper
SIN3B2_Halo_4	SIN3B isoform 2 stable expression	ftp://massive.ucsd.edu/MSV000085197/	MSV000085197 / MWLab	PXD018287	This paper
SIN3B3_Halo_1	SIN3B isoform 3 stable expression	ftp://massive.ucsd.edu/MSV000085195/	MSV000085195 / MWLab	PXD018285	This paper
SIN3B3_Halo_2	SIN3B isoform 3 stable expression	ftp://massive.ucsd.edu/MSV000085195/	MSV000085195 / MWLab	PXD018285	This paper
SIN3B3_Halo_3	SIN3B isoform 3 stable expression	ftp://massive.ucsd.edu/MSV000085195/	MSV000085195 / MWLab	PXD018285	This paper
SIN3B3_Halo_4	SIN3B isoform 3 stable expression	ftp://massive.ucsd.edu/MSV000085195/	MSV000085195 / MWLab	PXD018285	This paper
Halo_SUDS3_1	SUDS3 stable expression	ftp://massive.ucsd.edu/MSV000085196/	MSV000085196 / MWLab	PXD018286	Banks et al. Molecular and Cellular Proteomics, 2018
Halo_SUDS3_2	SUDS3 stable expression	ftp://massive.ucsd.edu/MSV000085196/	MSV000085196 / MWLab	PXD018286	Banks et al. Molecular and Cellular Proteomics, 2018
Halo_SUDS3_3	SUDS3 stable expression	ftp://massive.ucsd.edu/MSV000085196/	MSV000085196 / MWLab	PXD018286	Banks et al. Molecular and Cellular Proteomics, 2018
SIN3A-Halo_DSSO_1	SIN3A stable expression; DSSO crosslinked	ftp://massive.ucsd.edu/MSV000085083/	MSV000085083 / MWLab		This paper
SIN3A-Halo_DSSO_2	SIN3A stable expression; DSSO crosslinked	ftp://massive.ucsd.edu/MSV000085083/	MSV000085083 / MWLab		This paper
SIN3A-Halo_DSSO_3	SIN3A stable expression; DSSO crosslinked	ftp://massive.ucsd.edu/MSV000085083/	MSV000085083 / MWLab		This paper
SIN3B-Halo_DSSO_1	SIN3B_2 stable expression; DSSO crosslinked	ftp://massive.ucsd.edu/MSV000085084/	MSV000085084 / MWLab		This paper
SIN3B-Halo_DSSO_2	SIN3B_2 stable expression; DSSO crosslinked	ftp://massive.ucsd.edu/MSV000085084/	MSV000085084 / MWLab		This paper
SIN3B-Halo_DSSO_3	SIN3B_2 stable expression; DSSO crosslinked	ftp://massive.ucsd.edu/MSV000085084/	MSV000085084 / MWLab		This paper
SIN3B-Halo_DSSO_4	SIN3B_2 stable expression; DSSO crosslinked	ftp://massive.ucsd.edu/MSV000085084/	MSV000085084 / MWLab		This paper
SIN3B-Halo_DSSO_5	SIN3B_2 stable expression; DSSO crosslinked	ftp://massive.ucsd.edu/MSV000085084/	MSV000085084 / MWLab		This paper
