# Supplementary material for: Differential Complex Formation via Paralogs in the Human Sin3 Protein Interaction Network
Source: Mol Cell Proteomics. 2020 Nov 25;19(9):1468–84. doi: 10.1074/mcp.RA120.002078 (PMC8143632; doi:10.1074/mcp.RA120.002078)
Supplement: Supplementary file 1 [file mmc1.zip › mmc1/159999_0_supp_506296_qb255x.xlsx]

## Sheet: Cover-Page
Supporting Information
	Differential Complex Formation via Paralogs in the Human Sin3 Protein Interaction Network
	Mark K. Adams1, Charles A.S. Banks1, Janet L. Thornton1, Cassandra G. Kempf1, Ying Zhang1, Sayem Miah1, Yan Hao1, Mihaela E. Sardiu1, Maxime Killer1,2, Gaye L. Hattem1, Alexis Murray1, Maria L. Katt1, Laurence Florens1, Michael P. Washburn1,3,*
	1 Stowers Institute for Medical Research, Kansas City, MO 64110
	2 Current address: Centre for Structural Systems Biology (CSSB), DESY and European Molecular Biology Laboratory Hamburg, Hamburg, Germany
	3 Department of Pathology & Laboratory Medicine, University of Kansas Medical Center, Kansas City, KS 66160
	*Correspondence: mpw@stowers.org
	Table of Contents
	Supporting Information 2:	Identification, label-free quantitation, and statistical analysis of proteins detected in APMS analyses of Sin3 interaction network components
	Table S2A: Peptide and spectral counts for all proteins detected by MudPIT analyses of Halo-tagged SIN3 interaction network components
	Table S2B: Frequency of detection and average dNSAF across replicate analyses
	Table S2C: Selection of proteins based on reproducibility of detection
	Table S2D: Statistical QSPEC (v1.3.5) analysis to define prey proteins enriched over negative controls												Figures 1C-D, S5A-P
	Table S2E: Selection of statistically-significant interaction partners (Zstatistic >= 3, and Log2FoldChange >= 2)												Figures 1E, 2A-D

## Sheet: TableS2A
Table S2A: Peptide and spectral counts for all proteins detected by MudPIT analyses of Halo-tagged SIN3 interaction network components
The mass spectrometry data have been deposited to the ProteomeXchange Consortium via the MassIVE partner repository with the identifiers reported in Table S1.
Peptide counts: columns end with "_P"
Total spectral counts: columns end with "_S"
Unique spectral counts: columns end with "_uS"
Shared spectral counts: columns end with "_sS"
Spectra distributed according to the spectral count contribution of peptides unique to each isoform: columns end with "_dS"
Sequence coverage as a percentage: columns end with "_SC"
Distributed Normalized Spectral Abundance Factors (calculated based on distributed spectral counts and protein length): columns end with "_dNSAF".
The number of times a protein is detected across analyses is listed in the "Detected # Out of" columns.
False Discovery Rates (FDR, %) for each proteomics analysis are calculated at the bottom of the table against the number of SHUFFLED proteins (in red).
dNSAF_Rank	Experiment dNSAF AVG	Experiment Detected # Out of 65	Control dNSAF AVG	Control Detected # Out of 5	Experiment:Control	NCBI_Gene	NCBI_Locus_Tag	NCBI_Chromosome	NCBI_EC_Number	Region_Sources	NCBI_Region_Names	NCBI_Region_Notes	NCBI_Site_Sources	NCBI_Site_Types	NCBI_Site_Notes	NCBI_Go_Components	NCBI_Go_Functions	NCBI_Go_Processes	Total Proteins In Group	Proteins In Group	Contrast_Rank	Locus	Description	Control_1_P	Control_1_S	Control_1_uS	Control_1_sS	Control_1_dS	Control_1_SC	Control_1_dNSAF	Control_2_P	Control_2_S	Control_2_uS	Control_2_sS	Control_2_dS	Control_2_SC	Control_2_dNSAF	Control_3_P	Control_3_S	Control_3_uS	Control_3_sS	Control_3_dS	Control_3_SC	Control_3_dNSAF	Control_4_P	Control_4_S	Control_4_uS	Control_4_sS	Control_4_dS
2	0.120118	3	0.000371	1	323.768	MRFAP1		4		[1..127]	[MRFAP1]	[MORF4 family-associated protein1; pfam15155]							1	NP_001258982.1	2596	NP_001258982.1	MORF4 family-associated protein 1 isoform a [Homo sapiens]	0	0	0	0	0	0	0	0	0	0	0	0	0	0	1	1	1	0	1	18.9	0.00037069	0	0	0	0	0
4	0.051283	3	0	0	1.79769e+308	MRGBP		20		[34..114]	[Eaf7]	[Chromatin modification-related protein EAF7; pfam07904]	[2][22][23][191][195]	[acetylation][phosphorylation][phosphorylation][phosphorylation][phosphorylation]	[N-acetylglycine. {ECO:0000244|PubMed:19413330}; propagated from UniProtKB/Swiss-Prot (Q9NV56.1)][Phosphothreonine. {ECO:0000244|PubMed:24275569}; propagated from UniProtKB/Swiss-Prot (Q9NV56.1)][Phosphoserine. {ECO:0000244|PubMed:24275569}; propagated from UniProtKB/Swiss-Prot (Q9NV56.1)][Phosphoserine. {ECO:0000244|PubMed:16964243, ECO:0000244|PubMed:18669648, ECO:0000244|PubMed:19690332}; prop…				1	NP_060740.1	1978	NP_060740.1	MRG/MORF4L-binding protein [Homo sapiens]	0	0	0	0	0	0	0	0	0	0	0	0	0	0	0	0	0	0	0	0	0	0	0	0	0	0
5	0.033599	22	0	0	1.79769e+308	MORF4L1		15		[30..78][129..311]	[CHROMO][MRG]	[Chromatin organization modifier (chromo) domain is a conserved region of around 50 amino acids found in a variety of chromosomal proteins, which appear to play a role in the functional organization of the eukaryotic nucleus. Experimental evidence...; cd00024][MRG; pfam05712]	[order(44,46,49,53,57,61..62)]	[other]	[histone binding site]				1	NP_006782.1	734	NP_006782.1	mortality factor 4-like protein 1 isoform 1 [Homo sapiens]	0	0	0	0	0	0	0	0	0	0	0	0	0	0	0	0	0	0	0	0	0	0	0	0	0	0
7	0.028662	63	8.5e-05	4	337.2	RBBP7		X		[17..88][47..122][<113..>407][122..402][128..173][181..217][228..269][275..312][318..369][376..403]	[CAF1C_H4-bd][WD 1][WD40][WD40][WD 2][WD 3][WD 4][WD 5][WD 6][WD 7]	[Histone-binding protein RBBP4 or subunit C of CAF1 complex; pfam12265][propagated from UniProtKB/Swiss-Prot (Q16576.1)][WD40 repeat [General function prediction only]; COG2319][WD40 domain, found in a number of eukaryotic proteins that cover a wide variety of functions including adaptor/regulatory modules in signal transduction, pre-mRNA processing and cytoskeleton assembly; typically contains a…	[2][3][4][order(122,143,147,151..152,174..175,194,198,204..205,][354]	[acetylation][phosphorylation][acetylation][other][phosphorylation]	[N-acetylalanine; propagated from UniProtKB/Swiss-Prot (Q16576.1)][Phosphoserine; propagated from UniProtKB/Swiss-Prot (Q16576.1)][N6-acetyllysine, alternate; propagated from UniProtKB/Swiss-Prot (Q16576.1)][structural tetrad][Phosphoserine; propagated from UniProtKB/Swiss-Prot (Q16576.1)]				1	NP_002884.1	154	NP_002884.1	histone-binding protein RBBP7 isoform 2 [Homo sapiens]	2	2	0	2	0.75	9.41	4.594e-05	1	2	0	2	1	2.82	5.227e-05	1	2	0	2	1	2.82	0.00011077	0	0	0	0	0
8	0.027972	65	0.035863	5	0.779968	PCBP1		2		[15..76][99..163][281..343]	[PCBP_like_KH][PCBP_like_KH][KH-I]	[K homology RNA-binding domain, PCBP_like. Members of this group possess KH domains in a tandem arrangement. Most members, similar to the poly(C) binding proteins (PCBPs) and Nova, containing three KH domains, with the first and second domains, which are...; cd02396][K homology RNA-binding domain, PCBP_like. Members of this group possess KH domains in a tandem arrangement. Most members, similar t…	[1][order(23,25..27,29..33,36..37,40..41,44..47)][30..33][order(107,109..111,113..117,120..121,124..125,128..131)][114..117][173][190][order(289,291..293,295..299,302..303,306..307,312..315)][296..299]	[acetylation][other][other][other][other][phosphorylation][phosphorylation][other][other]	[N-acetylmethionine; propagated from UniProtKB/Swiss-Prot (Q15365.2)][nucleic acid binding region [nucleotide binding]][G-X-X-G motif][nucleic acid binding region [nucleotide binding]][G-X-X-G motif][Phosphoserine; propagated from UniProtKB/Swiss-Prot (Q15365.2)][Phosphoserine; propagated from UniProtKB/Swiss-Prot (Q15365.2)][nucleic acid binding region [nucleotide binding]][G-X-X-G motif]				1	NP_006187.2	100	NP_006187.2	poly(rC)-binding protein 1 [Homo sapiens]	23	320	169	151	318.246	78.65	0.0232696	25	804	729	75	802.985	78.37	0.0501028	21	288	273	15	287.945	74.72	0.0380781	14	102	62	40	102
9	0.025754	56	0	0	1.79769e+308	SUDS3		12		[2..170][60..223][188..226]	[Mediates interaction with USP17L2][Sds3][Sin3 interaction domain (SID). {ECO:0000250|UniProtKB:Q8BR65}]	[propagated from UniProtKB/Swiss-Prot (Q9H7L9.2)][Sds3-like; pfam08598][propagated from UniProtKB/Swiss-Prot (Q9H7L9.2)]	[2][32][45][45][49][49][53][55][228][234][234][236][237][237][244]	[acetylation][phosphorylation][phosphorylation][phosphorylation][phosphorylation][phosphorylation][phosphorylation][phosphorylation][phosphorylation][phosphorylation][phosphorylation][phosphorylation][phosphorylation][phosphorylation][phosphorylation]	[N-acetylserine. {ECO:0000244|PubMed:21406692}; propagated from UniProtKB/Swiss-Prot (Q9H7L9.2)][Phosphoserine. {ECO:0000244|PubMed:21406692}; propagated from UniProtKB/Swiss-Prot (Q9H7L9.2)][][Phosphoserine. {ECO:0000244|PubMed:17081983, ECO:0000244|PubMed:18318008, ECO:0000244|PubMed:18669648, ECO:0000244|PubMed:20068231, ECO:0000244|PubMed:21406692, ECO:0000244|PubMed:24275569}; propagated fro…				1	NP_071936.2	263	NP_071936.2	sin3 histone deacetylase corepressor complex component SDS3 [Homo sapiens]	0	0	0	0	0	0	0	0	0	0	0	0	0	0	0	0	0	0	0	0	0	0	0	0	0	0
10	0.024006	3	0	0	1.79769e+308	BRD8		5		[782..885]	[Bromo_brd8_like]	[Bromodomain, brd8_like subgroup. In mammals, brd8 (bromodomain containing 8) interacts with the thyroid hormone receptor in a ligand-dependent fashion and enhances thyroid hormone-dependent activation from thyroid response elements. Brd8 is thought to be...; cd05507]	[264][268][284][710][714][order(809,814,817,856,860,866)]	[phosphorylation][phosphorylation][phosphorylation][phosphorylation][phosphorylation][other]	[][][][][][putative acetyllysine binding site [chemical binding]]				1	NP_006687.3	1979	NP_006687.3	bromodomain-containing protein 8 isoform 1 [Homo sapiens]	0	0	0	0	0	0	0	0	0	0	0	0	0	0	0	0	0	0	0	0	0	0	0	0	0	0
11	0.022329	64	0	0	1.79769e+308	HDAC1		1	3.5.1.98	[4..374][9..321]	[HDAC1][Histone deacetylase]	[Histone deacetylase 1 (HDAC1); cd10010][propagated from UniProtKB/Swiss-Prot (Q13547.1)]	[74][order(140..141,149..150,176,178,264,271,301,303)][order(176,178,264)][220][221][393][393][421][421][421][421][423][423][423][432][444]	[acetylation][active][other][acetylation][phosphorylation][phosphorylation][phosphorylation][phosphorylation][phosphorylation][phosphorylation][phosphorylation][phosphorylation][phosphorylation][phosphorylation][methylation][modified]	[N6-acetyllysine. {ECO:0000244|PubMed:19608861}; propagated from UniProtKB/Swiss-Prot (Q13547.1)][][Zn binding site [ion binding]][N6-acetyllysine. {ECO:0000244|PubMed:19608861}; propagated from UniProtKB/Swiss-Prot (Q13547.1)][][][Phosphoserine. {ECO:0000244|PubMed:17081983, ECO:0000244|PubMed:17487921, ECO:0000244|PubMed:18691976, ECO:0000244|PubMed:19690332, ECO:0000244|PubMed:20068231, ECO:00…				1	NP_004955.2	90	NP_004955.2	histone deacetylase 1 [Homo sapiens]	0	0	0	0	0	0	0	1	2	0	2	0	2.7	0	0	0	0	0	0	0	0	0	0	0	0	0
12	0.019945	16	0	0	1.79769e+308	MTA1		14		[3..188][167..221][286..333][287..332][388..441][392..448][545..552][696..705]	[BAH_MTA][ELM2][SANT][SANT_MTA3_like][ZnF_GATA][ZnF_GATA][SH3-binding (Potential)][SH3-binding (Potential)]	[BAH, or Bromo Adjacent Homology domain, as present in MTA1 and similar proteins. The Metastasis-associated protein MTA1 is part of the NURD (nucleosome remodeling and deacetylating) complex and plays a role in cellular transformation and metastasis. BAH...; cd04709][ELM2 domain; pfam01448][SANT SWI3, ADA2, N-CoR and TFIIIB'' DNA-binding domains; smart00717][Myb-Like Dna-Binding Domain of MTA3 an…	[order(288,318..319,321..322,324..326,328..330)][386][order(393,396,417,420)][order(402..403,405,417..427,445,447..448)][446][446][449][467][522][564][576][576][578][578][639]	[other][phosphorylation][other][DNA binding][phosphorylation][phosphorylation][phosphorylation][phosphorylation][phosphorylation][phosphorylation][phosphorylation][phosphorylation][phosphorylation][phosphorylation][phosphorylation]	[putative DNA binding site [nucleotide binding]][Phosphoserine; propagated from UniProtKB/Swiss-Prot (Q13330.2)][zinc binding site [ion binding]][DNA-binding region [nucleotide binding]][][Phosphoserine; propagated from UniProtKB/Swiss-Prot (Q13330.2)][Phosphoserine; propagated from UniProtKB/Swiss-Prot (Q13330.2)][][Phosphoserine; propagated from UniProtKB/Swiss-Prot (Q13330.2)][Phosphothreonine…				1	NP_004680.2	889	NP_004680.2	metastasis-associated protein MTA1 isoform MTA1 [Homo sapiens]	0	0	0	0	0	0	0	0	0	0	0	0	0	0	0	0	0	0	0	0	0	0	0	0	0	0
13	0.019545	63	0.000272	2	71.8566	HDAC2		6	3.5.1.98	[9..398][9..374][9..322]	[PTZ00063][HDAC2][Histone deacetylase]	[histone deacetylase; Provisional][Histone deacetylase 2 (HDAC2); cd10011][propagated from UniProtKB/Swiss-Prot (Q92769.2)]	[order(141..142,150..151,177,179,265,272,302,304)][order(177,179,265)][394][422][424]	[active][other][phosphorylation][phosphorylation][phosphorylation]	[][Zn binding site [ion binding]][Phosphoserine; propagated from UniProtKB/Swiss-Prot (Q92769.2)][Phosphoserine; propagated from UniProtKB/Swiss-Prot (Q92769.2)][Phosphoserine; propagated from UniProtKB/Swiss-Prot (Q92769.2)]				1	NP_001518.3	212	NP_001518.3	histone deacetylase 2 [Homo sapiens]	0	0	0	0	0	0	0	3	7	5	2	7	10.04	0.00031863	0	0	0	0	0	0	0	0	0	0	0	0
14	0.019006	13	0	0	1.79769e+308	MBD3		19		[5..79][150..243]	[MeCP2_MBD][MBD_C]	[MeCP2, MBD1, MBD2, MBD3, and MBD4 are members of a protein family that share the methyl-CpG-binding domain (MBD). The MBD, consists of about 70 residues and is defined as the minimal region required for binding to methylated DNA by a methyl-CpG-binding...; cd01396][C-terminal domain of methyl-CpG binding protein 2 and 3; pfam14048]	[order(18,20,22,30,32,41,44,48)][56][85][144]	[DNA binding][phosphorylation][phosphorylation][phosphorylation]	[DNA binding site [nucleotide binding]][Phosphoserine; propagated from UniProtKB/Swiss-Prot (O95983.1)][Phosphoserine; propagated from UniProtKB/Swiss-Prot (O95983.1)][Phosphoserine; propagated from UniProtKB/Swiss-Prot (O95983.1)]				1	NP_001268382.1	994	NP_001268382.1	methyl-CpG-binding domain protein 3 isoform 1 [Homo sapiens]	0	0	0	0	0	0	0	0	0	0	0	0	0	0	0	0	0	0	0	0	0	0	0	0	0	0
16	0.018619	65	0	0	1.79769e+308	RBBP4		1		[18..89][122..403][122..155][<162..>408][175..206][225..256][271..302][315..346][372..403]	[CAF1C_H4-bd][WD40][WD 1][WD40][WD 2][WD 3][WD 4][WD 5][WD 6]	[Histone-binding protein RBBP4 or subunit C of CAF1 complex; pfam12265][WD40 domain, found in a number of eukaryotic proteins that cover a wide variety of functions including adaptor/regulatory modules in signal transduction, pre-mRNA processing and cytoskeleton assembly; typically contains a GH dipeptide 11-24 residues from...; cl02567][propagated from UniProtKB/Swiss-Prot (Q09028.3)][WD40 repea…	[2][4][110][order(122..123,141,148,152..153,175..176,199,205..206,226,]	[acetylation][acetylation][phosphorylation][other]	[N-acetylalanine; propagated from UniProtKB/Swiss-Prot (Q09028.3)][N6-acetyllysine, alternate; propagated from UniProtKB/Swiss-Prot (Q09028.3)][Phosphoserine; propagated from UniProtKB/Swiss-Prot (Q09028.3)][structural tetrad]				1	NP_005601.1	91	NP_005601.1	histone-binding protein RBBP4 isoform a [Homo sapiens]	1	1	0	1	0.25	3.06	0	0	0	0	0	0	0	0	0	0	0	0	0	0	0	0	0	0	0	0
17	0.015874	56	0	0	1.79769e+308	SIN3A		15		[5..1213][119..196][141..187][205..480][322..381][458..525][478..523][523..850][524..659][550..650][687..829][888..967]	[Sin3][Interaction with HCFC1. {ECO:0000269|PubMed:12670868}][PAH][Interaction with REST. {ECO:0000250}][PAH][Interaction with SAP30. {ECO:0000250|UniProtKB:Q60520}][PAH][Interaction with NCOR1. {ECO:0000250|UniProtKB:Q60520}][Interaction with SUDS3 and SAP130][Sin3_corepress][Interaction with HDAC1 and ARID4B][Interaction with OGT]	[Histone deacetylase complex, regulatory component SIN3 [Chromatin structure and dynamics]; COG5602][propagated from UniProtKB/Swiss-Prot (Q96ST3.2)][Paired amphipathic helix repeat; pfam02671][propagated from UniProtKB/Swiss-Prot (Q96ST3.2)][Paired amphipathic helix repeat; pfam02671][propagated from UniProtKB/Swiss-Prot (Q96ST3.2)][Paired amphipathic helix repeat; pfam02671][propagated from Uni…	[10][277][469][832][860][865][875][940][1112]	[phosphorylation][phosphorylation][acetylation][phosphorylation][phosphorylation][acetylation][acetylation][phosphorylation][phosphorylation]	[Phosphoserine. {ECO:0000269|PubMed:18669648, ECO:0000269|PubMed:18691976}; propagated from UniProtKB/Swiss-Prot (Q96ST3.2)][Phosphoserine. {ECO:0000269|PubMed:18669648}; propagated from UniProtKB/Swiss-Prot (Q96ST3.2)][N6-acetyllysine. {ECO:0000269|PubMed:19608861}; propagated from UniProtKB/Swiss-Prot (Q96ST3.2)][Phosphoserine. {ECO:0000269|PubMed:18669648, ECO:0000269|PubMed:19690332, ECO:0000…				1	NP_001138829.1	133	NP_001138829.1	paired amphipathic helix protein Sin3a [Homo sapiens]	0	0	0	0	0	0	0	0	0	0	0	0	0	0	0	0	0	0	0	0	0	0	0	0	0	0
18	0.015454	65	0.004235	5	3.64911	HSPA1A		6		[1..611][6..381]	[PTZ00009][HSPA1-2_6-8-like_NBD]	[heat shock 70 kDa protein; Provisional][Nucleotide-binding domain of HSPA1-A, -B, -L, HSPA-2, -6, -7, -8, and similar proteins; cd10233]	[2][order(10,12..15,71,147,175,199..204,206,230..231,268,][order(23,25,27,32..34,36,50,54,57,133..134,258,262,269,][order(33,35,57,60..61,257..258,261..262,265..266,269,][108][order(152,192,213,215..217,219..220,325)][246][348][561][631][633][636]	[acetylation][other][other][other][acetylation][other][acetylation][acetylation][methylation][phosphorylation][phosphorylation][phosphorylation]	[N-acetylalanine. {ECO:0000244|PubMed:19413330}; propagated from UniProtKB/Swiss-Prot (P0DMV8.1)][nucleotide binding site [chemical binding]][NEF/HSP70 interaction site [polypeptide binding]][BAG/HSP70 interaction site [polypeptide binding]][N6-acetyllysine. {ECO:0000244|PubMed:19608861}; propagated from UniProtKB/Swiss-Prot (P0DMV8.1)][SBD interface [polypeptide binding]][N6-acetyllysine. {ECO:0…				1	NP_005336.3	99	NP_005336.3	heat shock 70 kDa protein 1A [Homo sapiens]	19	42	20	22	38.9524	32.76	0.00158181	30	100	57	43	96.2177	56.63	0.00333428	25	60	37	23	58.2472	47.27	0.00427791	7	19	2	17	16.2308
19	0.014938	51	0	0	1.79769e+308	BRMS1L		14		[59..227]	[Sds3]	[Sds3-like; pfam08598]							1	NP_115728.2	320	NP_115728.2	breast cancer metastasis-suppressor 1-like protein [Homo sapiens]	0	0	0	0	0	0	0	0	0	0	0	0	0	0	0	0	0	0	0	0	0	0	0	0	0	0
20	0.013594	13	0	0	1.79769e+308	RCOR1		14		[105..160][193..239][194..238][385..430][385..427]	[ELM2][SANT][SANT][SANT][SANT]	[ELM2 domain; pfam01448][SANT SWI3, ADA2, N-CoR and TFIIIB'' DNA-binding domains; smart00717]['SWI3, ADA2, N-CoR and TFIIIB' DNA-binding domains. Tandem copies of the domain bind telomeric DNA tandem repeatsas part of the capping complex. Binding is sequence dependent for repeats which contain the G/C rich motif [C2-3 A (CA)1-6]. The domain is...; cl21498][SANT SWI3, ADA2, N-CoR and TFIIIB'' DNA-…	[order(195,224..225,227..228,230..232,234..236)][order(386,415..416,418..419,421..423,425..427)]	[other][DNA binding]	[putative DNA binding site [nucleotide binding]][DNA binding site [nucleotide binding]]				1	NP_055971.2	972	NP_055971.2	REST corepressor 1 [Homo sapiens]	0	0	0	0	0	0	0	0	0	0	0	0	0	0	0	0	0	0	0	0	0	0	0	0	0	0
21	0.013518	39	7.7e-05	4	175.558	RBBP7		X		[61..132][<157..>451][166..446]	[CAF1C_H4-bd][WD40][WD40]	[Histone-binding protein RBBP4 or subunit C of CAF1 complex; pfam12265][WD40 repeat [General function prediction only]; COG2319][WD40 domain, found in a number of eukaryotic proteins that cover a wide variety of functions including adaptor/regulatory modules in signal transduction, pre-mRNA processing and cytoskeleton assembly; typically contains a GH dipeptide 11-24 residues from...; cl02567]	[order(166,187,191,195..196,218..219,238,242,248..249,]	[other]	[structural tetrad]				1	NP_001185648.1	155	NP_001185648.1	histone-binding protein RBBP7 isoform 1 [Homo sapiens]	2	2	0	2	0.75	8.53	4.163e-05	1	2	0	2	1	2.56	4.736e-05	1	2	0	2	1	2.56	0.00010038	0	0	0	0	0
22	0.013298	65	0.005984	5	2.22226	TUBB		6		[39..449][39..446]	[PLN00220][beta_tubulin]	[tubulin beta chain; Provisional][The beta-tubulin family; cd02187]	[order(42..43,46..47,235,244,247..248,254,290,292..294,][order(90..91,118..120,123,199,201,242)][order(151,265..267,271,276,278..280,342..344,347,367..371)][order(158,160..164,201,224,242,246)]	[other][other][other][other]	[Taxol binding site [chemical binding]][alpha/beta domain interface [polypeptide binding]][beta/alpha domain interface [polypeptide binding]][nucleotide binding site [chemical binding]]				1	NP_001280141.1	111	NP_001280141.1	tubulin beta chain isoform a [Homo sapiens]	15	46	2	44	46	35.13	0.00258058	26	156	41	115	154.465	62.07	0.00739464	15	41	7	34	36.875	46.34	0.00374136	7	17	2	15	17
23	0.012128	46	0	0	1.79769e+308	ING1		13		[15..113][16..257][212..256]	[ING][TNG2][PHD_ING1_2]	[Inhibitor of growth proteins N-terminal histone-binding; pfam12998][Chromatin remodeling protein, contains PhD zinc finger [Chromatin structure and dynamics]; COG5034][PHD finger found in inhibitor of growth protein 1 (ING1) and 2 (ING2); cd15584]	[order(212,219..227,234..235,238,246..247,249,251)][order(213,215,226,231,237,240,253,256)]	[other][other]	[H3K4me3 binding site [polypeptide binding]][Zn binding site [ion binding]]				1	NP_937862.1	368	NP_937862.1	inhibitor of growth protein 1 isoform A [Homo sapiens]	0	0	0	0	0	0	0	0	0	0	0	0	0	0	0	0	0	0	0	0	0	0	0	0	0	0
24	0.011853	3	0	0	1.79769e+308	SGF29		16		[158..289][194..196][240..243][264..266]	[DUF1325][Histone H3K4me3 N-terminus binding][Histone H3K4me3 N-terminus binding][Histone H3K4me3 binding]	[SGF29 tudor-like domain; pfam07039][propagated from UniProtKB/Swiss-Prot (Q96ES7.1)][propagated from UniProtKB/Swiss-Prot (Q96ES7.1)][propagated from UniProtKB/Swiss-Prot (Q96ES7.1)]	[288]	[acetylation]	[N6-acetyllysine. {ECO:0000244|PubMed:19608861}; propagated from UniProtKB/Swiss-Prot (Q96ES7.1)]				1	NP_612423.1	1947	NP_612423.1	SAGA-associated factor 29 [Homo sapiens]	0	0	0	0	0	0	0	0	0	0	0	0	0	0	0	0	0	0	0	0	0	0	0	0	0	0
25	0.011371	15	0	0	1.79769e+308	MTA2		11		[3..168][147..201][266..313][267..312][363..414][366..>402]	[BAH_MTA][ELM2][SANT][SANT_MTA3_like][ZnF_GATA][ZnF_GATA]	[BAH, or Bromo Adjacent Homology domain, as present in MTA1 and similar proteins. The Metastasis-associated protein MTA1 is part of the NURD (nucleosome remodeling and deacetylating) complex and plays a role in cellular transformation and metastasis. BAH...; cd04709][ELM2 domain; pfam01448][SANT SWI3, ADA2, N-CoR and TFIIIB'' DNA-binding domains; smart00717][Myb-Like Dna-Binding Domain of MTA3 an…	[54][57][152][order(268,298..299,301..302,304..306,308..310)][order(367,370,391,394)][order(376..377,379,391..401)][433][435][435][437][460][522][531][534][548]	[phosphorylation][phosphorylation][acetylation][other][other][DNA binding][phosphorylation][phosphorylation][phosphorylation][phosphorylation][acetylation][acetylation][acetylation][phosphorylation][phosphorylation]	[Phosphoserine. {ECO:0000250|UniProtKB:Q9R190}; propagated from UniProtKB/Swiss-Prot (O94776.1)][][N6-acetyllysine. {ECO:0000244|PubMed:19608861}; propagated from UniProtKB/Swiss-Prot (O94776.1)][putative DNA binding site [nucleotide binding]][zinc binding site [ion binding]][DNA-binding region [nucleotide binding]][Phosphoserine. {ECO:0000244|PubMed:18669648}; propagated from UniProtKB/Swiss-Pro…				1	NP_004730.2	915	NP_004730.2	metastasis-associated protein MTA2 isoform 1 [Homo sapiens]	0	0	0	0	0	0	0	0	0	0	0	0	0	0	0	0	0	0	0	0	0	0	0	0	0	0
26	0.011358	16	0	0	1.79769e+308	KDM1A		1		[174..264][283..>331][288..825][300..852][410..512]	[SWIRM][NAD_binding_8][Amino_oxidase][Demethylase activity][SPEC]	[SWIRM domain; pfam04433][NAD(P)-binding Rossmann-like domain; pfam13450][Flavin containing amine oxidoreductase; pfam01593][propagated from UniProtKB/Swiss-Prot (O60341.2)][Spectrin repeats; smart00150]	[59][88][104][126][126][131][131][135][137][137][166][166][849]	[phosphorylation][phosphorylation][phosphorylation][phosphorylation][phosphorylation][phosphorylation][phosphorylation][phosphorylation][phosphorylation][phosphorylation][phosphorylation][phosphorylation][phosphorylation]	[Phosphothreonine. {ECO:0000244|PubMed:18669648}; propagated from UniProtKB/Swiss-Prot (O60341.2)][][Phosphothreonine. {ECO:0000244|PubMed:18669648, ECO:0000244|PubMed:19690332}; propagated from UniProtKB/Swiss-Prot (O60341.2)][][Phosphoserine. {ECO:0000244|PubMed:18669648, ECO:0000244|PubMed:24275569}; propagated from UniProtKB/Swiss-Prot (O60341.2)][][Phosphoserine. {ECO:0000244|PubMed:17081983…				1	NP_055828.2	882	NP_055828.2	lysine-specific histone demethylase 1A isoform b [Homo sapiens]	0	0	0	0	0	0	0	0	0	0	0	0	0	0	0	0	0	0	0	0	0	0	0	0	0	0
27	0.010747	62	0	0	1.79769e+308	SIN3B		19		[38..1041][59..105][180..236][321..367][393..493]	[Sin3][PAH][PAH][PAH][Sin3_corepress]	[Histone deacetylase complex, regulatory component SIN3 [Chromatin structure and dynamics]; COG5602][Paired amphipathic helix repeat; pfam02671][Paired amphipathic helix repeat; pfam02671][Paired amphipathic helix repeat; pfam02671][Sin3 family co-repressor; pfam08295]							1	NP_001284524.1	132	NP_001284524.1	paired amphipathic helix protein Sin3b isoform 2 [Homo sapiens]	0	0	0	0	0	0	0	0	0	0	0	0	0	0	0	0	0	0	0	0	0	0	0	0	0	0
29	0.010209	9	0	0	1.79769e+308	C16orf87		16		[14..38]	[UPF0547]	[Uncharacterized protein family UPF0547; pfam10571]	[91]	[phosphorylation]	[Phosphoserine. {ECO:0000244|PubMed:21406692}; propagated from UniProtKB/Swiss-Prot (Q6PH81.1)]				1	NP_001001436.1	1216	NP_001001436.1	UPF0547 protein C16orf87 isoform 1 [Homo sapiens]	0	0	0	0	0	0	0	0	0	0	0	0	0	0	0	0	0	0	0	0	0	0	0	0	0	0
30	0.008424	15	5.7e-05	3	147.789	MIER1		1		[235..288][341..386][341..385]	[ELM2][SANT][SANT_MTA3_like]	[ELM2 domain; pfam01448][SANT SWI3, ADA2, N-CoR and TFIIIB'' DNA-binding domains; smart00717][Myb-Like Dna-Binding Domain of MTA3 and related proteins; cd11661]	[order(341,371..372,374..375,377..379,381..383)]	[other]	[putative DNA binding site [nucleotide binding]]				1	NP_001071168.2	1005	NP_001071168.2	mesoderm induction early response protein 1 isoform b [Homo sapiens]	0	0	0	0	0	0	0	1	1	0	1	0.333333	3.36	1.31e-05	1	1	0	1	0.333333	3.36	2.777e-05	0	0	0	0	0
32	0.008197	25	0	0	1.79769e+308	GATAD1		7											1	NP_066990.3	678	NP_066990.3	GATA zinc finger domain-containing protein 1 [Homo sapiens]	0	0	0	0	0	0	0	0	0	0	0	0	0	0	0	0	0	0	0	0	0	0	0	0	0	0
33	0.008139	53	0	0	1.79769e+308	SAP30L		5		[26..93][114..166]	[zf-SAP30][SAP30_Sin3_bdg]	[SAP30 zinc-finger; pfam13866][Sin3 binding region of histone deacetylase complex subunit SAP30; pfam13867]	[1][92][92][93][93][99][99][104][104][118]	[acetylation][phosphorylation][phosphorylation][phosphorylation][phosphorylation][phosphorylation][phosphorylation][phosphorylation][phosphorylation][phosphorylation]	[N-acetylmethionine. {ECO:0000244|PubMed:22814378}; propagated from UniProtKB/Swiss-Prot (Q9HAJ7.1)][][Phosphothreonine. {ECO:0000244|PubMed:18669648}; propagated from UniProtKB/Swiss-Prot (Q9HAJ7.1)][][Phosphoserine. {ECO:0000250|UniProtKB:Q5SQF8}; propagated from UniProtKB/Swiss-Prot (Q9HAJ7.1)][][Phosphoserine. {ECO:0000244|PubMed:18669648}; propagated from UniProtKB/Swiss-Prot (Q9HAJ7.1)][][P…				1	NP_078908.1	285	NP_078908.1	histone deacetylase complex subunit SAP30L isoform 1 [Homo sapiens]	0	0	0	0	0	0	0	0	0	0	0	0	0	0	0	0	0	0	0	0	0	0	0	0	0	0
34	0.008121	65	0.008465	5	0.959362	SNRPD1		18		[1..80][2..93]	[Sufficient for interaction with CLNS1A][Sm_D1]	[propagated from UniProtKB/Swiss-Prot (P62314.1)][Sm protein D1; cd01724]	[order(2,4,35..37,61..63)][order(3,6..7,18..21,30..31,33..36,39,55,57..71,74,79,][order(15..21,23..35,37..41)][57..68][98][100][102][104][106][108][110][112][114]	[other][other][other][other][methylation][methylation][methylation][methylation][methylation][methylation][methylation][methylation][methylation]	[RNA binding site [nucleotide binding]][heptamer interface [polypeptide binding]][Sm1 motif][Sm2 motif][][][][][][][][][]				1	NP_008869.1	122	NP_008869.1	small nuclear ribonucleoprotein Sm D1 isoform 1 [Homo sapiens]	1	28	28	0	28	16.81	0.00612475	3	26	26	0	26	45.38	0.00485323	3	28	28	0	28	45.38	0.0110771	2	10	10	0	10
35	0.008091	50	0	0	1.79769e+308	ARID4A		14		[58..113][168..263][312..401][<602..633][951..964]	[TUDOR][RBB1NT][BRIGHT][CHROMO][Retinoblastoma protein binding. {ECO:0000255}]	[Tudor domain; smart00333][RBB1NT (NUC162) domain; pfam08169][BRIGHT, ARID (A/T-rich interaction domain) domain; smart00501][Chromatin organization modifier (chromo) domain is a conserved region of around 50 amino acids found in a variety of chromosomal proteins, which appear to play a role in the functional organization of the eukaryotic nucleus. Experimental evidence...; cd00024][propagated fro…	[order(610,612,615,619,623,627..628)][676][1109][1109]	[other][phosphorylation][phosphorylation][phosphorylation]	[histone binding site][Phosphoserine. {ECO:0000244|PubMed:19690332}; propagated from UniProtKB/Swiss-Prot (P29374.3)][][Phosphoserine. {ECO:0000244|PubMed:19690332}; propagated from UniProtKB/Swiss-Prot (P29374.3)]				1	NP_002883.3	307	NP_002883.3	AT-rich interactive domain-containing protein 4A isoform I [Homo sapiens]	0	0	0	0	0	0	0	0	0	0	0	0	0	0	0	0	0	0	0	0	0	0	0	0	0	0
36	0.00721	55	0	0	1.79769e+308	SAP30		4		[1..129][65..131][130..220][153..205]	[Interaction with NCOR1. {ECO:0000250}][zf-SAP30][Interaction with SIN3A. {ECO:0000250}][SAP30_Sin3_bdg]	[propagated from UniProtKB/Swiss-Prot (O75446.1)][SAP30 zinc-finger; pfam13866][propagated from UniProtKB/Swiss-Prot (O75446.1)][Sin3 binding region of histone deacetylase complex subunit SAP30; pfam13867]	[131][131][138][138][145][145]	[phosphorylation][phosphorylation][phosphorylation][phosphorylation][phosphorylation][phosphorylation]	[][Phosphoserine. {ECO:0000244|PubMed:17081983, ECO:0000244|PubMed:18669648, ECO:0000244|PubMed:19690332, ECO:0000244|PubMed:20068231, ECO:0000244|PubMed:21406692}; propagated from UniProtKB/Swiss-Prot (O75446.1)][][Phosphoserine. {ECO:0000244|PubMed:17081983, ECO:0000244|PubMed:18669648, ECO:0000244|PubMed:19690332, ECO:0000244|PubMed:21406692}; propagated from UniProtKB/Swiss-Prot (O75446.1)][]…				1	NP_003855.1	274	NP_003855.1	histone deacetylase complex subunit SAP30 [Homo sapiens]	0	0	0	0	0	0	0	0	0	0	0	0	0	0	0	0	0	0	0	0	0	0	0	0	0	0
38	0.007144	3	0	0	1.79769e+308	MRFAP1L1		4		[1..127]	[MRFAP1]	[MORF4 family-associated protein1; pfam15155]							1	NP_982287.1	1981	NP_982287.1	MORF4 family-associated protein 1-like 1 [Homo sapiens]	0	0	0	0	0	0	0	0	0	0	0	0	0	0	0	0	0	0	0	0	0	0	0	0	0	0
39	0.006984	65	0.0023	5	3.03652	TUBA1C		12		[1..448][2..435]	[PTZ00335][alpha_tubulin]	[tubulin alpha chain; Provisional][The alpha-tubulin family; cd02186]	[order(2,199,253..254,256..258,260..261,326,352)][order(11..12,15,71,101,143..146,171,206,224,228)][48][48][order(72..73,100..102,105,181,183,224)][83][282][357][432][439][439][449][449]	[other][other][phosphorylation][phosphorylation][other][modified][modified][phosphorylation][phosphorylation][phosphorylation][phosphorylation][phosphorylation][other]	[beta/alpha domain interface [polypeptide binding]][nucleotide binding site [chemical binding]][][Phosphoserine. {ECO:0000250|UniProtKB:P68366}; propagated from UniProtKB/Swiss-Prot (Q9BQE3.1)][alpha/beta domain interface [polypeptide binding]][Nitrated tyrosine. {ECO:0000250|UniProtKB:P68368}; propagated from UniProtKB/Swiss-Prot (Q9BQE3.1)][Nitrated tyrosine. {ECO:0000250|UniProtKB:P68373}; pro…				1	NP_116093.1	103	NP_116093.1	tubulin alpha-1C chain isoform c [Homo sapiens]	8	36	0	36	10.7167	20.94	0.00062128	18	146	1	145	146	58.13	0.00722289	4	10	0	10	3.03333	13.14	0.00031805	3	9	0	9	2.46667
40	0.006674	3	0	0	1.79769e+308	LIN9													1	NP_001353174.1	1990	NP_001353174.1	protein lin-9 homolog isoform 8 [Homo sapiens]	0	0	0	0	0	0	0	0	0	0	0	0	0	0	0	0	0	0	0	0	0	0	0	0	0	0
41	0.006097	13	0	0	1.79769e+308	CDK2AP1		12		[1..60][<18..115]	[intrinsically disordered][CDK2AP]	[propagated from UniProtKB/Swiss-Prot (O14519.1)][Cyclin-dependent kinase 2-associated protein; pfam09806]	[46]	[phosphorylation]	[Phosphoserine, by IKKE; propagated from UniProtKB/Swiss-Prot (O14519.1)]				1	NP_004633.1	990	NP_004633.1	cyclin-dependent kinase 2-associated protein 1 isoform 1 [Homo sapiens]	0	0	0	0	0	0	0	0	0	0	0	0	0	0	0	0	0	0	0	0	0	0	0	0	0	0
43	0.005915	9	0	0	1.79769e+308	DNTTIP1		20		[56..147][164..170][197..316]	[Important for dimerization. {ECO:0000269|PubMed:25653165}][Nuclear localization signal. {ECO:0000255}][Important for DNA and nucleosome binding. {ECO:0000269|PubMed:25653165}]	[propagated from UniProtKB/Swiss-Prot (Q9H147.2)][propagated from UniProtKB/Swiss-Prot (Q9H147.2)][propagated from UniProtKB/Swiss-Prot (Q9H147.2)]	[161][161]	[phosphorylation][phosphorylation]	[][Phosphoserine. {ECO:0000244|PubMed:17081983}; propagated from UniProtKB/Swiss-Prot (Q9H147.2)]				1	NP_443183.1	1221	NP_443183.1	deoxynucleotidyltransferase terminal-interacting protein 1 [Homo sapiens]	0	0	0	0	0	0	0	0	0	0	0	0	0	0	0	0	0	0	0	0	0	0	0	0	0	0
44	0.005907	49	0	0	1.79769e+308	ING2		4		[27..125][30..259][213..261][264..280]	[ING][TNG2][PHD_ING2][PBR]	[Inhibitor of growth proteins N-terminal histone-binding; pfam12998][Chromatin remodeling protein, contains PhD zinc finger [Chromatin structure and dynamics]; COG5034][PHD finger found in inhibitor of growth protein 2 (ING2); cd15683][propagated from UniProtKB/Swiss-Prot (Q9H160.2)]	[order(214,221..229,236..237,240,248..249,251)][order(215,217,228,233,239,242,255,258)]	[other][other]	[H3K4me3 binding site [polypeptide binding]][Zn binding site [ion binding]]				1	NP_001555.1	334	NP_001555.1	inhibitor of growth protein 2 isoform 1 [Homo sapiens]	0	0	0	0	0	0	0	0	0	0	0	0	0	0	0	0	0	0	0	0	0	0	0	0	0	0
45	0.0058	13	0	0	1.79769e+308	MTA3													1	NP_001317372.1	993	NP_001317372.1	metastasis-associated protein MTA3 isoform d [Homo sapiens]	0	0	0	0	0	0	0	0	0	0	0	0	0	0	0	0	0	0	0	0	0	0	0	0	0	0
46	0.005652	4	0	0	1.79769e+308	LYZ		12	3.2.1.17	[19..143]	[LYZ1]	[C-type lysozyme (1, 4-beta-N-acetylmuramidase, LYZ) and alpha-lactalbumin (lactose synthase B protein, LA). They have a close evolutionary relationship and similar tertiary structure, however, functionally they are quite different. Lysozymes have...; cd00119]	[order(52..53,55,62,76,78,81,117,120,126..127)][order(53,71)][order(104,109..110)]	[active][active][other]	[lysozyme catalytic cleft [active]][lysozyme catalytic site [active]][Ca2+ binding site [ion binding]]				1	NP_000230.1	1808	NP_000230.1	lysozyme C precursor [Homo sapiens]	0	0	0	0	0	0	0	0	0	0	0	0	0	0	0	0	0	0	0	0	0	0	0	0	0	0
47	0.005228	51	0	0	1.79769e+308	ARID4B		1		[58..113][166..264][311..394][465..473][<598..630][1130..1137]	[TUDOR][RBB1NT][ARID][Antigenic epitope][CHROMO][Antigenic epitope]	[Tudor domain; smart00333][RBB1NT (NUC162) domain; pfam08169][ARID/BRIGHT DNA binding domain; pfam01388][propagated from UniProtKB/Swiss-Prot (Q4LE39.2)][Chromatin organization modifier (chromo) domain is a conserved region of around 50 amino acids found in a variety of chromosomal proteins, which appear to play a role in the functional organization of the eukaryotic nucleus. Experimental evidenc…	[276][295][296][order(606,608,611,615,619,623..624)][666][675][710][712][713][717][717][776][778][790][793][793][795][1014][1026][1150][1152][1153][1155][1159]	[phosphorylation][phosphorylation][phosphorylation][other][phosphorylation][phosphorylation][phosphorylation][phosphorylation][phosphorylation][phosphorylation][phosphorylation][phosphorylation][phosphorylation][phosphorylation][phosphorylation][phosphorylation][phosphorylation][phosphorylation][phosphorylation][phosphorylation][phosphorylation][phosphorylation][phosphorylation][phosphorylation]	[Phosphoserine. {ECO:0000244|PubMed:21406692}; propagated from UniProtKB/Swiss-Prot (Q4LE39.2)][Phosphoserine. {ECO:0000250|UniProtKB:Q9JKB5}; propagated from UniProtKB/Swiss-Prot (Q4LE39.2)][Phosphoserine. {ECO:0000250|UniProtKB:Q9JKB5}; propagated from UniProtKB/Swiss-Prot (Q4LE39.2)][histone binding site][Phosphoserine. {ECO:0000244|PubMed:18669648}; propagated from UniProtKB/Swiss-Prot (Q4LE3…				1	NP_057458.4	273	NP_057458.4	AT-rich interactive domain-containing protein 4B isoform 1 [Homo sapiens]	0	0	0	0	0	0	0	0	0	0	0	0	0	0	1	1	0	1	0.5	1.37	0	0	0	0	0	0
48	0.004893	62	0.019134	5	0.255723	SRSF1		17		[17..90][17..86][121..193][122..184][198..247]	[RRM1_SRSF1][RRM][RRM2_SRSF1_like][RRM][Interacts with SAFB1]	[RNA recognition motif 1 in serine/arginine-rich splicing factor 1 (SRSF1) and similar proteins; cd12597][RNA recognition motif; smart00360][RNA recognition motif 2 in serine/arginine-rich splicing factor SRSF1, SRSF9 and similar proteins; cd12601][RNA recognition motif; smart00360][propagated from UniProtKB/Swiss-Prot (Q07955.2)]	[2][2][2][38][93][93][97][97][109][109][179][189][199][199][201][202][205][205][225][226][227][231][231][234][234][237][238][238]	[phosphorylation][acetylation][phosphorylation][acetylation][methylation][methylation][methylation][methylation][methylation][methylation][acetylation][phosphorylation][phosphorylation][phosphorylation][phosphorylation][phosphorylation][phosphorylation][phosphorylation][phosphorylation][phosphorylation][phosphorylation][phosphorylation][phosphorylation][phosphorylation][phosphorylation][phosphory…	[][N-acetylserine; propagated from UniProtKB/Swiss-Prot (Q07955.2)][Phosphoserine; propagated from UniProtKB/Swiss-Prot (Q07955.2)][N6-acetyllysine; propagated from UniProtKB/Swiss-Prot (Q07955.2)][][Asymmetric dimethylarginine; propagated from UniProtKB/Swiss-Prot (Q07955.2)][][Asymmetric dimethylarginine; propagated from UniProtKB/Swiss-Prot (Q07955.2)][][Asymmetric dimethylarginine; propagated…				1	NP_008855.1	191	NP_008855.1	serine/arginine-rich splicing factor 1 isoform 1 [Homo sapiens]	15	140	140	0	140	48.79	0.0146945	18	101	101	0	101	46.37	0.00904637	16	79	79	0	79	47.18	0.0149965	9	59	59	0	59
49	0.004814	25	8.9e-05	1	54.0899	CCT6A		7		[7..526][19..524]	[TCP1_zeta][thermosome_arch]	[TCP-1 (CTT or eukaryotic type II) chaperonin family, zeta subunit. Chaperonins are involved in productive folding of proteins. They share a common general morphology, a double toroid of 2 stacked rings. In contrast to bacterial group I chaperonins (GroEL)...; cd03342][thermosome, various subunits, archaeal; TIGR02339]	[2][5][order(11,15,43..46,48,66,68,72,76,79,381,517..523)][order(38..40,90,94,154,393,411,451,494,496)][199][287][365][377][388][406][order(431,449,458,460..461,464)]	[acetylation][acetylation][other][other][acetylation][acetylation][acetylation][acetylation][acetylation][modified][other]	[N-acetylalanine. {ECO:0000244|PubMed:22814378}; propagated from UniProtKB/Swiss-Prot (P40227.3)][N6-acetyllysine. {ECO:0000250|UniProtKB:P80317}; propagated from UniProtKB/Swiss-Prot (P40227.3)][ring oligomerisation interface [polypeptide binding]][ATP/Mg binding site [chemical binding]][N6-acetyllysine. {ECO:0000244|PubMed:19608861}; propagated from UniProtKB/Swiss-Prot (P40227.3)][N6-acetyllys…				1	NP_001753.1	778	NP_001753.1	T-complex protein 1 subunit zeta isoform a [Homo sapiens]	0	0	0	0	0	0	0	0	0	0	0	0	0	0	1	1	1	0	1	3.95	8.866e-05	0	0	0	0	0
50	0.004752	61	0.010362	5	0.458599	SUB1		5		[2..50][63..117][77..101]	[Regulatory][PC4][Interaction with ssDNA]	[propagated from UniProtKB/Swiss-Prot (P53999.3)][Transcriptional Coactivator p15 (PC4); pfam02229][propagated from UniProtKB/Swiss-Prot (P53999.3)]	[4][9][10][11][13][15][17][19][35][50..51][53][68][118]	[phosphorylation][phosphorylation][phosphorylation][phosphorylation][phosphorylation][phosphorylation][phosphorylation][phosphorylation][acetylation][cleavage][acetylation][acetylation][phosphorylation]	[Phosphoserine. {ECO:0000244|PubMed:24275569}; propagated from UniProtKB/Swiss-Prot (P53999.3)][Phosphoserine. {ECO:0000244|PubMed:24275569}; propagated from UniProtKB/Swiss-Prot (P53999.3)][Phosphoserine. {ECO:0000244|PubMed:24275569}; propagated from UniProtKB/Swiss-Prot (P53999.3)][Phosphoserine. {ECO:0000269|PubMed:16689930}; propagated from UniProtKB/Swiss-Prot (P53999.3)][Phosphoserine. {EC…				1	NP_006704.3	208	NP_006704.3	activated RNA polymerase II transcriptional coactivator p15 [Homo sapiens]	9	25	25	0	25	48.82	0.00512405	11	32	32	0	32	46.46	0.00559694	8	28	28	0	28	42.52	0.0103793	5	18	18	0	18
51	0.004671	3	0	0	1.79769e+308	LIN52		14		[18..112]	[Ret_tiss]	[Retinal tissue protein; pfam10044]	[28][28]	[phosphorylation][phosphorylation]	[][Phosphoserine; propagated from UniProtKB/Swiss-Prot (Q52LA3.1)]				1	NP_001019845.2	1984	NP_001019845.2	protein lin-52 homolog [Homo sapiens]	0	0	0	0	0	0	0	0	0	0	0	0	0	0	0	0	0	0	0	0	0	0	0	0	0	0
52	0.00438	65	0.005852	5	0.748462	HSPA8		11		[1..613][6..381][186..377]	[PTZ00009][HSPA1-2_6-8-like_NBD][Interaction with BAG1]	[heat shock 70 kDa protein; Provisional][Nucleotide-binding domain of HSPA1-A, -B, -L, HSPA-2, -6, -7, -8, and similar proteins; cd10233][propagated from UniProtKB/Swiss-Prot (P11142.1)]	[2][order(10,12..15,71,147,175,199..204,206,230..231,268,][order(23,25,27,32..34,36,50,54,57,133..134,258,262,269,][order(33,35,57,60..61,257..258,261..262,265..266,269,][108][order(152,192,213,215..217,219..220,325)][153][153][246][319][319][328][362][477][512][512][524][561][589][597][601]	[acetylation][other][other][other][acetylation][other][phosphorylation][phosphorylation][acetylation][acetylation][modified][acetylation][phosphorylation][phosphorylation][acetylation][modified][acetylation][methylation][acetylation][acetylation][acetylation]	[N-acetylserine. {ECO:0000244|PubMed:19413330, ECO:0000269|Ref.5, ECO:0000269|Ref.6}; propagated from UniProtKB/Swiss-Prot (P11142.1)][nucleotide binding site [chemical binding]][NEF/HSP70 interaction site [polypeptide binding]][BAG/HSP70 interaction site [polypeptide binding]][N6-acetyllysine. {ECO:0000250|UniProtKB:P63017}; propagated from UniProtKB/Swiss-Prot (P11142.1)][SBD interface [polypep…				1	NP_006588.1	105	NP_006588.1	heat shock cognate 71 kDa protein isoform 1 [Homo sapiens]	31	88	64	24	84.5195	43.34	0.00340567	26	89	67	22	83.8023	43.19	0.00288156	28	72	51	21	69.4438	44.27	0.00506076	11	33	24	9	30.9026
53	0.004163	65	0.005928	5	0.70226	U2AF2		19		[148..229][150..226][259..335][260..332][371..457][396..456]	[RRM1_U2AF65][RRM][RRM2_U2AF65][RRM][RRM3_U2AF65][RRM]	[RNA recognition motif 1 found in U2 large nuclear ribonucleoprotein auxiliary factor U2AF 65 kDa subunit (U2AF65) and similar proteins; cd12230][RNA recognition motif; smart00360][RNA recognition motif 2 found in U2 large nuclear ribonucleoprotein auxiliary factor U2AF 65 kDa subunit (U2AF65) and similar proteins; cd12231][RNA recognition motif; smart00360][RNA recognition motif 3 found in U2 la…	[2][2][2][15][53][55][70][79][79][order(150,152,155,195..197,199,225,227..229)][276][order(376,379,389..390,392..394,396..398,400..401,445,]	[phosphorylation][acetylation][phosphorylation][hydroxylation][phosphorylation][phosphorylation][acetylation][phosphorylation][phosphorylation][other][hydroxylation][other]	[][N-acetylserine; propagated from UniProtKB/Swiss-Prot (P26368.4)][Phosphoserine; propagated from UniProtKB/Swiss-Prot (P26368.4)][5-hydroxylysine, by JMJD6; propagated from UniProtKB/Swiss-Prot (P26368.4)][][][N6-acetyllysine; propagated from UniProtKB/Swiss-Prot (P26368.4)][][Phosphoserine; propagated from UniProtKB/Swiss-Prot (P26368.4)][RNA binding site [nucleotide binding]][5-hydroxylysine,…				2	NP_001012496.1;NP_009210.1	120	NP_001012496.1	1 genes:U2AF2.NP_001012496.1:splicing factor U2AF 65 kDa subunit isoform b [Homo sapiens] ;NP_009210.1:splicing factor U2AF 65 kDa subunit isoform a [Homo sapiens] ;	11	50	50	0	50	50.96	0.00276329	23	201	201	0	201	55.63	0.00947938	16	65	65	0	65	41.19	0.00649692	7	19	19	0	19
54	0.004147	11	0	0	1.79769e+308	WDR5		9		[37..331][<37..331][43..82][85..126][128..168][169..208][212..253][256..296][299..333]	[WD40][WD40][WD 1][WD 2][WD 3][WD 4][WD 5][WD 6][WD 7]	[WD40 domain, found in a number of eukaryotic proteins that cover a wide variety of functions including adaptor/regulatory modules in signal transduction, pre-mRNA processing and cytoskeleton assembly; typically contains a GH dipeptide 11-24 residues from...; cd00200][WD40 repeat [General function prediction only]; COG2319][propagated from UniProtKB/Swiss-Prot (P61964.1)][propagated from UniProtK…	[2][order(44,62,66,72..73,85..86,104,108,114..115,127..128,][107][112][133][263][322]	[acetylation][other][other][acetylation][other][other][other]	[N-acetylalanine; propagated from UniProtKB/Swiss-Prot (P61964.1)][structural tetrad][Important for interaction with histone H3; propagated from UniProtKB/Swiss-Prot (P61964.1)][N6-acetyllysine; propagated from UniProtKB/Swiss-Prot (P61964.1)][Important for interaction with histone H3; propagated from UniProtKB/Swiss-Prot (P61964.1)][Important for interaction with histone H3; propagated from UniP…				1	NP_060058.1	1075	NP_060058.1	WD repeat-containing protein 5 [Homo sapiens]	0	0	0	0	0	0	0	0	0	0	0	0	0	0	0	0	0	0	0	0	0	0	0	0	0	0
55	0.003945	12	0	0	1.79769e+308	MBD2		18		[1..149][151..214][294..387]	[Necessary for interaction with DHX9][MeCP2_MBD][MBD_C]	[propagated from UniProtKB/Swiss-Prot (Q9UBB5.1)][MeCP2, MBD1, MBD2, MBD3, and MBD4 are members of a protein family that share the methyl-CpG-binding domain (MBD). The MBD, consists of about 70 residues and is defined as the minimal region required for binding to methylated DNA by a methyl-CpG-binding...; cd01396][C-terminal domain of methyl-CpG binding protein 2 and 3; pfam14048]	[order(162,164,166,174,176,185,188,192)][181][407][407]	[DNA binding][phosphorylation][phosphorylation][phosphorylation]	[DNA binding site [nucleotide binding]][Phosphoserine; propagated from UniProtKB/Swiss-Prot (Q9UBB5.1)][][Phosphoserine; propagated from UniProtKB/Swiss-Prot (Q9UBB5.1)]				1	NP_003918.1	1040	NP_003918.1	methyl-CpG-binding domain protein 2 isoform 1 [Homo sapiens]	0	0	0	0	0	0	0	0	0	0	0	0	0	0	0	0	0	0	0	0	0	0	0	0	0	0
56	0.003871	3	0	0	1.79769e+308	SUZ12		17		[521..658]	[VEFS-Box]	[VEFS-Box of polycomb protein; pfam09733]							2	NP_001308136.1;NP_056170.2	1985	NP_001308136.1	1 genes:SUZ12.NP_001308136.1:polycomb protein SUZ12 isoform 2 [Homo sapiens] ;NP_056170.2:polycomb protein SUZ12 isoform 1 [Homo sapiens] ;	0	0	0	0	0	0	0	0	0	0	0	0	0	0	0	0	0	0	0	0	0	0	0	0	0	0
57	0.003853	64	0.003982	5	0.967604	RCC2		1		[103..165][150..181][168..219][168..217][221..271][221..269][272..345][273..347][348..401][350..399][403..447][448..501]	[RCC1 1][RCC1_2][RCC1 2][RCC1][RCC1 3][RCC1][RCC1][RCC1 4][RCC1 5][RCC1][RCC1 6][RCC1 7]	[propagated from UniProtKB/Swiss-Prot (Q9P258.2)][Regulator of chromosome condensation (RCC1) repeat; pfam13540][propagated from UniProtKB/Swiss-Prot (Q9P258.2)][Regulator of chromosome condensation (RCC1) repeat; pfam00415][propagated from UniProtKB/Swiss-Prot (Q9P258.2)][Regulator of chromosome condensation (RCC1) repeat; pfam00415][Regulator of chromosome condensation (RCC1) repeat; pfam00415]…	[16][43][44][45][46][50][51][92][124][293][342][377]	[phosphorylation][phosphorylation][phosphorylation][phosphorylation][phosphorylation][phosphorylation][phosphorylation][acetylation][acetylation][acetylation][phosphorylation][acetylation]	[Phosphoserine. {ECO:0000244|PubMed:19690332}; propagated from UniProtKB/Swiss-Prot (Q9P258.2)][Phosphoserine. {ECO:0000244|PubMed:17081983}; propagated from UniProtKB/Swiss-Prot (Q9P258.2)][Phosphoserine. {ECO:0000244|PubMed:17081983}; propagated from UniProtKB/Swiss-Prot (Q9P258.2)][Phosphoserine. {ECO:0000244|PubMed:17081983}; propagated from UniProtKB/Swiss-Prot (Q9P258.2)][Phosphoserine. {EC…				1	NP_001129676.1	140	NP_001129676.1	protein RCC2 [Homo sapiens]	9	25	25	0	25	19.73	0.00124666	28	175	175	0	175	60.92	0.00744684	18	73	73	0	73	46.93	0.00658366	2	5	5	0	5
58	0.003758	22	6.2e-05	2	60.6129	GATAD2B		1		[165..195][340..480][420..454]	[CR1, MBD2-and MBD3-binding][CR2, histone tail-binding][GATA]	[propagated from UniProtKB/Swiss-Prot (Q8WXI9.1)][propagated from UniProtKB/Swiss-Prot (Q8WXI9.1)][GATA zinc finger; pfam00320]	[120][120][120][122][122][129][129][134][134][135][135][333][338][486]	[phosphorylation][phosphorylation][phosphorylation][phosphorylation][phosphorylation][phosphorylation][phosphorylation][phosphorylation][phosphorylation][phosphorylation][phosphorylation][phosphorylation][phosphorylation][phosphorylation]	[][][Phosphothreonine; propagated from UniProtKB/Swiss-Prot (Q8WXI9.1)][][Phosphoserine; propagated from UniProtKB/Swiss-Prot (Q8WXI9.1)][][Phosphoserine; propagated from UniProtKB/Swiss-Prot (Q8WXI9.1)][][Phosphoserine; propagated from UniProtKB/Swiss-Prot (Q8WXI9.1)][][Phosphoserine; propagated from UniProtKB/Swiss-Prot (Q8WXI9.1)][Phosphoserine; propagated from UniProtKB/Swiss-Prot (Q8WXI9.1)]…				1	NP_065750.1	807	NP_065750.1	transcriptional repressor p66-beta [Homo sapiens]	1	1	1	0	1	2.53	4.39e-05	0	0	0	0	0	0	0	1	1	1	0	1	6.24	7.939e-05	0	0	0	0	0
59	0.003686	4	0	0	1.79769e+308	SCOC		4		[79..159]	[DUF2205]	[Predicted coiled-coil protein (DUF2205); pfam10224]							4	NP_001146956.1;NP_001147107.1;NP_001147135.1;NP_115936.2	1801	NP_001146956.1	1 genes:SCOC.NP_001146956.1:short coiled-coil protein isoform 1 [Homo sapiens] ;NP_001147107.1:short coiled-coil protein isoform 5 [Homo sapiens] ;NP_001147135.1:short coiled-coil protein isoform 2 [Homo sapiens] ;NP_115936.2:short coiled-coil protein isoform 4 [Homo sapiens] ;	0	0	0	0	0	0	0	0	0	0	0	0	0	0	0	0	0	0	0	0	0	0	0	0	0	0
61	0.003616	3	0	0	1.79769e+308	LIN37													2	NP_001356709.1;NP_061977.1	1986	NP_001356709.1	1 genes:LIN37. 1 proteins in this group did not match any genes. NP_001356709.1:protein lin-37 homolog isoform 2 [Homo sapiens] ;NP_061977.1:protein lin-37 homolog isoform 1 [Homo sapiens] ;	0	0	0	0	0	0	0	0	0	0	0	0	0	0	0	0	0	0	0	0	0	0	0	0	0	0
62	0.003587	65	0.003556	5	1.00872	HSPA9		5		[52..673][52..428]	[dnaK][HSPA9-like_NBD]	[molecular chaperone DnaK; Provisional; PRK00290][Nucleotide-binding domain of human HSPA9, Escherichia coli DnaK, and similar proteins; cd11733]	[order(61..64,121,222,246..247,249,275,313,316,320,][76][order(79,82,100,104,107..108,110..111,180..183,303,][135][135][138][138][143][order(199..200,202..203,218..219,221,262..265)][200][206][206][234][288][300][300][368][394][487][567][567][568][600][600][610][612][646][646]	[other][acetylation][other][acetylation][modified][acetylation][modified][acetylation][other][phosphorylation][acetylation][modified][acetylation][acetylation][acetylation][modified][modified][modified][modified][acetylation][modified][phosphorylation][acetylation][modified][modified][acetylation][acetylation][modified]	[nucleotide binding site [chemical binding]][N6-acetyllysine. {ECO:0000250|UniProtKB:P38647}; propagated from UniProtKB/Swiss-Prot (P38646.2)][NEF interaction site [polypeptide binding]][N6-acetyllysine, alternate. {ECO:0000244|PubMed:19608861}; propagated from UniProtKB/Swiss-Prot (P38646.2)][N6-succinyllysine, alternate. {ECO:0000250|UniProtKB:P38647}; propagated from UniProtKB/Swiss-Prot (P386…				1	NP_004125.3	115	NP_004125.3	stress-70 protein, mitochondrial precursor [Homo sapiens]	17	39	39	0	39	30.63	0.00149511	18	52	52	0	52	32.4	0.00170113	13	32	32	0	32	24.3	0.00221868	9	22	22	0	22
63	0.003552	40	8.8e-05	1	40.3636	CCT2		12		[8..523][11..527]	[thermosome_arch][TCP1_beta]	[thermosome, various subunits, archaeal; TIGR02339][TCP-1 (CTT or eukaryotic type II) chaperonin family, beta subunit. Chaperonins are involved in productive folding of proteins. They share a common general morphology, a double toroid of 2 stacked rings. In contrast to bacterial group I chaperonins (GroEL)...; cd03336]	[2][3][13][order(16,20,48..51,53,73,75,79,83,86,380,516..522)][order(43..45,97,101,165,392,410,450,493,495)][154][181][260][261][order(430,448,457,459..460,463)]	[acetylation][phosphorylation][acetylation][other][other][acetylation][acetylation][phosphorylation][phosphorylation][other]	[N-acetylalanine. {ECO:0000244|PubMed:19413330, ECO:0000244|PubMed:20068231, ECO:0000244|PubMed:21406692, ECO:0000244|PubMed:22223895, ECO:0000244|PubMed:22814378, ECO:0000269|Ref.12}; propagated from UniProtKB/Swiss-Prot (P78371.4)][Phosphoserine. {ECO:0000244|PubMed:20068231, ECO:0000244|PubMed:21406692}; propagated from UniProtKB/Swiss-Prot (P78371.4)][N6-acetyllysine. {ECO:0000244|PubMed:1960…				1	NP_006422.1	494	NP_006422.1	T-complex protein 1 subunit beta isoform 1 [Homo sapiens]	0	0	0	0	0	0	0	0	0	0	0	0	0	0	1	1	1	0	1	2.8	8.8e-05	0	0	0	0	0
64	0.003531	35	0	0	1.79769e+308	TCP1		6		[9..535][11..531]	[TCP1_alpha][thermosome_arch]	[TCP-1 (CTT or eukaryotic type II) chaperonin family, alpha subunit. Chaperonins are involved in productive folding of proteins. They share a common general morphology, a double toroid of 2 stacked rings. In contrast to bacterial group I chaperonins...; cd03335][thermosome, various subunits, archaeal; TIGR02339]	[1][order(9,13,41..44,46,64,66,70,74,77,382,526..532)][order(36..38,88,92,154,394,412,452,503,505)][181][182][199][400][order(432,450,459,461..462,465)][544][544][551]	[acetylation][other][other][phosphorylation][phosphorylation][acetylation][acetylation][other][phosphorylation][phosphorylation][phosphorylation]	[N-acetylmethionine; propagated from UniProtKB/Swiss-Prot (P17987.1)][ring oligomerisation interface [polypeptide binding]][ATP/Mg binding site [chemical binding]][Phosphotyrosine; propagated from UniProtKB/Swiss-Prot (P17987.1)][Phosphothreonine; propagated from UniProtKB/Swiss-Prot (P17987.1)][N6-acetyllysine; propagated from UniProtKB/Swiss-Prot (P17987.1)][N6-acetyllysine; propagated from Uni…				1	NP_110379.2	496	NP_110379.2	T-complex protein 1 subunit alpha isoform a [Homo sapiens]	0	0	0	0	0	0	0	0	0	0	0	0	0	0	0	0	0	0	0	0	0	0	0	0	0	0
65	0.003444	53	0.00224	4	1.5375	H2AFZ		4		[2..17][3..128][8..122][89..100][93..103]	[Required for interaction with INCENP. {ECO:0000250}][PTZ00017][H2A][M6 cassette][Required for interaction with INCENP. {ECO:0000250}]	[propagated from UniProtKB/Swiss-Prot (P0C0S5.2)][histone H2A; Provisional][Histone 2A; H2A is a subunit of the nucleosome. The nucleosome is an octamer containing two H2A, H2B, H3, and H4 subunits. The H2A subunit performs essential roles in maintaining structural integrity of the nucleosome, chromatin condensation, and binding...; cd00074][propagated from UniProtKB/Swiss-Prot (P0C0S5.2)][propag…	[5][5][order(8,12)][8][8][12][14][order(32,35,38..39,46,78,81)][order(41..43,45)][order(55,58..59,62..63,66..67)][122]	[acetylation][methylation][acetylation][acetylation][methylation][acetylation][acetylation][DNA binding][other][other][other]	[N6-acetyllysine, alternate. {ECO:0000244|PubMed:16319397, ECO:0000269|PubMed:16627869}; propagated from UniProtKB/Swiss-Prot (P0C0S5.2)][N6-methyllysine, alternate. {ECO:0000269|PubMed:23324626}; propagated from UniProtKB/Swiss-Prot (P0C0S5.2)][acetylation sites [posttranslational modification]][N6-acetyllysine, alternate. {ECO:0000244|PubMed:16319397, ECO:0000244|PubMed:19608861, ECO:0000269|Pu…				1	NP_002097.1	290	NP_002097.1	histone H2A.Z [Homo sapiens]	1	2	2	0	2	10.94	0.00040672	4	17	11	6	13.129	46.09	0.00227839	2	3	3	0	3	18.75	0.00110338	0	0	0	0	0
66	0.003308	65	0.000942	5	3.51168	TUBA1A		12		[1..440][2..435]	[PTZ00335][alpha_tubulin]	[tubulin alpha chain; Provisional][The alpha-tubulin family; cd02186]	[order(2,199,253..254,256..258,260..261,326,352)][order(11..12,15,71,101,143..146,171,206,224,228)][order(72..73,100..102,105,181,183,224)][439][451][451]	[other][other][other][phosphorylation][phosphorylation][other]	[beta/alpha domain interface [polypeptide binding]][nucleotide binding site [chemical binding]][alpha/beta domain interface [polypeptide binding]][][][Involved in polymerization. {ECO:0000250}; propagated from UniProtKB/Swiss-Prot (Q71U36.1)]				1	NP_006000.2	102	NP_006000.2	tubulin alpha-1A chain isoform 1 [Homo sapiens]	8	36	0	36	10.7167	20.84	0.00061853	19	142	0	142	1.75	59.42	8.619e-05	4	10	0	10	3.03333	13.08	0.00031663	5	12	0	12	3.71667
67	0.003279	53	0.008026	4	0.408547	SNRPF		12		[6..74]	[Sm_F]	[Sm protein F; cd01722]	[2][order(6..7,11,22..25,29,37,39..42,59..74)][order(19..25,27..39,41..45)][order(22,24..25,28,38..41,65..68)][61..72]	[acetylation][other][other][other][other]	[N-acetylserine; propagated from UniProtKB/Swiss-Prot (P62306.1)][heptamer interface [polypeptide binding]][Sm1 motif][RNA binding site [nucleotide binding]][Sm2 motif]				1	NP_003086.1	312	NP_003086.1	small nuclear ribonucleoprotein F [Homo sapiens]	1	2	2	0	2	15.12	0.00060535	5	25	25	0	25	65.12	0.00645723	5	27	27	0	27	81.4	0.0147802	0	0	0	0	0
68	0.003268	26	0	0	1.79769e+308	CCT7		2		[5..525][5..520]	[TCP1_eta][thermosome_arch]	[TCP-1 (CTT or eukaryotic type II) chaperonin family, eta subunit. Chaperonins are involved in productive folding of proteins. They share a common general morphology, a double toroid of 2 stacked rings. In contrast to bacterial group I chaperonins (GroEL); cd03340][thermosome, various subunits, archaeal; TIGR02339]	[1][order(13,17,45..48,50,68,70,74,78,81,379,515..521)][order(40..42,92,96,161,391,409,449,492,494)][67][250][320][order(429,447,456,458..459,462)]	[acetylation][other][other][acetylation][acetylation][acetylation][other]	[N-acetylmethionine. {ECO:0000244|PubMed:19413330, ECO:0000269|Ref.7}; propagated from UniProtKB/Swiss-Prot (Q99832.2)][ring oligomerisation interface [polypeptide binding]][ATP/Mg binding site [chemical binding]][N6-acetyllysine. {ECO:0000244|PubMed:19608861}; propagated from UniProtKB/Swiss-Prot (Q99832.2)][N6-acetyllysine. {ECO:0000250|UniProtKB:P80313}; propagated from UniProtKB/Swiss-Prot (Q…				1	NP_006420.1	654	NP_006420.1	T-complex protein 1 subunit eta isoform a [Homo sapiens]	0	0	0	0	0	0	0	0	0	0	0	0	0	0	0	0	0	0	0	0	0	0	0	0	0	0
69	0.003253	62	0.006302	5	0.516185	SNRPD2		19		[24..113]	[Sm_D2]	[Sm protein D2; cd01720]	[2][12][order(25,28..29,47..49,61..62,64,102,104)][order(31,39,45..49,56..57,60..64,68..69,72..73,92..94,96,][order(42..48,50..62,64..68)][98..109]	[acetylation][phosphorylation][other][other][other][other]	[N-acetylserine. {ECO:0000244|PubMed:22814378, ECO:0000244|PubMed:25944712, ECO:0000269|Ref.6}; propagated from UniProtKB/Swiss-Prot (P62316.1)][Phosphothreonine. {ECO:0000244|PubMed:20068231}; propagated from UniProtKB/Swiss-Prot (P62316.1)][RNA binding site [nucleotide binding]][heptamer interface [polypeptide binding]][Sm1 motif][Sm2 motif]				1	NP_004588.1	182	NP_004588.1	small nuclear ribonucleoprotein Sm D2 isoform 1 [Homo sapiens]	7	17	1	16	4.2	64.41	0.0009265	5	21	2	19	21	41.53	0.00395314	10	27	8	19	27	48.31	0.010772	1	5	0	5	2.5
70	0.003207	65	0.008331	5	0.384948	RBM39		20		[46..512][152..236][252..324][291..355][339..436][400..524][417..501]	[SF-CC1][RRM1_RBM23][RRM2_RBM23_RBM39][Activating domain. {ECO:0000250}][RBM39linker][Interaction with NCOA6. {ECO:0000250}][RRM3_RBM39_like]	[splicing factor, CC1-like family; TIGR01622][RNA recognition motif 1 in vertebrate probable RNA-binding protein 23 (RBM23); cd12537][RNA recognition motif 2 in vertebrate RNA-binding protein RBM23, RBM39 and similar proteins; cd12284][propagated from UniProtKB/Swiss-Prot (Q14498.2)][linker between RRM2 and RRM3 domains in RBM39 protein; pfam15519][propagated from UniProtKB/Swiss-Prot (Q14498.2)]…	[2][95][95][97][97][100][117][127][129][136][136][146][334][337][341]	[acetylation][phosphorylation][phosphorylation][phosphorylation][phosphorylation][phosphorylation][phosphorylation][phosphorylation][phosphorylation][phosphorylation][phosphorylation][phosphorylation][phosphorylation][phosphorylation][phosphorylation]	[N-acetylalanine. {ECO:0000244|PubMed:22223895, ECO:0000244|PubMed:22814378, ECO:0000269|Ref.6}; propagated from UniProtKB/Swiss-Prot (Q14498.2)][][Phosphotyrosine. {ECO:0000244|PubMed:18669648}; propagated from UniProtKB/Swiss-Prot (Q14498.2)][][Phosphoserine. {ECO:0000244|PubMed:18669648, ECO:0000244|PubMed:20068231, ECO:0000244|PubMed:21406692}; propagated from UniProtKB/Swiss-Prot (Q14498.2)]…				1	NP_004893.1	123	NP_004893.1	RNA-binding protein 39 isoform b [Homo sapiens]	15	35	34	1	35	35.31	0.00173866	21	111	97	14	111	47.52	0.0047054	24	150	123	27	149.357	47.9	0.0134187	6	35	31	4	35
71	0.003131	63	0.002131	4	1.46926	HIST2H2AA3		1		[1..130][6..120]	[PTZ00017][H2A]	[histone H2A; Provisional][Histone 2A; H2A is a subunit of the nucleosome. The nucleosome is an octamer containing two H2A, H2B, H3, and H4 subunits. The H2A subunit performs essential roles in maintaining structural integrity of the nucleosome, chromatin condensation, and binding...; cd00074]	[2][2][4][4][order(6,10)][6][order(30,33,36..37,43,75,78)][37][39..42][order(52,55..56,59..60,63..64)][105][119][120][120][121][123][126]	[acetylation][phosphorylation][modified][methylation][acetylation][acetylation][DNA binding][modified][other][other][methylation][modified][modified][other][phosphorylation][phosphorylation][modified]	[N-acetylserine. {ECO:0000269|PubMed:15823041, ECO:0000269|PubMed:16457589}; propagated from UniProtKB/Swiss-Prot (Q6FI13.3)][Phosphoserine, by RPS6KA5. {ECO:0000269|PubMed:15010469}; propagated from UniProtKB/Swiss-Prot (Q6FI13.3)][Citrulline, alternate. {ECO:0000269|PubMed:15823041}; propagated from UniProtKB/Swiss-Prot (Q6FI13.3)][Symmetric dimethylarginine, by PRMT5, alternate. {ECO:0000250|U…				1	NP_003507.1	166	NP_003507.1	histone H2A type 2-A [Homo sapiens]	3	7	0	7	2.66667	28.46	0.00053395	4	40	20	20	37.871	49.23	0.00647094	3	4	0	4	1.41667	28.46	0.00051303	1	3	0	3	1
72	0.003033	13	0	0	1.79769e+308	GATAD2A		19		[144..178]	[CR1, MBD2-binding]	[propagated from UniProtKB/Swiss-Prot (Q86YP4.1)]	[49][100][107][113][114][189][340][343][547][549][599]	[phosphorylation][phosphorylation][phosphorylation][phosphorylation][phosphorylation][phosphorylation][phosphorylation][phosphorylation][phosphorylation][phosphorylation][phosphorylation]	[Phosphothreonine. {ECO:0000244|PubMed:18220336, ECO:0000244|PubMed:18669648, ECO:0000244|PubMed:19690332, ECO:0000244|PubMed:20068231, ECO:0000244|PubMed:21406692, ECO:0000244|PubMed:24275569}; propagated from UniProtKB/Swiss-Prot (Q86YP4.1)][Phosphoserine. {ECO:0000244|PubMed:16964243, ECO:0000244|PubMed:18220336, ECO:0000244|PubMed:18669648, ECO:0000244|PubMed:19690332, ECO:0000244|PubMed:2006…				1	NP_001287875.1	980	NP_001287875.1	transcriptional repressor p66-alpha isoform 1 [Homo sapiens]	0	0	0	0	0	0	0	0	0	0	0	0	0	0	0	0	0	0	0	0	0	0	0	0	0	0
73	0.003025	9	0	0	1.79769e+308	ZMYM2													2	NP_001340090.1;NP_001340092.1	1217	NP_001340090.1	1 genes:ZMYM2.NP_001340090.1:zinc finger MYM-type protein 2 isoform 2 precursor [Homo sapiens] ;NP_001340092.1:zinc finger MYM-type protein 2 isoform 3 [Homo sapiens] ;	0	0	0	0	0	0	0	0	0	0	0	0	0	0	0	0	0	0	0	0	0	0	0	0	0	0
74	0.003017	41	0.001827	2	1.65134	HIST2H3D		1		[1..136][1..133]	[PTZ00018][H2A]	[histone H3; Provisional][Histone 2A; H2A is a subunit of the nucleosome. The nucleosome is an octamer containing two H2A, H2B, H3, and H4 subunits. The H2A subunit performs essential roles in maintaining structural integrity of the nucleosome, chromatin condensation, and binding...; cl00074]	[3][3][4][5][5][5][7][9][9][10][10][10][11][12][15][18][18][19][19][19][24][24][24][27][28][28][28][29][37][37][38][42][57][57][57][58][65][80][80][81][87][108][116][123][123]	[methylation][modified][phosphorylation][modified][methylation][acetylation][phosphorylation][modified][methylation][methylation][acetylation][modified][phosphorylation][phosphorylation][acetylation][methylation][modified][acetylation][modified][methylation][acetylation][modified][methylation][modified][methylation][acetylation][modified][phosphorylation][methylation][acetylation][methylation][ph…	[Asymmetric dimethylarginine, by PRMT6, alternate. {ECO:0000269|PubMed:17898714, ECO:0000269|PubMed:18077460, ECO:0000269|PubMed:18079182}; propagated from UniProtKB/Swiss-Prot (Q71DI3.3)][Citrulline, alternate. {ECO:0000269|PubMed:16567635}; propagated from UniProtKB/Swiss-Prot (Q71DI3.3)][Phosphothreonine, by GSG2. {ECO:0000269|PubMed:15681610, ECO:0000269|PubMed:16185088}; propagated from UniP…				1	NP_001116847.1	469	NP_001116847.1	histone H3.2 [Homo sapiens]	3	3	1	2	3	41.18	0.0005742	3	19	18	1	18.8571	30.15	0.00307994	0	0	0	0	0	0	0	0	0	0	0	0
75	0.003006	63	0.003025	5	0.993719	HMGB1		13		[6..76][95..160]	[HMGB-UBF_HMG-box][HMGB-UBF_HMG-box]	[HMGB-UBF_HMG-box, class II and III members of the HMG-box superfamily of DNA-binding proteins. These proteins bind the minor groove of DNA in a non-sequence specific fashion and contain two or more tandem HMG boxes. Class II members include non-histone...; cd01390][HMGB-UBF_HMG-box, class II and III members of the HMG-box superfamily of DNA-binding proteins. These proteins bind the minor groove …	[order(8,13..14,16..17,20..21,24,28,43,46,49,68)][30][35][43][90][order(97,99..100,102..103,106..107,110,114,127,130,133,][100][141]	[DNA binding][acetylation][phosphorylation][acetylation][acetylation][DNA binding][phosphorylation][acetylation]	[DNA binding site [nucleotide binding]][N6-acetyllysine. {ECO:0000244|PubMed:19608861}; propagated from UniProtKB/Swiss-Prot (P09429.3)][Phosphoserine. {ECO:0000244|PubMed:18669648, ECO:0000244|PubMed:20068231, ECO:0000244|PubMed:21406692}; propagated from UniProtKB/Swiss-Prot (P09429.3)][N6-acetyllysine. {ECO:0000250|UniProtKB:P63158}; propagated from UniProtKB/Swiss-Prot (P09429.3)][N6-acetylly…				1	NP_002119.1	167	NP_002119.1	high mobility group protein B1 isoform 1 [Homo sapiens]	6	19	19	0	19	23.72	0.00230034	5	37	33	4	35.9333	27.91	0.00371248	7	26	25	1	25.8065	35.35	0.00565073	3	4	4	0	4
76	0.002964	3	0	0	1.79769e+308	EZH2		7	2.1.1.43	[1..340][39..68][39..68][329..522][612..733]	[Interaction with DNMT1, DNMT3A and DNMT3B][Interaction with EED (By similarity)][EZH2_WD-Binding][Interaction with CDYL][SET]	[propagated from UniProtKB/Swiss-Prot (Q15910.2)][propagated from UniProtKB/Swiss-Prot (Q15910.2)][WD repeat binding protein EZH2; pfam11616][propagated from UniProtKB/Swiss-Prot (Q15910.2)][SET (Su(var)3-9, Enhancer-of-zeste, Trithorax) domain; smart00317]	[21][345][366][367][487]	[phosphorylation][phosphorylation][phosphorylation][phosphorylation][phosphorylation]	[Phosphoserine, by PKB/AKT1; propagated from UniProtKB/Swiss-Prot (Q15910.2)][Phosphothreonine, by CDK1 and CDK2; propagated from UniProtKB/Swiss-Prot (Q15910.2)][Phosphoserine; propagated from UniProtKB/Swiss-Prot (Q15910.2)][Phosphothreonine; propagated from UniProtKB/Swiss-Prot (Q15910.2)][Phosphothreonine; propagated from UniProtKB/Swiss-Prot (Q15910.2)]				1	NP_001190176.1	1988	NP_001190176.1	histone-lysine N-methyltransferase EZH2 isoform c [Homo sapiens]	0	0	0	0	0	0	0	0	0	0	0	0	0	0	0	0	0	0	0	0	0	0	0	0	0	0
77	0.002954	46	0	0	1.79769e+308	BRMS1		11		[58..229]	[Sds3]	[Sds3-like; pfam08598]							2	NP_001020128.1;NP_056214.1	369	NP_001020128.1	1 genes:BRMS1.NP_001020128.1:breast cancer metastasis-suppressor 1 isoform 2 [Homo sapiens] ;NP_056214.1:breast cancer metastasis-suppressor 1 isoform 1 [Homo sapiens] ;	0	0	0	0	0	0	0	0	0	0	0	0	0	0	0	0	0	0	0	0	0	0	0	0	0	0
78	0.002953	59	0.006838	4	0.431851	SNRPE		1		[11..89]	[Sm_E]	[Sm protein E; cd01718]	[order(24,36,38,41,48..51,55,63,72,74,76..80,83..89)][order(33..39,41..53,55..59)][order(51,53..55,80,82)][76..87]	[other][other][other][other]	[heptamer interface [polypeptide binding]][Sm1 motif][RNA binding site [nucleotide binding]][Sm2 motif]				1	NP_003085.1	247	NP_003085.1	small nuclear ribonucleoprotein E isoform 1 [Homo sapiens]	5	15	15	0	15	56.52	0.00424405	6	32	32	0	32	65.22	0.00772622	5	16	16	0	16	69.57	0.00818742	0	0	0	0	0
80	0.002848	8	0	0	1.79769e+308	GSE1		16		[70..200][731..874][1161..>1203]	[DUF3736][DUF3736][YabA]	[Protein of unknown function (DUF3736); pfam12540][Protein of unknown function (DUF3736); pfam12540][Regulator of replication initiation timing [Replication, recombination and repair]; cl01853]	[84][95][496][739][766][826][857][857][907][909][909][1101]	[phosphorylation][phosphorylation][acetylation][acetylation][phosphorylation][phosphorylation][phosphorylation][phosphorylation][phosphorylation][phosphorylation][phosphorylation][phosphorylation]	[Phosphoserine. {ECO:0000244|PubMed:19690332}; propagated from UniProtKB/Swiss-Prot (Q14687.3)][Phosphoserine. {ECO:0000250|UniProtKB:Q3U3C9}; propagated from UniProtKB/Swiss-Prot (Q14687.3)][N6-acetyllysine. {ECO:0000244|PubMed:19608861}; propagated from UniProtKB/Swiss-Prot (Q14687.3)][N6-acetyllysine. {ECO:0000244|PubMed:19608861}; propagated from UniProtKB/Swiss-Prot (Q14687.3)][Phosphoserine…				1	NP_055430.1	1144	NP_055430.1	genetic suppressor element 1 isoform 1 [Homo sapiens]	0	0	0	0	0	0	0	0	0	0	0	0	0	0	0	0	0	0	0	0	0	0	0	0	0	0
81	0.00282	65	0.010861	5	0.259645	ACTB		7		[3..375][8..181]	[Actin][NBD_sugar-kinase_HSP70_actin]	[Actin; pfam00022][Nucleotide-Binding Domain of the sugar kinase/HSP70/actin superfamily; cd00012]	[1][2][order(11..14,16,18,137,154..157)][73][84][177][218][294][294]	[acetylation][acetylation][other][methylation][methylation][glycosylation][phosphorylation][phosphorylation][phosphorylation]	[N-acetylmethionine; propagated from UniProtKB/Swiss-Prot (P60709.1)][N-acetylaspartate, in Actin, cytoplasmic 1, N-terminally processed; propagated from UniProtKB/Swiss-Prot (P60709.1)][nucleotide binding site [chemical binding]][][N6-methyllysine; propagated from UniProtKB/Swiss-Prot (P60709.1)][ADP-ribosylation site][][][]				1	NP_001092.1	110	NP_001092.1	actin, cytoplasmic 1 [Homo sapiens]	9	28	9	19	26.1	37.6	0.0018117	27	417	185	232	417	68.27	0.0247007	12	29	14	15	29	40.8	0.00364067	3	22	13	9	22
82	0.002798	65	0.003933	4	0.711416	SNRPA		19		[7..95][11..84][203..282][210..269]	[RRM1_U1A][RRM][RRM2_U1A][RRM]	[RNA recognition motif 1 found in vertebrate U1 small nuclear ribonucleoprotein A (U1A); cd12477][RNA recognition motif; smart00360][RNA recognition motif 2 found in vertebrate U1 small nuclear ribonucleoprotein A (U1 snRNP A or U1-A or U1A); cd12480][RNA recognition motif; smart00360]	[2][order(13,15..16,19,44,46,48..54,56,80,83,85..92)][60][131]	[acetylation][other][acetylation][phosphorylation]	[N-acetylalanine; propagated from UniProtKB/Swiss-Prot (P09012.3)][RNA binding site [nucleotide binding]][N6-acetyllysine; propagated from UniProtKB/Swiss-Prot (P09012.3)][Phosphothreonine; propagated from UniProtKB/Swiss-Prot (P09012.3)]				1	NP_004587.1	158	NP_004587.1	U1 small nuclear ribonucleoprotein A [Homo sapiens]	8	18	18	0	18	28.72	0.0016615	11	50	50	0	50	35.46	0.00393845	11	56	56	0	56	37.23	0.00934876	0	0	0	0	0
83	0.002715	9	0	0	1.79769e+308	MIER3		5		[176..229][280..327][282..326]	[ELM2][SANT][SANT_MTA3_like]	[ELM2 domain; pfam01448][SANT SWI3, ADA2, N-CoR and TFIIIB'' DNA-binding domains; smart00717][Myb-Like Dna-Binding Domain of MTA3 and related proteins; cd11661]	[52][53][114][156][163][165][168][order(282,312..313,315..316,318..320,322..324)]	[phosphorylation][phosphorylation][phosphorylation][phosphorylation][phosphorylation][phosphorylation][phosphorylation][other]	[Phosphoserine. {ECO:0000244|PubMed:20068231, ECO:0000244|PubMed:21406692}; propagated from UniProtKB/Swiss-Prot (Q7Z3K6.2)][Phosphoserine. {ECO:0000244|PubMed:19690332, ECO:0000244|PubMed:20068231, ECO:0000244|PubMed:21406692}; propagated from UniProtKB/Swiss-Prot (Q7Z3K6.2)][Phosphoserine. {ECO:0000250|UniProtKB:Q3UHF3}; propagated from UniProtKB/Swiss-Prot (Q7Z3K6.2)][Phosphoserine. {ECO:00002…				1	NP_001284528.1	1226	NP_001284528.1	mesoderm induction early response protein 3 isoform 2 [Homo sapiens]	0	0	0	0	0	0	0	0	0	0	0	0	0	0	0	0	0	0	0	0	0	0	0	0	0	0
84	0.002706	51	0	0	1.79769e+308	FAM60A		12		[2..200]	[FAM60A]	[Protein Family FAM60A; pfam15396]							1	NP_001129284.1	319	NP_001129284.1	SIN3-HDAC complex-associated factor [Homo sapiens]	0	0	0	0	0	0	0	0	0	0	0	0	0	0	0	0	0	0	0	0	0	0	0	0	0	0
86	0.002694	60	0.002164	3	1.24492	BTF3L4		1		[44..93]	[NAC]	[NAC domain; pfam01849]							1	NP_689478.1	249	NP_689478.1	transcription factor BTF3 homolog 4 isoform 1 [Homo sapiens]	2	2	2	0	2	37.34	0.0003295	8	29	29	0	29	62.66	0.00407705	3	7	7	0	7	36.71	0.00208572	0	0	0	0	0
87	0.002655	58	0.003324	4	0.798736	EIF1AX		X		[33..109]	[S1_IF1A]	[S1_IF1A: Translation initiation factor IF1A, also referred to as eIF1A in eukaryotes and aIF1A in archaea, S1-like RNA-binding domain. S1-like RNA-binding domains are found in a wide variety of RNA-associated proteins. IF1A is essential for translation...; cd05793]	[order(41..42,46,60..63,66,71)]	[other]	[RNA binding site [nucleotide binding]]				1	NP_001403.1	258	NP_001403.1	eukaryotic translation initiation factor 1A, X-chromosomal [Homo sapiens]	3	12	12	0	12	38.89	0.00216918	5	21	21	0	21	50	0.00323938	7	13	13	0	13	64.58	0.00425007	2	4	4	0	4
88	0.0026	61	0.005614	5	0.463128	NUCKS1		1					[14][19][19][26][40][54][54][58][58][61][61][73][73][75][75][79][79][113][113][130][130][132][132][144][144][177][179][179][179][181][181][181][202][202][204][204][214][214][214][220][221][223][223][229][229][234][234][240][240]	[phosphorylation][phosphorylation][phosphorylation][phosphorylation][phosphorylation][phosphorylation][phosphorylation][phosphorylation][phosphorylation][phosphorylation][phosphorylation][phosphorylation][phosphorylation][phosphorylation][phosphorylation][phosphorylation][phosphorylation][phosphorylation][phosphorylation][phosphorylation][phosphorylation][phosphorylation][phosphorylation][phospho…	[][][Phosphoserine; propagated from UniProtKB/Swiss-Prot (Q9H1E3.1)][Phosphotyrosine; propagated from UniProtKB/Swiss-Prot (Q9H1E3.1)][][][Phosphoserine; propagated from UniProtKB/Swiss-Prot (Q9H1E3.1)][][Phosphoserine; propagated from UniProtKB/Swiss-Prot (Q9H1E3.1)][][Phosphoserine; propagated from UniProtKB/Swiss-Prot (Q9H1E3.1)][][Phosphoserine; propagated from UniProtKB/Swiss-Prot (Q9H1E3.1)…				1	NP_073568.2	199	NP_073568.2	nuclear ubiquitous casein and cyclin-dependent kinase substrate 1 [Homo sapiens]	4	29	29	0	29	16.87	0.00310648	10	40	40	0	40	38.27	0.00365644	12	40	40	0	40	44.03	0.00774941	2	10	10	0	10
89	0.00256	64	0.002636	5	0.971168	ENO1		1	4.2.1.11	[2..432][5..416][31..38][56..63][97..237][370..373][405..434]	[PLN00191][enolase][Epitope recognized by CAR and healthy patient antibodies][Epitope recognized by CAR antibodies][Required for repression of c-myc promoter activity][Substrate binding. {ECO:0000250}][Required for interaction with PLG. {ECO:0000250}]	[enolase][Enolase: Enolases are homodimeric enzymes that catalyse the reversible dehydration of 2-phospho-D-glycerate to phosphoenolpyruvate as part of the glycolytic and gluconeogenesis pathways. The reaction is facilitated by the presence of metal ions; cd03313][propagated from UniProtKB/Swiss-Prot (P06733.2)][propagated from UniProtKB/Swiss-Prot (P06733.2)][propagated from UniProtKB/Swiss-Prot…	[2][5][order(7,9..17,21,32,159..161,182..183,186..187,190..191,][order(40,245,293,318)][44][44][60][60][64][71][89][89][92][126][order(158,210,343,371..373,394)][193][199][202][228][228][233][233][254][256][263][263][272][281][285][287][287][287][291][335][343][406][420][420]	[acetylation][acetylation][other][metal-binding][phosphorylation][phosphorylation][acetylation][modified][acetylation][acetylation][acetylation][modified][acetylation][acetylation][other][acetylation][acetylation][acetylation][acetylation][modified][acetylation][modified][phosphorylation][acetylation][phosphorylation][phosphorylation][phosphorylation][acetylation][acetylation][phosphorylation][ph…	[N-acetylserine. {ECO:0000244|PubMed:25944712, ECO:0000269|Ref.14}; propagated from UniProtKB/Swiss-Prot (P06733.2)][N6-acetyllysine. {ECO:0000244|PubMed:19608861}; propagated from UniProtKB/Swiss-Prot (P06733.2)][dimer interface [polypeptide binding]][metal binding site [ion binding]][][Phosphotyrosine. {ECO:0000244|PubMed:15592455}; propagated from UniProtKB/Swiss-Prot (P06733.2)][N6-acetyllysi…				1	NP_001419.1	141	NP_001419.1	alpha-enolase isoform 1 [Homo sapiens]	7	23	20	3	23	25.12	0.00137948	15	46	40	6	46	44.7	0.00235436	13	31	25	6	31	47	0.00336269	2	5	5	0	5
90	0.002514	1	0	0	1.79769e+308	LCN2		9		[49..193]	[Lipocalin]	[Lipocalin / cytosolic fatty-acid binding protein family; pfam00061]	[21][85]	[other][glycosylation]	[. {ECO:0000269|PubMed:7683678}; propagated from UniProtKB/Swiss-Prot (P80188.2)][]				1	NP_005555.2	2427	NP_005555.2	neutrophil gelatinase-associated lipocalin precursor [Homo sapiens]	0	0	0	0	0	0	0	0	0	0	0	0	0	0	0	0	0	0	0	0	0	0	0	0	0	0
91	0.002503	9	0	0	1.79769e+308	MIDEAS													1	NP_001354639.1	1219	NP_001354639.1	ELM2 and SANT domain-containing protein 1 isoform 2 [Homo sapiens]	0	0	0	0	0	0	0	0	0	0	0	0	0	0	0	0	0	0	0	0	0	0	0	0	0	0
92	0.002465	63	0.001927	5	1.27919	CKB		14	2.7.3.2	[16..373]	[creatine_kinase_like]	[Phosphagen (guanidino) kinases such as creatine kinase and similar enzymes; cd00716]	[4][35][order(72,201,232,283,285)][125][order(128,130,132,191,228,236,292,294..296,320,322,][199][269][309][order(317..326,329..338)][322]	[phosphorylation][phosphorylation][other][phosphorylation][other][phosphorylation][modified][phosphorylation][other][phosphorylation]	[Phosphoserine. {ECO:0000244|PubMed:20068231}; propagated from UniProtKB/Swiss-Prot (P12277.1)][Phosphothreonine. {ECO:0000244|PubMed:18669648}; propagated from UniProtKB/Swiss-Prot (P12277.1)][creatine binding site [chemical binding]][Phosphotyrosine. {ECO:0000250|UniProtKB:Q04447}; propagated from UniProtKB/Swiss-Prot (P12277.1)][ADP binding site [chemical binding]][Phosphoserine. {ECO:0000244|…				1	NP_001814.2	161	NP_001814.2	creatine kinase B-type isoform 1 [Homo sapiens]	6	10	10	0	10	34.65	0.00068321	9	25	25	0	25	38.58	0.00145754	6	15	15	0	15	31.23	0.00185345	4	8	8	0	8
93	0.002434	63	0.003118	3	0.780629	EIF5A		17		[31..180][114..182]	[PLN03107][S1_eIF5A]	[eukaryotic translation initiation factor 5A; Provisional][S1_eIF5A: Eukaryotic translation Initiation Factor 5A (eIF5A), S1-like RNA-binding domain. eIF5A is an evolutionarily conserved protein found in eukaryotes. eIF5A is the only protein known to have the unusual amino acid hypusine. Hypusine is essential...; cd04468]	[order(139,166,173..174)]	[other]	[RNA binding site [nucleotide binding]]				2	NP_001137232.1;NP_001137234.1	209	NP_001137232.1	1 genes:EIF5A.NP_001137232.1:eukaryotic translation initiation factor 5A-1 isoform A [Homo sapiens] ;NP_001137234.1:eukaryotic translation initiation factor 5A-1 isoform B [Homo sapiens] ;	1	4	4	0	4	16.3	0.00056587	7	41	41	0	41	51.63	0.00494961	3	15	15	0	15	25.54	0.00383785	0	0	0	0	0
94	0.002429	62	0.010826	5	0.224367	ERH		14		[1..103]	[ER]	[Enhancer of rudimentary; pfam01133]	[2][18][18][24][24]	[acetylation][phosphorylation][phosphorylation][phosphorylation][phosphorylation]	[N-acetylserine; propagated from UniProtKB/Swiss-Prot (P84090.1)][][][][]				1	NP_004441.1	183	NP_004441.1	enhancer of rudimentary homolog [Homo sapiens]	4	46	46	0	46	37.5	0.0115134	4	6	6	0	6	30.77	0.00128151	4	13	13	0	13	38.46	0.00588471	3	13	13	0	13
95	0.002412	18	0	0	1.79769e+308	SAP30L		5		[26..>68][73..125]	[zf-SAP30][SAP30_Sin3_bdg]	[SAP30 zinc-finger; pfam13866][Sin3 binding region of histone deacetylase complex subunit SAP30; pfam13867]							1	NP_001124534.1	306	NP_001124534.1	histone deacetylase complex subunit SAP30L isoform 2 [Homo sapiens]	0	0	0	0	0	0	0	0	0	0	0	0	0	0	0	0	0	0	0	0	0	0	0	0	0	0
96	0.002353	9	0	0	1.79769e+308	ZMYM3		X		[308..343][345..389][403..440][443..488][498..536][538..578][583..623][628..664][671..710][713..751][1183..1354]	[zf-FCS][zf-FCS][zf-FCS][zf-FCS][TRASH][zf-FCS][zf-FCS][zf-FCS][zf-FCS][zf-FCS][DUF3504]	[MYM-type Zinc finger with FCS sequence motif; pfam06467][MYM-type Zinc finger with FCS sequence motif; pfam06467][MYM-type Zinc finger with FCS sequence motif; pfam06467][MYM-type Zinc finger with FCS sequence motif; pfam06467][metallochaperone-like domain; smart00746][MYM-type Zinc finger with FCS sequence motif; pfam06467][MYM-type Zinc finger with FCS sequence motif; pfam06467][MYM-type Zinc …	[263][263][267][267][464][817][817]	[phosphorylation][phosphorylation][phosphorylation][phosphorylation][phosphorylation][phosphorylation][phosphorylation]	[][Phosphoserine. {ECO:0000244|PubMed:17081983, ECO:0000244|PubMed:18669648}; propagated from UniProtKB/Swiss-Prot (Q14202.2)][][Phosphoserine. {ECO:0000244|PubMed:17081983, ECO:0000244|PubMed:18669648}; propagated from UniProtKB/Swiss-Prot (Q14202.2)][Phosphoserine. {ECO:0000244|PubMed:18669648}; propagated from UniProtKB/Swiss-Prot (Q14202.2)][][Phosphothreonine. {ECO:0000244|PubMed:24275569}; …				1	NP_005087.1	1222	NP_005087.1	zinc finger MYM-type protein 3 isoform 1 [Homo sapiens]	0	0	0	0	0	0	0	0	0	0	0	0	0	0	0	0	0	0	0	0	0	0	0	0	0	0
97	0.002312	57	0.004858	4	0.475916	SNRPD3		22		[6..75][110..119]	[Sm_D3][5 X 2 AA tandem repeats of [RM]-G]	[Sm protein D3; cd01721][propagated from UniProtKB/Swiss-Prot (P62318.1)]	[2][order(18..24,26..38,40..44)][order(21..24,26,28,34..35,40,42,60..70)][order(26,28,36,39,42,50,58,60..73)][order(38,40,51,64..66)][60..71][97][110][112][114][118]	[acetylation][other][other][other][other][other][methylation][methylation][methylation][methylation][methylation]	[N-acetylserine. {ECO:0000244|PubMed:19413330}; propagated from UniProtKB/Swiss-Prot (P62318.1)][Sm1 motif][putative hexamer interface [polypeptide binding]][heptamer interface [polypeptide binding]][RNA binding site [nucleotide binding]][Sm2 motif][][][][][]				1	NP_004166.1	266	NP_004166.1	small nuclear ribonucleoprotein Sm D3 [Homo sapiens]	4	18	18	0	18	19.05	0.0037186	2	10	10	0	10	24.6	0.00176293	3	29	29	0	29	40.48	0.0108353	1	3	3	0	3
98	0.002306	33	0.000513	1	4.49513	HIST1H3D		6		[1..136][1..133]	[PTZ00018][H2A]	[histone H3; Provisional][Histone 2A; H2A is a subunit of the nucleosome. The nucleosome is an octamer containing two H2A, H2B, H3, and H4 subunits. The H2A subunit performs essential roles in maintaining structural integrity of the nucleosome, chromatin condensation, and binding...; cl00074]	[3][3][4][5][5][5][7][9][9][10][10][10][11][12][15][18][18][19][19][19][24][24][24][27][28][28][28][29][37][37][38][42][57][57][57][58][65][80][80][81][87][108][116][123][123]	[methylation][modified][phosphorylation][modified][methylation][acetylation][phosphorylation][modified][methylation][methylation][acetylation][modified][phosphorylation][phosphorylation][acetylation][methylation][modified][acetylation][modified][methylation][acetylation][modified][methylation][modified][methylation][acetylation][modified][phosphorylation][methylation][acetylation][methylation][ph…	[Asymmetric dimethylarginine, by PRMT6, alternate. {ECO:0000269|PubMed:17898714, ECO:0000269|PubMed:18077460, ECO:0000269|PubMed:18079182}; propagated from UniProtKB/Swiss-Prot (P68431.2)][Citrulline, alternate. {ECO:0000269|PubMed:16567635}; propagated from UniProtKB/Swiss-Prot (P68431.2)][Phosphothreonine, by GSG2. {ECO:0000269|PubMed:15681610, ECO:0000269|PubMed:16185088}; propagated from UniP…				1	NP_003521.2	584	NP_003521.2	histone H3.1 [Homo sapiens]	2	2	0	2	0	17.65	0	2	4	3	1	3.14286	30.15	0.00051332	0	0	0	0	0	0	0	0	0	0	0	0
99	0.00226	50	0.011989	5	0.188506	HIST1H4K		6		[1..103][18..101]	[PLN00035][H4]	[histone H4; Provisional][Histone H4, one of the four histones, along with H2A, H2B and H3, which forms the eukaryotic nucleosome core; along with H3, it plays a central role in nucleosome formation; histones bind to DNA and wrap the genetic material into 'beads on a string' in...; cd00076]	[2][2][4][4][6][6][9][9][13][13][17][17][21][32][order(34,38,42,44,48,51,54..55,58..59,62..63,66..67,87,91)][order(41,43,45)][order(45..46,48,74,78..79,81,83,97)][48][52][order(69,72..73,76..79,85..86,89,92..93)][89][92][92][97..101]	[acetylation][phosphorylation][methylation][modified][acetylation][modified][acetylation][modified][acetylation][modified][acetylation][modified][methylation][acetylation][other][other][DNA binding][phosphorylation][phosphorylation][other][phosphorylation][acetylation][modified][other]	[N-acetylserine. {ECO:0000269|PubMed:17967882}; propagated from UniProtKB/Swiss-Prot (P62805.2)][Phosphoserine. {ECO:0000269|PubMed:17967882}; propagated from UniProtKB/Swiss-Prot (P62805.2)][Asymmetric dimethylarginine, by PRMT1, alternate. {ECO:0000269|PubMed:11387442, ECO:0000269|PubMed:11448779, ECO:0000269|PubMed:15345777}; Omega-N-methylarginine, by PRMT1, alternate. {ECO:0000269|PubMed:113…				1	NP_003532.1	331	NP_003532.1	histone H4 [Homo sapiens]	4	7	7	0	7	39.81	0.00176904	4	5	5	0	5	30.1	0.00107829	3	5	5	0	5	28.16	0.00228532	1	1	1	0	1
100	0.002252	12	0	0	1.79769e+308	CTBP1		4		[17..335][44..343]	[CtBP_dh][SerA]	[C-terminal binding protein (CtBP), D-isomer-specific 2-hydroxyacid dehydrogenases related repressor; cd05299][Phosphoglycerate dehydrogenase or related dehydrogenase [Coenzyme transport and metabolism, General function prediction only]; COG0111]	[order(86,89..90,255,304,307)][order(89,117,169..170,172..174,192..196,225..227,229,232,][order(255,284,304)][289][417][417]	[other][other][active][phosphorylation][modified][modified]	[ligand binding site [chemical binding]][NAD binding site [chemical binding]][catalytic site [active]][][sumoylation site][sumoylation site]				1	NP_001012632.1	1035	NP_001012632.1	C-terminal-binding protein 1 isoform 2 [Homo sapiens]	0	0	0	0	0	0	0	0	0	0	0	0	0	0	0	0	0	0	0	0	0	0	0	0	0	0
101	0.002251	3	0	0	1.79769e+308	CHAF1A		19		[1..314][1..229][1..49][233..246][266..479][557..>601][642..678][660..956][665..956]	[Binds to CBX1 chromo shadow domain][CAF1-p150_N][Binds to PCNA][PxVxL motif][CAF-1_p150][CAF1A][Necessary for homodimerization and competence for chromatin assembly][Binds to p60][CAF1-p150_C2]	[propagated from UniProtKB/Swiss-Prot (Q13111.2)][CAF1 complex subunit p150, region binding to PCNA; pfam15557][propagated from UniProtKB/Swiss-Prot (Q13111.2)][propagated from UniProtKB/Swiss-Prot (Q13111.2)][Chromatin assembly factor 1 complex p150 subunit, N-terminal; pfam11600][Chromatin assembly factor 1 subunit A; pfam12253][propagated from UniProtKB/Swiss-Prot (Q13111.2)][propagated from U…	[65][65][123][138][141][141][143][154][199][203][206][206][224][722][772][772][775][780][783][865][873][951]	[phosphorylation][phosphorylation][phosphorylation][phosphorylation][phosphorylation][phosphorylation][phosphorylation][phosphorylation][phosphorylation][phosphorylation][phosphorylation][phosphorylation][phosphorylation][phosphorylation][phosphorylation][phosphorylation][phosphorylation][phosphorylation][phosphorylation][phosphorylation][phosphorylation][phosphorylation]	[][Phosphoserine. {ECO:0000244|PubMed:18220336, ECO:0000244|PubMed:21406692}; propagated from UniProtKB/Swiss-Prot (Q13111.2)][Phosphoserine. {ECO:0000244|PubMed:20068231}; propagated from UniProtKB/Swiss-Prot (Q13111.2)][Phosphoserine. {ECO:0000244|PubMed:20068231}; propagated from UniProtKB/Swiss-Prot (Q13111.2)][][Phosphoserine. {ECO:0000244|PubMed:20068231, ECO:0000244|PubMed:21406692}; propa…				1	NP_005474.2	1991	NP_005474.2	chromatin assembly factor 1 subunit A [Homo sapiens]	0	0	0	0	0	0	0	0	0	0	0	0	0	0	0	0	0	0	0	0	0	0	0	0	0	0
104	0.002215	10	0	0	1.79769e+308	HMG20A		15		[103..168]	[HMGB-UBF_HMG-box]	[HMGB-UBF_HMG-box, class II and III members of the HMG-box superfamily of DNA-binding proteins. These proteins bind the minor groove of DNA in a non-sequence specific fashion and contain two or more tandem HMG boxes. Class II members include non-histone...; cd01390]	[order(105,107..108,110..111,114..115,118,122,135,138,141,][105]	[DNA binding][phosphorylation]	[DNA binding site [nucleotide binding]][Phosphoserine. {ECO:0000244|PubMed:18669648, ECO:0000244|PubMed:19690332, ECO:0000244|PubMed:20068231, ECO:0000244|PubMed:21406692, ECO:0000244|PubMed:24275569}; propagated from UniProtKB/Swiss-Prot (Q9NP66.1)]				1	NP_001291433.1	1138	NP_001291433.1	high mobility group protein 20A isoform a [Homo sapiens]	0	0	0	0	0	0	0	0	0	0	0	0	0	0	0	0	0	0	0	0	0	0	0	0	0	0
105	0.002194	9	0	0	1.79769e+308	RERE		1		[102..307][286..338][395..440][396..441][503..552][506..560][568..1566][750..>798]	[BAH_MTA][ELM2][SANT_MTA3_like][SANT][ZnF_GATA][ZnF_GATA][Atrophin-1][Biotinyl_lipoyl_domains]	[BAH, or Bromo Adjacent Homology domain, as present in MTA1 and similar proteins. The Metastasis-associated protein MTA1 is part of the NURD (nucleosome remodeling and deacetylating) complex and plays a role in cellular transformation and metastasis. BAH...; cd04709][ELM2 domain; pfam01448][Myb-Like Dna-Binding Domain of MTA3 and related proteins; cd11661][SANT SWI3, ADA2, N-CoR and TFIIIB'' DNA-…	[53][56][142][304][order(396,426..427,429..430,432..434,436..438)][475][486][487][489][495][498][order(507,510,529,532)][order(516..517,519,529..539,557,559..560)][594][594][599][600][613][613][642][656][656][675][679][1106][1113][1113][1115][1115][1119][1119][1158][1259]	[phosphorylation][phosphorylation][phosphorylation][phosphorylation][other][phosphorylation][phosphorylation][phosphorylation][phosphorylation][phosphorylation][phosphorylation][other][DNA binding][phosphorylation][phosphorylation][phosphorylation][phosphorylation][phosphorylation][phosphorylation][phosphorylation][phosphorylation][phosphorylation][phosphorylation][phosphorylation][phosphorylatio…	[Phosphoserine. {ECO:0000244|PubMed:18669648, ECO:0000244|PubMed:21406692}; propagated from UniProtKB/Swiss-Prot (Q9P2R6.2)][Phosphoserine. {ECO:0000244|PubMed:18669648, ECO:0000244|PubMed:21406692}; propagated from UniProtKB/Swiss-Prot (Q9P2R6.2)][Phosphoserine. {ECO:0000250|UniProtKB:Q80TZ9}; propagated from UniProtKB/Swiss-Prot (Q9P2R6.2)][Phosphoserine. {ECO:0000244|PubMed:18220336, ECO:00002…				1	NP_036234.3	1237	NP_036234.3	arginine-glutamic acid dipeptide repeats protein isoform a [Homo sapiens]	0	0	0	0	0	0	0	0	0	0	0	0	0	0	0	0	0	0	0	0	0	0	0	0	0	0
106	0.002138	65	0.002858	5	0.748076	CPSF6		12		[82..158][83..156]	[RRM_CFIm68][RRM]	[RNA recognition motif of pre-mRNA cleavage factor Im 68 kDa subunit (CFIm68 or CPSF6) and similar proteins; cd12643][RNA recognition motif; smart00360]	[order(90..95,113,116..123)]	[other]	[polypeptide substrate binding site [polypeptide binding]]				1	NP_001287876.1	128	NP_001287876.1	cleavage and polyadenylation specificity factor subunit 6 isoform 2 [Homo sapiens]	2	23	23	0	23	6.97	0.00101819	6	71	71	0	71	14.46	0.00268217	7	39	39	0	39	16.84	0.0031225	4	15	15	0	15
107	0.002121	58	0.00221	5	0.959729	RPLP2		11		[1..>66]	[Ribosomal_P2]	[Ribosomal protein P2. This subfamily represents the eukaryotic large ribosomal protein P2. Eukaryotic P1 and P2 are functionally equivalent to the bacterial protein L7/L12, but are not homologous to L7/L12. P2 is located in the L12 stalk, with proteins...; cd05833]	[1][17][17][21][21][79][86][102][102][105][105]	[acetylation][phosphorylation][phosphorylation][acetylation][modified][phosphorylation][phosphorylation][phosphorylation][phosphorylation][phosphorylation][phosphorylation]	[N-acetylmethionine. {ECO:0000244|PubMed:20068231}; propagated from UniProtKB/Swiss-Prot (P05387.1)][][Phosphoserine. {ECO:0000244|PubMed:16964243, ECO:0000244|PubMed:18669648, ECO:0000244|PubMed:19690332, ECO:0000244|PubMed:20068231, ECO:0000244|PubMed:21406692}; propagated from UniProtKB/Swiss-Prot (P05387.1)][N6-acetyllysine, alternate. {ECO:0000244|PubMed:19608861}; propagated from UniProtKB/…				1	NP_000995.1	207	NP_000995.1	60S acidic ribosomal protein P2 [Homo sapiens]	2	3	3	0	3	24.35	0.00067905	3	11	7	4	9.33333	45.22	0.00180278	4	8	3	5	6	60.87	0.00245623	1	2	2	0	2
108	0.002118	22	0	0	1.79769e+308	PHF12		17		[58..102][102..273][105..128][273..318][300..704][<813..>868]	[PHD1_PHF12][Interaction with SIN3A. {ECO:0000269|PubMed:11390640}][PBR][PHD2_PHF12_Rco1][Interaction with SIN3A. {ECO:0000269|PubMed:11390640}][FHA]	[PHD finger 1 found in PHD finger protein 12 (PHF12); cd15533][propagated from UniProtKB/Swiss-Prot (Q96QT6.2)][propagated from UniProtKB/Swiss-Prot (Q96QT6.2)][PHD finger 2 found in PHD finger protein 12 (PHF12), yeast Rco1, and similar proteins; cd15534][propagated from UniProtKB/Swiss-Prot (Q96QT6.2)][Forkhead associated domain (FHA); found in eukaryotic and prokaryotic proteins. Putative nucl…	[order(58,67..71,75,97)][order(59,62,71,74,79,82,99,102)][131][131][134][134][order(273,285..289,293,313)][order(274,277,289,292,297,300,315,318)][671][order(819,835,837..838,859..861)]	[other][other][phosphorylation][phosphorylation][phosphorylation][phosphorylation][other][other][phosphorylation][other]	[putative histone H3 binding site [polypeptide binding]][Zn binding site [ion binding]][][Phosphoserine. {ECO:0000244|PubMed:18669648, ECO:0000244|PubMed:19690332, ECO:0000244|PubMed:21406692}; propagated from UniProtKB/Swiss-Prot (Q96QT6.2)][][Phosphoserine. {ECO:0000244|PubMed:18669648, ECO:0000244|PubMed:21406692}; propagated from UniProtKB/Swiss-Prot (Q96QT6.2)][putative histone H3 binding si…				1	NP_001028733.1	733	NP_001028733.1	PHD finger protein 12 isoform 1 [Homo sapiens]	0	0	0	0	0	0	0	0	0	0	0	0	0	0	0	0	0	0	0	0	0	0	0	0	0	0
109	0.002113	58	0.002342	5	0.90222	BTF3		5		[49..97]	[NAC]	[NAC domain; pfam01849]							1	NP_001198.2	172	NP_001198.2	transcription factor BTF3 isoform B [Homo sapiens]	3	10	0	10	5	47.53	0.0008034	9	70	0	70	35	61.11	0.00479908	9	29	0	29	14.5	61.11	0.00421374	2	3	0	3	1.5
110	0.002082	2	0	0	1.79769e+308	ASF1A		6		[1..156][1..154][31..37][155..204]	[Interaction with histone H3, CHAF1B, and HIRA][ASF1_hist_chap][Required for interaction with HIRA][Required for interaction with HIRA]	[propagated from UniProtKB/Swiss-Prot (Q9Y294.1)][ASF1 like histone chaperone; pfam04729][propagated from UniProtKB/Swiss-Prot (Q9Y294.1)][propagated from UniProtKB/Swiss-Prot (Q9Y294.1)]	[192]	[phosphorylation]	[Phosphoserine, by TLK2; propagated from UniProtKB/Swiss-Prot (Q9Y294.1)]				1	NP_054753.1	2251	NP_054753.1	histone chaperone ASF1A [Homo sapiens]	0	0	0	0	0	0	0	0	0	0	0	0	0	0	0	0	0	0	0	0	0	0	0	0	0	0
113	0.001974	3	0	0	1.79769e+308	AEBP2		12		[209..294][<215..>339][266..286][297..321][315..341][330..352][353..517]	[Interaction with RBBP4][COG5048][C2H2 Zn finger][C2H2 Zn finger][zf-H2C2_2][C2H2 Zn finger][Interaction with SUZ12]	[propagated from UniProtKB/Swiss-Prot (Q6ZN18.2)][FOG: Zn-finger [General function prediction only]][C2H2 Zn finger [structural motif]][C2H2 Zn finger [structural motif]][Zinc-finger double domain; pfam13465][C2H2 Zn finger [structural motif]][propagated from UniProtKB/Swiss-Prot (Q6ZN18.2)]	[2][18][24][206][210][211][order(270,272,274,276..277,280..281,285,303,305,309..310,][order(297,302,318,322)][order(330,335,348,352)][390]	[acetylation][phosphorylation][phosphorylation][phosphorylation][phosphorylation][phosphorylation][other][other][other][phosphorylation]	[N-acetylalanine. {ECO:0000244|PubMed:19413330, ECO:0000244|PubMed:20068231, ECO:0000244|PubMed:22814378}; propagated from UniProtKB/Swiss-Prot (Q6ZN18.2)][Phosphoserine. {ECO:0000244|PubMed:17081983, ECO:0000244|PubMed:20068231}; propagated from UniProtKB/Swiss-Prot (Q6ZN18.2)][Phosphoserine. {ECO:0000244|PubMed:17081983, ECO:0000244|PubMed:20068231}; propagated from UniProtKB/Swiss-Prot (Q6ZN18…				2	NP_001107648.1;NP_694939.2	1993	NP_001107648.1	1 genes:AEBP2.NP_001107648.1:zinc finger protein AEBP2 isoform b [Homo sapiens] ;NP_694939.2:zinc finger protein AEBP2 isoform a [Homo sapiens] ;	0	0	0	0	0	0	0	0	0	0	0	0	0	0	0	0	0	0	0	0	0	0	0	0	0	0
114	0.001968	10	0	0	1.79769e+308	RCOR3													1	NP_001336998.1	1108	NP_001336998.1	REST corepressor 3 isoform e [Homo sapiens]	0	0	0	0	0	0	0	0	0	0	0	0	0	0	0	0	0	0	0	0	0	0	0	0	0	0
115	0.001966	9	0	0	1.79769e+308	CDYL													2	NP_001355054.1;NP_004815.3	1233	NP_001355054.1	1 genes:CDYL. 1 proteins in this group did not match any genes. NP_001355054.1:chromodomain Y-like protein isoform e [Homo sapiens] ;NP_004815.3:chromodomain Y-like protein isoform a [Homo sapiens] ;	0	0	0	0	0	0	0	0	0	0	0	0	0	0	0	0	0	0	0	0	0	0	0	0	0	0
116	0.001943	10	0	0	1.79769e+308	RCOR3		1		[1..54][87..133][88..132][289..334][289..331]	[ELM2][SANT][SANT][SANT][SANT]	[ELM2 domain; pfam01448][SANT SWI3, ADA2, N-CoR and TFIIIB'' DNA-binding domains; smart00717]['SWI3, ADA2, N-CoR and TFIIIB' DNA-binding domains. Tandem copies of the domain bind telomeric DNA tandem repeatsas part of the capping complex. Binding is sequence dependent for repeats which contain the G/C rich motif [C2-3 A (CA)1-6]. The domain is...; cl21498][SANT SWI3, ADA2, N-CoR and TFIIIB'' DNA-…	[order(89,118..119,121..122,124..126,128..130)][156][156][163][171][171][173][order(290,319..320,322..323,325..327,329..331)]	[other][phosphorylation][phosphorylation][phosphorylation][phosphorylation][phosphorylation][phosphorylation][DNA binding]	[putative DNA binding site [nucleotide binding]][][Phosphoserine. {ECO:0000244|PubMed:21406692}; propagated from UniProtKB/Swiss-Prot (Q9P2K3.2)][][][Phosphoserine. {ECO:0000250|UniProtKB:Q6PGA0}; propagated from UniProtKB/Swiss-Prot (Q9P2K3.2)][][DNA binding site [nucleotide binding]]				1	NP_060724.1	1107	NP_060724.1	REST corepressor 3 isoform d [Homo sapiens]	0	0	0	0	0	0	0	0	0	0	0	0	0	0	0	0	0	0	0	0	0	0	0	0	0	0
117	0.001936	61	0.005799	5	0.333851	SRSF3		6		[1..90][6..86][11..78][119..164]	[Sufficiernt for interaction with NXF1][RRM_SF][RRM][2 X approximate repeats, basic]	[propagated from UniProtKB/Swiss-Prot (P84103.1)][RNA recognition motif (RRM) superfamily; cl17169][RNA recognition motif; smart00360][propagated from UniProtKB/Swiss-Prot (P84103.1)]	[1][5][23][81][128][130][138][140][148][150][152]	[acetylation][phosphorylation][acetylation][phosphorylation][phosphorylation][phosphorylation][phosphorylation][phosphorylation][phosphorylation][phosphorylation][phosphorylation]	[N-acetylmethionine. {ECO:0000269|PubMed:20068231}; propagated from UniProtKB/Swiss-Prot (P84103.1)][Phosphoserine. {ECO:0000269|PubMed:20068231}; propagated from UniProtKB/Swiss-Prot (P84103.1)][N6-acetyllysine. {ECO:0000269|PubMed:19608861}; propagated from UniProtKB/Swiss-Prot (P84103.1)][][][][][][][][]				1	NP_003008.1	203	NP_003008.1	serine/arginine-rich splicing factor 3 [Homo sapiens]	8	21	21	0	21	46.34	0.00333313	7	22	14	8	18.8696	34.76	0.00255578	6	12	11	1	11.55	35.37	0.00331553	4	13	5	8	13
118	0.001932	65	0.001157	4	1.66984	EEF1A1		6		[1..460][9..238][242..332][335..438]	[PTZ00141][EF1_alpha][EF1_alpha_II][EF1_alpha_III]	[elongation factor 1- alpha; Provisional][Elongation Factor 1-alpha (EF1-alpha) protein family; cd01883][EF1_alpha_II: this family represents the domain II of elongation factor 1-alpha (EF-1a) that is found in archaea and all eukaryotic lineages. EF-1A is very abundant in the cytosol, where it is involved in the GTP-dependent binding of aminoacyl-tRNAs to...; cd03693][Domain III of EF-1; cd03705]	[14..21][order(15,17,21..22,25,28..29,76..77,95..96,119..120,169,][order(17,19..22,153..154,156,194..196)][order(21,64,67..68,70,72,74..76,78,89,91,93..95,97,100)][55][66..76][72][86][91..94][93..111][153..156][165][194..196][234][300][301][order(349..352,355..356,360,362,371,392..393,395,427..430)][order(351..352,355..357,369,392..393,408,429..430)][374][411][430][432][432]	[other][other][other][other][methylation][other][other][phosphorylation][other][other][other][methylation][other][modified][phosphorylation][phosphorylation][other][other][phosphorylation][modified][other][phosphorylation][phosphorylation]	[G1 box][putative GEF interaction site [polypeptide binding]][GTP/Mg2+ binding site [chemical binding]][EF1Balpha binding site [polypeptide binding]][N6,N6-dimethyllysine; propagated from UniProtKB/Swiss-Prot (P68104.1)][Switch I region][G2 box][][G3 box][Switch II region][G4 box][N6,N6-dimethyllysine, alternate; propagated from UniProtKB/Swiss-Prot (P68104.1)][G5 box][S-nitrosylation site][Phosp…				1	NP_001393.1	157	NP_001393.1	elongation factor 1-alpha 1 [Homo sapiens]	4	7	5	2	7	20.35	0.0003944	12	40	23	17	40	43.94	0.00192319	8	18	11	7	18	28.79	0.0018342	0	0	0	0	0
119	0.001906	60	0.003713	3	0.513332	U2AF1		21		[13..39][43..146][83..141][149..175]	[zf-CCCH][RRM_U2AF35][RRM][zf-CCCH]	[Zinc finger C-x8-C-x5-C-x3-H type (and similar); pfam00642][RNA recognition motif in U2 small nuclear ribonucleoprotein auxiliary factor U2AF 35 kDa subunit (U2AF35); cd12538][RNA recognition motif; smart00360][Zinc finger C-x8-C-x5-C-x3-H type (and similar); pfam00642]	[2][59][61][order(77,80..81,84..85,88..89,130..141)][195][197]	[acetylation][phosphorylation][phosphorylation][other][phosphorylation][phosphorylation]	[N-acetylalanine; propagated from UniProtKB/Swiss-Prot (Q01081.3)][][Phosphoserine; propagated from UniProtKB/Swiss-Prot (Q01081.3)][polypeptide substrate binding site [polypeptide binding]][][]				1	NP_006749.1	250	NP_006749.1	splicing factor U2AF 35 kDa subunit isoform a [Homo sapiens]	2	5	0	5	2.5	13.33	0.00027115	11	74	35	39	72.9167	43.33	0.0067487	8	21	12	9	21	32.5	0.0041193	0	0	0	0	0
120	0.001853	7	0	0	1.79769e+308	GSE1		16		[<2..96][627..770][1057..>1099]	[DUF3736][DUF3736][YabA]	[Protein of unknown function (DUF3736); pfam12540][Protein of unknown function (DUF3736); pfam12540][Regulator of replication initiation timing [Replication, recombination and repair]; cl01853]							1	NP_001127945.1	1145	NP_001127945.1	genetic suppressor element 1 isoform 2 [Homo sapiens]	0	0	0	0	0	0	0	0	0	0	0	0	0	0	0	0	0	0	0	0	0	0	0	0	0	0
121	0.001839	30	0	0	1.79769e+308	CCT3		1		[6..525][6..524]	[TCP1_gamma][thermosome_arch]	[TCP-1 (CTT or eukaryotic type II) chaperonin family, gamma subunit. Chaperonins are involved in productive folding of proteins. They share a common general morphology, a double toroid of 2 stacked rings. In contrast to bacterial group I chaperonins...; cd03337][thermosome, various subunits, archaeal; TIGR02339]	[1][order(14,18,46..49,51,69,71,75,79,82,381,518..524)][order(41..43,93,97,158,393,411,451,495,497)][170][222][244][252][order(431,449,458,460..461,464)]	[acetylation][other][other][phosphorylation][acetylation][phosphorylation][phosphorylation][other]	[N-acetylmethionine. {ECO:0000244|PubMed:19413330, ECO:0000269|Ref.5}; propagated from UniProtKB/Swiss-Prot (P49368.4)][ring oligomerisation interface [polypeptide binding]][ATP/Mg binding site [chemical binding]][Phosphoserine. {ECO:0000250|UniProtKB:P80318}; propagated from UniProtKB/Swiss-Prot (P49368.4)][N6-acetyllysine. {ECO:0000244|PubMed:19608861}; propagated from UniProtKB/Swiss-Prot (P49…				1	NP_005989.3	578	NP_005989.3	T-complex protein 1 subunit gamma isoform a [Homo sapiens]	0	0	0	0	0	0	0	0	0	0	0	0	0	0	0	0	0	0	0	0	0	0	0	0	0	0
122	0.001836	9	0	0	1.79769e+308	ZNF516		18		[1..431][32..>90][34..56][36..55][48..73][64..84][176..194][202..223][250..269][278..298][1100..1119]	[Mediates promoter DNA-binding and activation of transcription. {ECO:0000250|UniProtKB:Q7TSH3}][COG5048][zf-C2H2][C2H2 Zn finger][zf-H2C2_2][C2H2 Zn finger][C2H2 Zn finger][C2H2 Zn finger][C2H2 Zn finger][C2H2 Zn finger][C2H2 Zn finger]	[propagated from UniProtKB/Swiss-Prot (Q92618.1)][FOG: Zn-finger [General function prediction only]][Zinc finger, C2H2 type; pfam00096][C2H2 Zn finger [structural motif]][Zinc-finger double domain; pfam13465][C2H2 Zn finger [structural motif]][C2H2 Zn finger [structural motif]][C2H2 Zn finger [structural motif]][C2H2 Zn finger [structural motif]][C2H2 Zn finger [structural motif]][C2H2 Zn finger …	[order(36,39,52,56)][order(64,67,80,84)][order(176,179,192,194)][order(202,205,218,223)][order(207,209,211,213..214,217..218,222,255,257,261..262,][order(250,253,266,270)][order(278,281,294,298)][order(1100,1103,1116,1120)]	[other][other][other][other][other][other][other][other]	[Zn binding site [ion binding]][Zn binding site [ion binding]][Zn binding site [ion binding]][Zn binding site [ion binding]][putative nucleic acid binding site [nucleotide binding]][Zn binding site [ion binding]][Zn binding site [ion binding]][Zn binding site [ion binding]]				1	NP_055458.1	1220	NP_055458.1	zinc finger protein 516 [Homo sapiens]	0	0	0	0	0	0	0	0	0	0	0	0	0	0	0	0	0	0	0	0	0	0	0	0	0	0
123	0.001822	3	0	0	1.79769e+308	MYBL2		20		[<39..70][59..107][61..105][111..158][114..153][427..581]	[Myb_DNA-bind_6][SANT][SANT][SANT][SANT][Cmyb_C]	[Myb-like DNA-binding domain; pfam13921][SANT SWI3, ADA2, N-CoR and TFIIIB'' DNA-binding domains; smart00717]['SWI3, ADA2, N-CoR and TFIIIB' DNA-binding domains. Tandem copies of the domain bind telomeric DNA tandem repeatsas part of the capping complex. Binding is sequence dependent for repeats which contain the G/C rich motif [C2-3 A (CA)1-6]. The domain is...; cd00167][SANT SWI3, ADA2, N-CoR a…	[order(62,92..93,95..96,98..100,102..104)][order(114,143..144,146..147,149..151,153)]	[DNA binding][DNA binding]	[DNA binding site [nucleotide binding]][DNA binding site [nucleotide binding]]				2	NP_001265539.1;NP_002457.1	1992	NP_001265539.1	1 genes:MYBL2.NP_001265539.1:myb-related protein B isoform 2 [Homo sapiens] ;NP_002457.1:myb-related protein B isoform 1 [Homo sapiens] ;	0	0	0	0	0	0	0	0	0	0	0	0	0	0	0	0	0	0	0	0	0	0	0	0	0	0
124	0.001818	64	0.006077	5	0.299161	DEK		6		[149..183][205..221][321..375]	[SAP][Nuclear localization signal. {ECO:0000255}][DEK_C]	[Putative DNA-binding (bihelical) motif predicted to be involved in chromosomal organisation; smart00513][propagated from UniProtKB/Swiss-Prot (P35659.1)][DEK C terminal domain; pfam08766]	[2][13][13][15][19][32][32][51][51][159][199][201][204][210][227][227][230][230][231][231][232][232][243][244][244][251][251][287][288][289][290][296][301][301][303][303][306][306][307][307]	[acetylation][phosphorylation][phosphorylation][phosphorylation][phosphorylation][phosphorylation][phosphorylation][phosphorylation][phosphorylation][phosphorylation][phosphorylation][phosphorylation][phosphorylation][phosphorylation][phosphorylation][phosphorylation][phosphorylation][phosphorylation][phosphorylation][phosphorylation][phosphorylation][phosphorylation][phosphorylation][phosphoryla…	[N-acetylserine. {ECO:0000269|PubMed:19413330, ECO:0000269|PubMed:20068231, ECO:0000269|PubMed:21406692, ECO:0000269|PubMed:22814378, ECO:0000269|Ref.6}; propagated from UniProtKB/Swiss-Prot (P35659.1)][][Phosphothreonine. {ECO:0000269|PubMed:20068231, ECO:0000269|PubMed:21406692}; propagated from UniProtKB/Swiss-Prot (P35659.1)][][Phosphoserine. {ECO:0000269|PubMed:20068231}; propagated from Uni…				1	NP_003463.1	144	NP_003463.1	protein DEK isoform 1 [Homo sapiens]	15	41	41	0	41	31.47	0.00284597	18	49	49	0	49	33.6	0.00290248	14	32	32	0	32	30.67	0.0040173	6	22	22	0	22
125	0.001816	1	0	0	1.79769e+308	DEFA1B		8		[8..59][73..101]	[Defensin_propep][Defensin_1]	[Defensin propeptide; pfam00879][Mammalian defensin; pfam00323]							3	NP_001289194.1;NP_004075.1;NP_005208.1	2429	NP_001289194.1	3 genes:DEFA1,DEFA1B,DEFA3.NP_001289194.1:neutrophil defensin 1 isoform 1 preproprotein [Homo sapiens] ;NP_004075.1:neutrophil defensin 1 preproprotein [Homo sapiens] ;NP_005208.1:neutrophil defensin 3 preproprotein [Homo sapiens] ;	0	0	0	0	0	0	0	0	0	0	0	0	0	0	0	0	0	0	0	0	0	0	0	0	0	0
126	0.001798	51	0.004959	4	0.362573	SNRPG		2		[5..74]	[Sm_G]	[Sm protein G; cd01719]	[order(8,12,20,25,38,59,61..62,64,67..71,73)][order(17..23,25..37,39..43)][order(37,39,63,65)][59..70]	[other][other][other][other]	[heptamer interface [polypeptide binding]][Sm1 motif][RNA binding site [nucleotide binding]][Sm2 motif]				1	NP_003087.1	333	NP_003087.1	small nuclear ribonucleoprotein G isoform a [Homo sapiens]	0	0	0	0	0	0	0	5	10	10	0	10	26.32	0.00292275	2	3	3	0	3	50	0.00185833	1	2	2	0	2
127	0.001791	64	0.005991	5	0.298948	LUC7L2		7		[4..239][5..228]	[LUC7][LUC7]	[LUC7 N_terminus; pfam03194][U1 snRNP component, mediates U1 snRNP association with cap-binding complex [RNA processing and modification]; COG5200]	[17][18][111][266][269][347][353][354][384]	[phosphorylation][phosphorylation][phosphorylation][hydroxylation][hydroxylation][phosphorylation][phosphorylation][phosphorylation][phosphorylation]	[][Phosphoserine. {ECO:0000250|UniProtKB:Q7TNC4}; propagated from UniProtKB/Swiss-Prot (Q9Y383.2)][][5-hydroxylysine, by JMJD6. {ECO:0000269|PubMed:19574390}; propagated from UniProtKB/Swiss-Prot (Q9Y383.2)][5-hydroxylysine, by JMJD6. {ECO:0000269|PubMed:19574390}; propagated from UniProtKB/Swiss-Prot (Q9Y383.2)][][][][]				1	NP_057103.2	148	NP_057103.2	putative RNA-binding protein Luc7-like 2 isoform 1 [Homo sapiens]	4	12	12	0	12	14.54	0.00079684	16	185	172	13	184.851	41.07	0.0104747	16	76	68	8	75.8841	39.54	0.00911338	4	7	6	1	7
128	0.001776	65	0.002088	4	0.850575	HNRNPF		10		[10..88][13..84][81..86][93..188][113..182][179..184][255..290][289..363][291..358][355..360]	[RRM1_hnRNPH_hnRNPH2_hnRNPF][RRM_6][Interaction with RNA][RRM_SF][RRM_6][Interaction with RNA][zf-RNPHF][RRM3_hnRNPH_CRSF1_like][RRM_6][Interaction with RNA]	[RNA recognition motif 1 in heterogeneous nuclear ribonucleoprotein hnRNP H, hnRNP H2, hnRNP F and similar proteins; cd12729][RNA recognition motif (a.k.a. RRM, RBD, or RNP domain); pfam14259][propagated from UniProtKB/Swiss-Prot (P52597.3)][RNA recognition motif (RRM) superfamily; cl17169][RNA recognition motif (a.k.a. RRM, RBD, or RNP domain); pfam14259][propagated from UniProtKB/Swiss-Prot (P5…	[1][2][16][20][52][75][104][116][120][150][161][161][173][187][224][246][294][298][310][326][349]	[acetylation][acetylation][other][other][other][other][phosphorylation][other][other][other][phosphorylation][phosphorylation][other][phosphorylation][acetylation][phosphorylation][other][other][phosphorylation][other][other]	[N-acetylmethionine, in Heterogeneous nuclear ribonucleoprotein F, alternate; propagated from UniProtKB/Swiss-Prot (P52597.3)][N-acetylmethionine, in Heterogeneous nuclear ribonucleoprotein F, N-terminally processed; propagated from UniProtKB/Swiss-Prot (P52597.3)][Interaction with RNA; propagated from UniProtKB/Swiss-Prot (P52597.3)][Interaction with RNA; propagated from UniProtKB/Swiss-Prot (P5…				1	NP_001091674.1	159	NP_001091674.1	heterogeneous nuclear ribonucleoprotein F [Homo sapiens]	0	0	0	0	0	0	0	6	28	13	15	19.3762	20.24	0.00103711	3	8	1	7	1.98718	14.22	0.00022543	2	9	1	8	9
129	0.001734	60	0.002364	4	0.733503	PTGES3		12	5.3.99.3	[3..109]	[p23]	[p23 binds heat shock protein (Hsp)90 and participates in the folding of a number of Hsp90 clients, including the progesterone receptor. p23 also has a passive chaperoning activity and in addition may participate in prostaglandin synthesis; cd00237]	[order(8,53,87..90,99,103,106)][order(56,58,88,91..93)]	[other][other]	[putative Hsp90 binding site [polypeptide binding]][putative dimer interface [polypeptide binding]]				3	NP_001269530.1;NP_001269533.1;NP_006592.3	233	NP_001269530.1	1 genes:PTGES3.NP_001269530.1:prostaglandin E synthase 3 isoform b [Homo sapiens] ;NP_001269533.1:prostaglandin E synthase 3 isoform e [Homo sapiens] ;NP_006592.3:prostaglandin E synthase 3 isoform a [Homo sapiens] ;	2	7	7	0	7	23.02	0.00131087	7	18	18	0	18	55.4	0.00287649	4	10	10	0	10	31.65	0.00338688	1	2	2	0	2
130	0.001725	9	0	0	1.79769e+308	MIER2		19		[197..249][301..347][302..346]	[ELM2][SANT][SANT_MTA3_like]	[ELM2 domain; pfam01448][SANT SWI3, ADA2, N-CoR and TFIIIB'' DNA-binding domains; smart00717][Myb-Like Dna-Binding Domain of MTA3 and related proteins; cd11661]	[order(302,332..333,335..336,338..340,342..344)]	[other]	[putative DNA binding site [nucleotide binding]]				1	NP_060020.1	1225	NP_060020.1	mesoderm induction early response protein 2 isoform 1 [Homo sapiens]	0	0	0	0	0	0	0	0	0	0	0	0	0	0	0	0	0	0	0	0	0	0	0	0	0	0
131	0.001709	61	0.001059	2	1.61379	RCN2		15		[65..121][209..274][255..308][257..308]	[EFh][EFh][EFh][EF-hand_7]	[EF-hand, calcium binding motif; A diverse superfamily of calcium sensors and calcium signal modulators; most examples in this alignment model have 2 active canonical EF hands. Ca2+ binding induces a conformational change in the EF-hand motif, leading to...; cl08302][EF-hand, calcium binding motif; A diverse superfamily of calcium sensors and calcium signal modulators; most examples in this align…	[order(74,76,78,85,110,112,114,121)][order(217,219,221,228,258,260,262,269)][order(258,260,262,269,294,296,298,305)]	[other][other][other]	[Ca2+ binding site [ion binding]][Ca2+ binding site [ion binding]][Ca2+ binding site [ion binding]]				2	NP_001258766.1;NP_002893.1	253	NP_001258766.1	1 genes:RCN2.NP_001258766.1:reticulocalbin-2 isoform b precursor [Homo sapiens] ;NP_002893.1:reticulocalbin-2 isoform a precursor [Homo sapiens] ;	0	0	0	0	0	0	0	6	15	15	0	15	30.15	0.00099461	4	8	8	0	8	21.79	0.00112424	0	0	0	0	0
132	0.001674	62	0.004586	5	0.365024	CBX5		12		[20..69][116..191][119..173]	[CHROMO][Interaction with ASXL1][Chromo_shadow]	[Chromatin organization modifier (chromo) domain is a conserved region of around 50 amino acids found in a variety of chromosomal proteins, which appear to play a role in the functional organization of the eukaryotic nucleus. Experimental evidence...; cd00024][propagated from UniProtKB/Swiss-Prot (P45973.1)][Chromo shadow domain; pfam01393]	[11][12][13][14][order(20,39,41,44,48,52,56..57)][40][92][95][97][order(129,136,157,165,168,172)][order(165,168)]	[phosphorylation][phosphorylation][phosphorylation][phosphorylation][other][acetylation][phosphorylation][phosphorylation][phosphorylation][other][other]	[Phosphoserine. {ECO:0000244|PubMed:18669648, ECO:0000244|PubMed:19690332, ECO:0000244|PubMed:20068231, ECO:0000244|PubMed:24275569}; propagated from UniProtKB/Swiss-Prot (P45973.1)][Phosphoserine. {ECO:0000244|PubMed:18669648, ECO:0000244|PubMed:20068231, ECO:0000244|PubMed:24275569}; propagated from UniProtKB/Swiss-Prot (P45973.1)][Phosphoserine. {ECO:0000244|PubMed:18669648, ECO:0000244|PubMed…				1	NP_001120794.1	162	NP_001120794.1	chromobox protein homolog 5 [Homo sapiens]	6	11	9	2	10.6364	34.03	0.00144956	10	24	18	6	23.4	41.88	0.00272137	12	23	22	1	22.8148	43.98	0.0056234	2	4	4	0	4
133	0.001673	46	4.1e-05	1	40.8049	CCT5		5		[10..535][15..533]	[TCP1_epsilon][thermosome_arch]	[TCP-1 (CTT or eukaryotic type II) chaperonin family, epsilon subunit. Chaperonins are involved in productive folding of proteins. They share a common general morphology, a double toroid of 2 stacked rings. In contrast to bacterial group I chaperonins...; cd03339][thermosome, various subunits, archaeal; TIGR02339]	[2][order(25,29,57..60,62,80,82,86,90,93,392,529..535)][26][order(52..54,104,108,171,404,422,462,506,508)][order(442,460,469,471..472,475)]	[acetylation][other][phosphorylation][other][other]	[N-acetylalanine. {ECO:0000244|PubMed:19413330, ECO:0000244|PubMed:22223895, ECO:0000244|PubMed:22814378, ECO:0000244|PubMed:25944712, ECO:0000269|Ref.6, ECO:0000269|Ref.7}; propagated from UniProtKB/Swiss-Prot (P48643.1)][ring oligomerisation interface [polypeptide binding]][Phosphoserine. {ECO:0000244|PubMed:21406692}; propagated from UniProtKB/Swiss-Prot (P48643.1)][ATP/Mg binding site [chemic…				1	NP_036205.1	419	NP_036205.1	T-complex protein 1 subunit epsilon isoform a [Homo sapiens]	0	0	0	0	0	0	0	1	1	1	0	1	2.96	4.106e-05	0	0	0	0	0	0	0	0	0	0	0	0
134	0.001657	60	0.001842	5	0.899566	BTF3		5		[93..141]	[NAC]	[NAC domain; pfam01849]	[30][30]	[phosphorylation][phosphorylation]	[][Phosphoserine; propagated from UniProtKB/Swiss-Prot (P20290.1)]				1	NP_001032726.1	173	NP_001032726.1	transcription factor BTF3 isoform A [Homo sapiens]	3	10	0	10	5	37.38	0.0006318	9	70	0	70	35	48.06	0.00377403	9	29	0	29	14.5	48.06	0.00331372	2	3	0	3	1.5
135	0.001653	19	0	0	1.79769e+308	ERC1		12		[154..982][<401..467][766..>886][1068..1108]	[Cast][Bap31][Rota_VP2][RBD-FIP]	[RIM-binding protein of the cytomatrix active zone; pfam10174][B-cell receptor-associated protein 31-like; cl02219][Rotavirus VP2 protein; pfam05087][FIP domain; pfam09457]	[17][21][37][75][94][719..720][1046]	[phosphorylation][phosphorylation][phosphorylation][phosphorylation][phosphorylation][other][phosphorylation]	[Phosphoserine; propagated from UniProtKB/Swiss-Prot (Q8IUD2.1)][Phosphoserine; propagated from UniProtKB/Swiss-Prot (Q8IUD2.1)][Phosphoserine; propagated from UniProtKB/Swiss-Prot (Q8IUD2.1)][Phosphoserine; propagated from UniProtKB/Swiss-Prot (Q8IUD2.1)][Phosphoserine; propagated from UniProtKB/Swiss-Prot (Q8IUD2.1)][Breakpoint for translocation to form ERC1-RET oncogene; propagated from UniPro…				1	NP_829884.1	798	NP_829884.1	ELKS/Rab6-interacting/CAST family member 1 isoform epsilon [Homo sapiens]	0	0	0	0	0	0	0	0	0	0	0	0	0	0	0	0	0	0	0	0	0	0	0	0	0	0
136	0.00165	62	0.001281	2	1.28806	HMGA1		6		[53..77]	[Interaction with HIPK2. {ECO:0000250}]	[propagated from UniProtKB/Swiss-Prot (P17096.3)]	[2][7][15][26][36][39][44][49][53][58][60][78][99][102][103]	[acetylation][acetylation][acetylation][methylation][phosphorylation][phosphorylation][phosphorylation][phosphorylation][phosphorylation][methylation][methylation][phosphorylation][phosphorylation][phosphorylation][phosphorylation]	[N-acetylserine. {ECO:0000250|UniProtKB:P17095}; propagated from UniProtKB/Swiss-Prot (P17096.3)][N6-acetyllysine. {ECO:0000250|UniProtKB:P17095}; propagated from UniProtKB/Swiss-Prot (P17096.3)][N6-acetyllysine. {ECO:0000244|PubMed:19608861}; propagated from UniProtKB/Swiss-Prot (P17096.3)][Asymmetric dimethylarginine, alternate. {ECO:0000269|PubMed:12653562, ECO:0000269|PubMed:15835918}; Omega-…				1	NP_001306011.1	238	NP_001306011.1	high mobility group protein HMG-I/HMG-Y isoform a [Homo sapiens]	1	2	2	0	2	14.95	0.00048655	2	10	10	0	10	23.36	0.00207597	0	0	0	0	0	0	0	0	0	0	0	0
137	0.001636	64	0.002876	5	0.568846	PPIB		15	5.2.1.8	[45..203][213..216]	[cyclophilin_ABH_like][Prevents secretion from ER]	[cyclophilin_ABH_like: Cyclophilin A, B and H-like cyclophilin-type peptidylprolyl cis- trans isomerase (PPIase) domain. This family represents the archetypal cystolic cyclophilin similar to human cyclophilins A, B and H. PPIase is an enzyme which...; cd01926][propagated from UniProtKB/Swiss-Prot (P23284.2)]	[84][order(94..95,100,151,153,161)][165][202][202][209][209]	[modified][active][acetylation][nitrosylation][modified][acetylation][modified]	[N6-succinyllysine. {ECO:0000250|UniProtKB:Q99KR7}; propagated from UniProtKB/Swiss-Prot (P23284.2)][][N6-acetyllysine. {ECO:0000250|UniProtKB:Q99KR7}; propagated from UniProtKB/Swiss-Prot (P23284.2)][S-nitrosocysteine. {ECO:0000250|UniProtKB:Q99KR7}; propagated from UniProtKB/Swiss-Prot (P23284.2)][S-nitrosylation site][N6-acetyllysine, alternate. {ECO:0000250|UniProtKB:P24369}; propagated from …				1	NP_000933.1	147	NP_000933.1	peptidyl-prolyl cis-trans isomerase B precursor [Homo sapiens]	4	7	7	0	7	24.54	0.00084357	5	12	12	0	12	30.09	0.00123405	7	20	20	0	20	40.74	0.00435904	2	3	3	0	3
138	0.001633	7	0	0	1.79769e+308	MIER3		5		[176..229][279..326][281..325]	[ELM2][SANT][SANT_MTA3_like]	[ELM2 domain; pfam01448][SANT SWI3, ADA2, N-CoR and TFIIIB'' DNA-binding domains; smart00717][Myb-Like Dna-Binding Domain of MTA3 and related proteins; cd11661]	[52][52][53][114][156][163][165][168][order(281,311..312,314..315,317..319,321..323)]	[phosphorylation][phosphorylation][phosphorylation][phosphorylation][phosphorylation][phosphorylation][phosphorylation][phosphorylation][other]	[][Phosphoserine. {ECO:0000244|PubMed:20068231, ECO:0000244|PubMed:21406692}; propagated from UniProtKB/Swiss-Prot (Q7Z3K6.2)][Phosphoserine. {ECO:0000244|PubMed:19690332, ECO:0000244|PubMed:20068231, ECO:0000244|PubMed:21406692}; propagated from UniProtKB/Swiss-Prot (Q7Z3K6.2)][Phosphoserine. {ECO:0000250|UniProtKB:Q3UHF3}; propagated from UniProtKB/Swiss-Prot (Q7Z3K6.2)][Phosphoserine. {ECO:000…				1	NP_689835.3	1227	NP_689835.3	mesoderm induction early response protein 3 isoform 3 [Homo sapiens]	0	0	0	0	0	0	0	0	0	0	0	0	0	0	0	0	0	0	0	0	0	0	0	0	0	0
139	0.001618	29	8.5e-05	2	19.0353	CCT4		2		[25..538][36..536]	[TCP1_delta][thermosome_arch]	[TCP-1 (CTT or eukaryotic type II) chaperonin family, delta subunit. Chaperonins are involved in productive folding of proteins. They share a common general morphology, a double toroid of 2 stacked rings. In contrast to bacterial group I chaperonins...; cd03338][thermosome, various subunits, archaeal; TIGR02339]	[21][order(25,29,57..60,62,80,82,86,90,93,395,531..537)][order(52..54,104,108,169,407,425,465,508,510)][288][302][319][326][order(445,463,472,474..475,478)]	[acetylation][other][other][acetylation][acetylation][acetylation][acetylation][other]	[N6-acetyllysine. {ECO:0000250|UniProtKB:P80315}; propagated from UniProtKB/Swiss-Prot (P50991.4)][ring oligomerisation interface [polypeptide binding]][ATP/Mg binding site [chemical binding]][N6-acetyllysine. {ECO:0000244|PubMed:19608861}; propagated from UniProtKB/Swiss-Prot (P50991.4)][N6-acetyllysine. {ECO:0000244|PubMed:19608861}; propagated from UniProtKB/Swiss-Prot (P50991.4)][N6-acetyllys…				1	NP_006421.2	666	NP_006421.2	T-complex protein 1 subunit delta isoform a [Homo sapiens]	0	0	0	0	0	0	0	1	2	2	0	2	2.41	8.242e-05	1	1	1	0	1	3.15	8.734e-05	0	0	0	0	0
140	0.001603	21	0.000401	2	3.99751	S100A9		1		[6..94][23..36][31..80][67..78]	[calgranulins][Calcium binding region][EF-hand_7][Calcium binding region]	[Calgranulins: S-100 domain found in proteins belonging to the Calgranulin subgroup of the S100 family of EF-hand calcium-modulated proteins, including S100A8, S100A9, and S100A12 . Note that the S-100 hierarchy, to which this Calgranulin group belongs; cd05030][][EF-hand domain pair; pfam13499][]	[order(6,12,14,20,44,46,76,84,86)][order(23,28,31,36,67,69,71,73,78)][105][113][113]	[other][other][methylation][phosphorylation][phosphorylation]	[dimerization interface [polypeptide binding]][Ca2+ binding site [ion binding]][][][]				1	NP_002956.1	835	NP_002956.1	protein S100-A9 [Homo sapiens]	0	0	0	0	0	0	0	1	2	2	0	2	13.16	0.0003897	1	1	1	0	1	13.16	0.00041296	0	0	0	0	0
141	0.001599	62	0.009525	5	0.167874	SRSF2		17		[15..87][16..88]	[RRM][RRM_SRSF2_SRSF8]	[RNA recognition motif; smart00360][RNA recognition motif in serine/arginine-rich splicing factor SRSF2, SRSF8 and similar proteins; cd12311]	[2][2][22][23][25][25][26][26][26][52][187][189][189][191][191][204][206][206][208][208][212][212][212][220][220][221]	[acetylation][phosphorylation][phosphorylation][phosphorylation][phosphorylation][phosphorylation][phosphorylation][phosphorylation][phosphorylation][acetylation][phosphorylation][phosphorylation][phosphorylation][phosphorylation][phosphorylation][phosphorylation][phosphorylation][phosphorylation][phosphorylation][phosphorylation][phosphorylation][phosphorylation][phosphorylation][phosphorylation…	[N-acetylserine; propagated from UniProtKB/Swiss-Prot (Q01130.4)][Phosphoserine; propagated from UniProtKB/Swiss-Prot (Q01130.4)][Phosphothreonine; propagated from UniProtKB/Swiss-Prot (Q01130.4)][][][Phosphothreonine; propagated from UniProtKB/Swiss-Prot (Q01130.4)][][][Phosphoserine; propagated from UniProtKB/Swiss-Prot (Q01130.4)][N6-acetyllysine; propagated from UniProtKB/Swiss-Prot (Q01130.4…				1	NP_003007.2	193	NP_003007.2	serine/arginine-rich splicing factor 2 [Homo sapiens]	7	63	63	0	63	19.91	0.00742037	6	14	14	0	14	18.55	0.00140715	4	12	12	0	12	15.84	0.00255625	2	14	14	0	14
142	0.001579	63	0.002307	5	0.684439	PCBP2		12		[15..76][99..163][259..321]	[PCBP_like_KH][PCBP_like_KH][KH-I]	[K homology RNA-binding domain, PCBP_like. Members of this group possess KH domains in a tandem arrangement. Most members, similar to the poly(C) binding proteins (PCBPs) and Nova, containing three KH domains, with the first and second domains, which are...; cd02396][K homology RNA-binding domain, PCBP_like. Members of this group possess KH domains in a tandem arrangement. Most members, similar t…	[order(23,25..27,29..33,36..37,40..41,44..47)][30..33][order(107,109..111,113..117,120..121,124..125,128..131)][114..117][order(267,269..271,273..277,280..281,284..285,290..293)][274..277]	[other][other][other][other][other][other]	[nucleic acid binding region [nucleotide binding]][G-X-X-G motif][nucleic acid binding region [nucleotide binding]][G-X-X-G motif][nucleic acid binding region [nucleotide binding]][G-X-X-G motif]				1	NP_001122385.1	104	NP_001122385.1	poly(rC)-binding protein 2 isoform f [Homo sapiens]	17	181	1	180	30.8831	73.43	0.00239968	17	160	6	154	58.0089	79.4	0.0038464	10	38	1	37	23.0547	56.72	0.00323989	6	49	0	49	3
143	0.001563	1	0	0	1.79769e+308	EZH2		7	2.1.1.43	[39..68][39..68][320..513][603..724]	[Interaction with EED (By similarity)][EZH2_WD-Binding][Interaction with CDYL][SET]	[propagated from UniProtKB/Swiss-Prot (Q15910.2)][WD repeat binding protein EZH2; pfam11616][propagated from UniProtKB/Swiss-Prot (Q15910.2)][SET (Su(var)3-9, Enhancer-of-zeste, Trithorax) domain; smart00317]	[21][336][357][358][478]	[phosphorylation][phosphorylation][phosphorylation][phosphorylation][phosphorylation]	[Phosphoserine, by PKB/AKT1; propagated from UniProtKB/Swiss-Prot (Q15910.2)][Phosphothreonine, by CDK1 and CDK2; propagated from UniProtKB/Swiss-Prot (Q15910.2)][Phosphoserine; propagated from UniProtKB/Swiss-Prot (Q15910.2)][Phosphothreonine; propagated from UniProtKB/Swiss-Prot (Q15910.2)][Phosphothreonine; propagated from UniProtKB/Swiss-Prot (Q15910.2)]				1	NP_001190177.1	1989	NP_001190177.1	histone-lysine N-methyltransferase EZH2 isoform d [Homo sapiens]	0	0	0	0	0	0	0	0	0	0	0	0	0	0	0	0	0	0	0	0	0	0	0	0	0	0
144	0.001559	60	0.000912	4	1.70943	C1QBP		17		[76..93][86..279][168..213]	[C1q binding][MAM33][Interation with MAVS]	[propagated from UniProtKB/Swiss-Prot (Q07021.1)][Mitochondrial glycoprotein; pfam02330][propagated from UniProtKB/Swiss-Prot (Q07021.1)]	[73][91][152][188][201]	[modified][acetylation][modified][phosphorylation][phosphorylation]	[proteolytic cleavage site][N6-acetyllysine; propagated from UniProtKB/Swiss-Prot (Q07021.1)][proteolytic cleavage site][Phosphotyrosine; propagated from UniProtKB/Swiss-Prot (Q07021.1)][Phosphoserine; propagated from UniProtKB/Swiss-Prot (Q07021.1)]				1	NP_001203.1	236	NP_001203.1	complement component 1 Q subcomponent-binding protein, mitochondrial precursor [Homo sapiens]	2	4	4	0	4	10.28	0.00036922	5	19	19	0	19	37.59	0.00149661	3	6	6	0	6	21.99	0.00100165	0	0	0	0	0
145	0.001555	7	0	0	1.79769e+308	S100A8		1		[3..86][31..75]	[calgranulins][EF-hand_7]	[Calgranulins: S-100 domain found in proteins belonging to the Calgranulin subgroup of the S100 family of EF-hand calcium-modulated proteins, including S100A8, S100A9, and S100A12 . Note that the S-100 hierarchy, to which this Calgranulin group belongs; cd05030][EF-hand domain pair; pfam13499]	[order(3,9,11,17,41,43,68,76,78)][order(20,25,28,33,59,61,63,65,70)][42]	[other][other][nitrosylation]	[dimerization interface [polypeptide binding]][Ca2+ binding site [ion binding]][S-nitrosocysteine. {ECO:0000269|PubMed:18832721}; propagated from UniProtKB/Swiss-Prot (P05109.1)]				1	NP_002955.2	1381	NP_002955.2	protein S100-A8 isoform d [Homo sapiens]	0	0	0	0	0	0	0	0	0	0	0	0	0	0	0	0	0	0	0	0	0	0	0	0	0	0
146	0.001554	32	4.2e-05	2	37	CCT8		21		[14..527][20..528]	[thermosome_arch][TCP1_theta]	[thermosome, various subunits, archaeal; TIGR02339][TCP-1 (CTT or eukaryotic type II) chaperonin family, theta subunit. Chaperonins are involved in productive folding of proteins. They share a common general morphology, a double toroid of 2 stacked rings. In contrast to bacterial group I chaperonins...; cd03341]	[2][order(20,24,52..55,57,75,77,81,85,88,382,520..526)][23][30][order(47..49,99,103,166,394,412,452,497,499)][318][400][order(432,450,459,461..462,465)][466][505][505]	[acetylation][other][phosphorylation][phosphorylation][other][acetylation][acetylation][other][acetylation][phosphorylation][phosphorylation]	[N-acetylalanine. {ECO:0000269|Ref.7}; propagated from UniProtKB/Swiss-Prot (P50990.4)][ring oligomerisation interface [polypeptide binding]][Phosphoserine. {ECO:0000244|PubMed:18669648, ECO:0000244|PubMed:19690332}; propagated from UniProtKB/Swiss-Prot (P50990.4)][Phosphotyrosine. {ECO:0000244|PubMed:19690332}; propagated from UniProtKB/Swiss-Prot (P50990.4)][ATP/Mg binding site [chemical bindin…				1	NP_006576.2	604	NP_006576.2	T-complex protein 1 subunit theta isoform 1 [Homo sapiens]	1	1	0	1	0.5	2.74	2.375e-05	2	3	0	3	1.5	4.56	6.08e-05	0	0	0	0	0	0	0	0	0	0	0	0
147	0.001527	42	0.001779	3	0.858347	DYNLL1		12		[1..89][67..89]	[PTZ00059][Interaction with ESR1]	[dynein light chain; Provisional][propagated from UniProtKB/Swiss-Prot (P63167.1)]	[36][88][88]	[acetylation][phosphorylation][phosphorylation]	[N6-acetyllysine. {ECO:0000244|PubMed:19608861}; propagated from UniProtKB/Swiss-Prot (P63167.1)][][Phosphoserine. {ECO:0000269|PubMed:15193260}; propagated from UniProtKB/Swiss-Prot (P63167.1)]				1	NP_003737.1	412	NP_003737.1	dynein light chain 1, cytoplasmic [Homo sapiens]	3	7	6	1	6.75	38.2	0.0019742	3	5	2	3	5	49.44	0.00124791	1	4	4	0	4	24.72	0.00211585	0	0	0	0	0
148	0.001524	4	0	0	1.79769e+308	EED		11		[<79..440][81..441][149..303][150..438][301..441]	[WD40][Interaction with EZH2. {ECO:0000250}][Required for interaction with the matrix protein MA of HIV-1][WD40][Required for interaction with the matrix protein MA of HIV-1]	[WD40 repeat [General function prediction only]; COG2319][propagated from UniProtKB/Swiss-Prot (O75530.2)][propagated from UniProtKB/Swiss-Prot (O75530.2)][WD40 domain, found in a number of eukaryotic proteins that cover a wide variety of functions including adaptor/regulatory modules in signal transduction, pre-mRNA processing and cytoskeleton assembly; typically contains a GH dipeptide 11-24 re…	[2][55][66][order(165,169,175..176,188..189,208,212,218..219,234..235,][197][268][284]	[acetylation][phosphorylation][methylation][other][methylation][methylation][methylation]	[N-acetylserine. {ECO:0000269|PubMed:19413330}; propagated from UniProtKB/Swiss-Prot (O75530.2)][Phosphothreonine. {ECO:0000269|PubMed:18669648}; propagated from UniProtKB/Swiss-Prot (O75530.2)][N6,N6,N6-trimethyllysine, alternate. {ECO:0000269|PubMed:20974918}; N6,N6-dimethyllysine, alternate. {ECO:0000269|PubMed:20974918}; N6-methyllysine, alternate. {ECO:0000269|PubMed:20974918}; propagated fr…				1	NP_003788.2	1739	NP_003788.2	polycomb protein EED isoform a [Homo sapiens]	0	0	0	0	0	0	0	0	0	0	0	0	0	0	0	0	0	0	0	0	0	0	0	0	0	0
149	0.00151	25	0.003539	2	0.426674	SNRPD2		19		[14..103]	[Sm_D2]	[Sm protein D2; cd01720]	[order(15,18..19,37..39,51..52,54,92,94)][order(21,29,35..39,46..47,50..54,58..59,62..63,82..84,86,][order(32..38,40..52,54..58)][88..99]	[other][other][other][other]	[RNA binding site [nucleotide binding]][heptamer interface [polypeptide binding]][Sm1 motif][Sm2 motif]				1	NP_808210.2	181	NP_808210.2	small nuclear ribonucleoprotein Sm D2 isoform 2 [Homo sapiens]	7	20	4	16	16.8	68.52	0.00404914	4	19	0	19	0	36.11	0	6	19	0	19	0	43.52	0	1	5	0	5	2.5
150	0.0015	64	0.001724	5	0.87007	HSPD1		2		[27..553][28..548]	[groEL][GroEL]	[chaperonin GroEL; Reviewed; PRK12850][GroEL_like type I chaperonin. Chaperonins are involved in productive folding of proteins. They share a common general morphology, a double toroid of 2 stacked rings, each composed of 7-9 subunits. The symmetry of type I is seven-fold and they are found...; cd03344]	[order(28,32,49,60..63,65,70..71,73,83,85,93,97,100,221,][31][order(55..57,111,115,174,423,440,479,518,520)][67][70][70][75][82][82][87][90][91][125][125][130][order(133,459,477,486,488..489,492)][133][133][156][order(165,210,217,400,434..435)][191][191][202][202][205][205][218][218][227][236][236][249][250][250][269][292][301][314][352][352][359][389][396][396][410][447][469][481][481]	[other][modified][other][phosphorylation][phosphorylation][phosphorylation][acetylation][acetylation][modified][acetylation][phosphorylation][acetylation][acetylation][modified][acetylation][other][acetylation][modified][acetylation][other][acetylation][modified][acetylation][modified][acetylation][modified][acetylation][modified][phosphorylation][acetylation][modified][acetylation][acetylation][…	[ring oligomerisation interface [polypeptide binding]][N6-succinyllysine. {ECO:0000250|UniProtKB:P63038}; propagated from UniProtKB/Swiss-Prot (P10809.2)][ATP/Mg binding site [chemical binding]][Phosphoserine. {ECO:0000244|PubMed:24275569}; propagated from UniProtKB/Swiss-Prot (P10809.2)][][Phosphoserine. {ECO:0000244|PubMed:16964243, ECO:0000244|PubMed:18669648, ECO:0000244|PubMed:20068231, ECO:…				1	NP_955472.1	135	NP_955472.1	60 kDa heat shock protein, mitochondrial [Homo sapiens]	6	10	10	0	10	17.63	0.00045428	16	63	63	0	63	33.68	0.00244225	10	24	24	0	24	28.8	0.00197184	3	8	8	0	8
151	0.001448	9	0	0	1.79769e+308	BCL11A		2		[1..210][379..399][391..416][407..426][743..764][744..764][756..781][772..791][802..820]	[Required for nuclear body formation and for SUMO1 recruitment. {ECO:0000250}][C2H2 Zn finger][zf-H2C2_2][C2H2 Zn finger][zf-C2H2][C2H2 Zn finger][zf-H2C2_2][C2H2 Zn finger][C2H2 Zn finger]	[propagated from UniProtKB/Swiss-Prot (Q9H165.2)][C2H2 Zn finger [structural motif]][Zinc-finger double domain; pfam13465][C2H2 Zn finger [structural motif]][Zinc finger, C2H2 type; pfam00096][C2H2 Zn finger [structural motif]][Zinc-finger double domain; pfam13465][C2H2 Zn finger [structural motif]][C2H2 Zn finger [structural motif]]	[86][205][332][337][order(379,382,395,399)][order(407,410,423,427)][446][447][608][625][630][701][order(744,747,760,764)][order(749,751,753,755..756,759..760,763,777,779,783..784,][order(772,775,788,792)]	[phosphorylation][phosphorylation][phosphorylation][phosphorylation][other][other][phosphorylation][phosphorylation][phosphorylation][phosphorylation][phosphorylation][phosphorylation][other][other][other]	[Phosphoserine. {ECO:0000250|UniProtKB:Q9QYE3}; propagated from UniProtKB/Swiss-Prot (Q9H165.2)][Phosphoserine. {ECO:0000244|PubMed:19369195}; propagated from UniProtKB/Swiss-Prot (Q9H165.2)][Phosphoserine. {ECO:0000244|PubMed:19690332}; propagated from UniProtKB/Swiss-Prot (Q9H165.2)][Phosphoserine. {ECO:0000250|UniProtKB:Q9QYE3}; propagated from UniProtKB/Swiss-Prot (Q9H165.2)][Zn binding site …				1	NP_075044.2	1134	NP_075044.2	B-cell lymphoma/leukemia 11A isoform 1 [Homo sapiens]	0	0	0	0	0	0	0	0	0	0	0	0	0	0	0	0	0	0	0	0	0	0	0	0	0	0
152	0.001441	9	0	0	1.79769e+308	ZNF217		20		[67..88][130..150][158..177][218..238][377..397][472..493][473..493][485..510][501..522]	[C2H2 Zn finger][C2H2 Zn finger][C2H2 Zn finger][C2H2 Zn finger][C2H2 Zn finger][zf-C2H2][C2H2 Zn finger][zf-H2C2_2][C2H2 Zn finger]	[C2H2 Zn finger [structural motif]][C2H2 Zn finger [structural motif]][C2H2 Zn finger [structural motif]][C2H2 Zn finger [structural motif]][C2H2 Zn finger [structural motif]][Zinc finger, C2H2 type; pfam00096][C2H2 Zn finger [structural motif]][Zinc-finger double domain; pfam13465][C2H2 Zn finger [structural motif]]	[order(67,70,83,88)][order(130,133,146,150)][order(135,137,139,141..142,145..146,149,163,165,169..170,][order(158,161,174,178)][order(218,221,234,238)][321][322][order(377,380,393,397)][407][407][order(473,476,489,493)][order(478,480,482,484..485,488..489,492,506,508..510,][order(501,504,517,522)][570][648][662][795][795][848]	[other][other][other][other][other][phosphorylation][phosphorylation][other][phosphorylation][phosphorylation][other][other][other][phosphorylation][phosphorylation][phosphorylation][phosphorylation][phosphorylation][phosphorylation]	[Zn binding site [ion binding]][Zn binding site [ion binding]][putative nucleic acid binding site [nucleotide binding]][Zn binding site [ion binding]][Zn binding site [ion binding]][Phosphoserine; propagated from UniProtKB/Swiss-Prot (O75362.1)][Phosphothreonine; propagated from UniProtKB/Swiss-Prot (O75362.1)][Zn binding site [ion binding]][][Phosphoserine; propagated from UniProtKB/Swiss-Prot (…				1	NP_006517.1	1215	NP_006517.1	zinc finger protein 217 [Homo sapiens]	0	0	0	0	0	0	0	0	0	0	0	0	0	0	0	0	0	0	0	0	0	0	0	0	0	0
153	0.001426	62	0.002367	5	0.60245	NUDT21		16		[2..147][35..222][81..160][102..104][109..130]	[Necessary for RNA-binding][NUDIX_2][Necessary for interactions with PAPOLA and PABPN1][Interaction with RNA][Nudix box]	[propagated from UniProtKB/Swiss-Prot (O43809.1)][Nucleotide hydrolase; pfam13869][propagated from UniProtKB/Swiss-Prot (O43809.1)][propagated from UniProtKB/Swiss-Prot (O43809.1)][propagated from UniProtKB/Swiss-Prot (O43809.1)]	[2][23][29][40][40][55][56][63][order(109..111,121..129)][208]	[acetylation][acetylation][acetylation][phosphorylation][phosphorylation][other][acetylation][other][other][other]	[N-acetylserine. {ECO:0000269|Ref.6}; propagated from UniProtKB/Swiss-Prot (O43809.1)][N6-acetyllysine. {ECO:0000244|PubMed:19608861, ECO:0000269|PubMed:17172643}; propagated from UniProtKB/Swiss-Prot (O43809.1)][N6-acetyllysine. {ECO:0000244|PubMed:19608861}; propagated from UniProtKB/Swiss-Prot (O43809.1)][][Phosphotyrosine. {ECO:0000244|PubMed:15592455}; propagated from UniProtKB/Swiss-Prot (O…				1	NP_008937.1	188	NP_008937.1	cleavage and polyadenylation specificity factor subunit 5 [Homo sapiens]	4	7	7	0	7	31.72	0.00080269	9	34	34	0	34	65.64	0.00332704	7	13	13	0	13	41.85	0.00269608	2	7	7	0	7
154	0.001423	63	0.002067	5	0.688437	NCL		2		[58..135][307..381][308..378][390..465][394..459][485..557][487..555][572..649][573..642]	[8 X 8 AA tandem repeats of X-T-P-X-K-K-X-X][RRM1_NCL][RRM][RRM2_NCL][RRM][RRM3_NCL][RRM][RRM4_NCL][RRM]	[propagated from UniProtKB/Swiss-Prot (P19338.3)][RNA recognition motif 1 in vertebrate nucleolin; cd12403][RNA recognition motif; smart00360][RNA recognition motif 2 in vertebrate nucleolin; cd12404][RNA recognition motif; smart00360][RNA recognition motif 3 in vertebrate nucleolin; cd12405][RNA recognition motif; smart00360][RNA recognition motif 4 in vertebrate nucleolin; cd12406][RNA recognit…	[9][15][28][28][34][34][41][41][42][42][67][67][67][69][69][76][76][84][92][99][102][106][113][116][121][121][124][145][145][153][153][184][206][214][301][304][305][order(308,310,319..320,324,342..343,345..347,349,351,377,][318][377][order(390..391,396,398,420..423,429,431..433,462,464)][398][403][513][563][563][572][577][580][619][619][646]	[acetylation][acetylation][phosphorylation][phosphorylation][phosphorylation][phosphorylation][phosphorylation][phosphorylation][phosphorylation][phosphorylation][phosphorylation][phosphorylation][phosphorylation][phosphorylation][phosphorylation][phosphorylation][phosphorylation][phosphorylation][phosphorylation][phosphorylation][acetylation][phosphorylation][phosphorylation][acetylation][phosph…	[N6-acetyllysine; propagated from UniProtKB/Swiss-Prot (P19338.3)][N6-acetyllysine; propagated from UniProtKB/Swiss-Prot (P19338.3)][][Phosphoserine; propagated from UniProtKB/Swiss-Prot (P19338.3)][][Phosphoserine; propagated from UniProtKB/Swiss-Prot (P19338.3)][][Phosphoserine; propagated from UniProtKB/Swiss-Prot (P19338.3)][][Phosphoserine; propagated from UniProtKB/Swiss-Prot (P19338.3)][][…				1	NP_005372.2	163	NP_005372.2	nucleolin [Homo sapiens]	8	23	23	0	23	17.46	0.00084323	17	65	65	0	65	22.96	0.00203357	15	64	64	0	64	25.07	0.00424362	3	9	9	0	9
155	0.001416	61	0.001433	5	0.988137	NPM1		5		[1..186][1..117][13..>119][152..157][191..197][243..294]	[Required for interaction with SENP3][Necessary for interaction with APEX1][Nucleoplasmin][Nuclear localization signal. {ECO:0000255}][Nuclear localization signal. {ECO:0000255}][Required for nucleolar localization]	[propagated from UniProtKB/Swiss-Prot (P06748.2)][propagated from UniProtKB/Swiss-Prot (P06748.2)][Nucleoplasmin; pfam03066][propagated from UniProtKB/Swiss-Prot (P06748.2)][propagated from UniProtKB/Swiss-Prot (P06748.2)][propagated from UniProtKB/Swiss-Prot (P06748.2)]	[1][4][4][10][10][32][55][67][70][70][70][75][80][95][95][125][125][125][137][139][150][154][175..176][199][199][212][219][219][227][229][230][234][234][237][237][242][243][250][254][254][254][257][260][267][273][279][292]	[acetylation][phosphorylation][phosphorylation][phosphorylation][phosphorylation][acetylation][other][phosphorylation][phosphorylation][phosphorylation][phosphorylation][phosphorylation][other][phosphorylation][phosphorylation][phosphorylation][phosphorylation][phosphorylation][phosphorylation][phosphorylation][acetylation][acetylation][other][phosphorylation][phosphorylation][acetylation][phosph…	[N-acetylmethionine. {ECO:0000244|PubMed:19413330, ECO:0000244|PubMed:20068231, ECO:0000244|PubMed:21406692, ECO:0000244|PubMed:22223895, ECO:0000269|Ref.17}; propagated from UniProtKB/Swiss-Prot (P06748.2)][][Phosphoserine, by PLK1 and PLK2. {ECO:0000244|PubMed:20068231, ECO:0000244|PubMed:21406692, ECO:0000269|PubMed:15190079, ECO:0000269|PubMed:20352051}; propagated from UniProtKB/Swiss-Prot (…				2	NP_002511.1;NP_954654.1	205	NP_002511.1	1 genes:NPM1.NP_002511.1:nucleophosmin isoform 1 [Homo sapiens] ;NP_954654.1:nucleophosmin isoform 2 [Homo sapiens] ;	4	9	9	0	9	36.39	0.00079684	7	19	19	0	19	25.85	0.00143553	7	15	15	0	15	38.1	0.00240192	1	4	4	0	4
156	0.001364	54	0.001475	2	0.924746	RPLP1		15		[6..>63]	[Ribosomal_P1]	[Ribosomal protein P1. This subfamily represents the eukaryotic large ribosomal protein P1. Eukaryotic P1 and P2 are functionally equivalent to the bacterial protein L7/L12, but are not homologous to L7/L12. P1 is located in the L12 stalk, with proteins...; cd05831]	[2][101][101][104]	[acetylation][phosphorylation][phosphorylation][phosphorylation]	[N-acetylalanine. {ECO:0000244|PubMed:19413330, ECO:0000244|PubMed:22223895, ECO:0000244|PubMed:25944712}; propagated from UniProtKB/Swiss-Prot (P05386.1)][][Phosphoserine. {ECO:0000244|PubMed:16807684, ECO:0000269|PubMed:14997482}; propagated from UniProtKB/Swiss-Prot (P05386.1)][]				1	NP_000994.1	296	NP_000994.1	60S acidic ribosomal protein P1 isoform 1 [Homo sapiens]	0	0	0	0	0	0	0	2	9	5	4	6.66667	28.95	0.001299	3	7	2	5	4	28.95	0.00165185	0	0	0	0	0
157	0.001363	4	0	0	1.79769e+308	COX5A		15	1.9.3.1	[45..146]	[Cyt_c_Oxidase_Va]	[Cytochrome c oxidase subunit Va. Cytochrome c oxidase (CcO), the terminal oxidase in the respiratory chains of eukaryotes and most bacteria, is a multi-chain transmembrane protein located in the inner membrane of mitochondria and the cell membrane of...; cd00923]	[order(49,52..53,81..85,119,122,125,128)][order(68,72)][order(71,75,97,100..104,107,110..111,114,138,140)][order(79,81,115)][87][113][141]	[other][other][other][other][acetylation][acetylation][phosphorylation]	[Subunit Va/VIc interface [polypeptide binding]][Subunit Va/Vb interface [polypeptide binding]][Subunit Va/IV interface [polypeptide binding]][Subunit Va/II interface [polypeptide binding]][N6-acetyllysine. {ECO:0000250|UniProtKB:P12787}; propagated from UniProtKB/Swiss-Prot (P20674.2)][N6-acetyllysine. {ECO:0000250|UniProtKB:P12787}; propagated from UniProtKB/Swiss-Prot (P20674.2)][Phosphothreon…				1	NP_004246.2	1709	NP_004246.2	cytochrome c oxidase subunit 5A, mitochondrial precursor [Homo sapiens]	0	0	0	0	0	0	0	0	0	0	0	0	0	0	0	0	0	0	0	0	0	0	0	0	0	0
158	0.001353	8	0	0	1.79769e+308	RREB1		6		[<64..246][68..88][99..118][111..136][127..147][211..229][237..253][645..665][673..692][685..709][701..719][755..775][792..814][1248..1267][<1421..1498][1514..1533][1526..1550][1542..1562]	[COG5048][C2H2 Zn finger][C2H2 Zn finger][zf-H2C2_2][C2H2 Zn finger][C2H2 Zn finger][C2H2 Zn finger][C2H2 Zn finger][C2H2 Zn finger][zf-H2C2_2][C2H2 Zn finger][C2H2 Zn finger][C2H2 Zn finger][C2H2 Zn finger][Prothymosin][C2H2 Zn finger][zf-H2C2_2][C2H2 Zn finger]	[FOG: Zn-finger [General function prediction only]][C2H2 Zn finger [structural motif]][C2H2 Zn finger [structural motif]][Zinc-finger double domain; pfam13465][C2H2 Zn finger [structural motif]][C2H2 Zn finger [structural motif]][C2H2 Zn finger [structural motif]][C2H2 Zn finger [structural motif]][C2H2 Zn finger [structural motif]][Zinc-finger double domain; pfam13465][C2H2 Zn finger [structural…	[36][36][42][order(68,71,84,88)][order(73,75,77,79..80,83..84,87,104,106,110..111,114..115,][order(99,102,115,119)][order(127,130,143,147)][161][231][615][order(645,648,661,665)][order(650,652,654,656..657,660..661,664,678,680,684..685,][order(673,676,689,693)][order(755,758,771,775)][885][913][1122][1167][1167][1174][1175][1219][1225][order(1248,1251,1264,1268)][1315][1318][1320][1388][1475][ord…	[phosphorylation][phosphorylation][phosphorylation][other][other][other][other][phosphorylation][phosphorylation][modified][other][other][other][other][modified][modified][phosphorylation][phosphorylation][phosphorylation][phosphorylation][phosphorylation][phosphorylation][phosphorylation][other][phosphorylation][phosphorylation][phosphorylation][phosphorylation][phosphorylation][other][other][ph…	[][Phosphoserine; propagated from UniProtKB/Swiss-Prot (Q92766.3)][Phosphoserine; propagated from UniProtKB/Swiss-Prot (Q92766.3)][Zn binding site [ion binding]][putative nucleic acid binding site [nucleotide binding]][Zn binding site [ion binding]][Zn binding site [ion binding]][Phosphoserine; propagated from UniProtKB/Swiss-Prot (Q92766.3)][Phosphoserine; propagated from UniProtKB/Swiss-Prot (Q…				1	NP_001003698.1	1223	NP_001003698.1	ras-responsive element-binding protein 1 isoform 2 [Homo sapiens]	0	0	0	0	0	0	0	0	0	0	0	0	0	0	1	1	0	1	0.5	1.13	0	0	0	0	0	0
159	0.001345	29	0	0	1.79769e+308	CHD3		17	3.6.4.12	[206..260][440..482][517..559][599..643][687..742][798..1094][815..973][<938..1317][1116..1241][<1371..1416][1439..1576][1794..1966]	[CHDNT][PHD1_CHD_II][PHD2_CHD_II][CHROMO][CHROMO][SNF2_N][DEXDc][MPH1][HELICc][DUF1087][DUF1086][CHDCT2]	[CHDNT (NUC034) domain; pfam08073][PHD finger 1 found in class II Chromodomain-Helicase-DNA binding (CHD) proteins; cd15531][PHD finger 2 found in class II Chromodomain-Helicase-DNA binding (CHD) proteins; cd15532][Chromatin organization modifier (chromo) domain is a conserved region of around 50 amino acids found in a variety of chromosomal proteins, which appear to play a role in the functional…	[order(440,449..453,457,477)][order(441,444,453,456,461,464,479,482)][order(517,526..530,534,554)][order(518,521,530,533,538,541,556,559)][order(611,613,616,620,624,628..629)][order(689,710,712,715,719,724,728..729)][823..827][942..945][order(1143..1146,1166..1167,1195..1197)][order(1203,1224,1228,1231)]	[other][other][other][other][other][other][other][other][other][other]	[putative histone H3 binding site [polypeptide binding]][Zn binding site [ion binding]][putative histone H3 binding site [polypeptide binding]][Zn binding site [ion binding]][histone binding site][histone binding site][ATP binding site [chemical binding]][putative Mg++ binding site [ion binding]][nucleotide binding region [chemical binding]][ATP-binding site [chemical binding]]				1	NP_001005271.2	596	NP_001005271.2	chromodomain-helicase-DNA-binding protein 3 isoform 3 [Homo sapiens]	0	0	0	0	0	0	0	1	1	0	1	0.333333	0.83	0	0	0	0	0	0	0	0	0	0	0	0	0
160	0.001342	63	0.001476	5	0.909214	SNRNP70		19		[1..95][102..187][104..176]	[U1snRNP70_N][RRM_snRNP70][RRM]	[U1 small nuclear ribonucleoprotein of 70kDa MW N terminal; pfam12220][RNA recognition motif in U1 small nuclear ribonucleoprotein 70 kDa (U1-70K) and similar proteins; cd12236][RNA recognition motif; smart00360]	[2][118][126][137][140][226][226][226][266][268][268][320][320][410][410]	[acetylation][acetylation][phosphorylation][phosphorylation][phosphorylation][phosphorylation][phosphorylation][phosphorylation][phosphorylation][phosphorylation][phosphorylation][phosphorylation][phosphorylation][phosphorylation][phosphorylation]	[N-acetylthreonine. {ECO:0000244|PubMed:19413330, ECO:0000244|PubMed:22223895}; propagated from UniProtKB/Swiss-Prot (P08621.2)][N6-acetyllysine. {ECO:0000244|PubMed:19608861}; propagated from UniProtKB/Swiss-Prot (P08621.2)][][][][][][Phosphoserine. {ECO:0000244|PubMed:15144186, ECO:0000244|PubMed:17081983, ECO:0000244|PubMed:17924679, ECO:0000244|PubMed:18669648, ECO:0000244|PubMed:19369195, EC…				1	NP_003080.2	168	NP_003080.2	U1 small nuclear ribonucleoprotein 70 kDa isoform 1 [Homo sapiens]	6	10	10	0	10	15.56	0.00059566	13	31	31	0	31	29.52	0.00157574	13	27	27	0	27	38.22	0.00290869	3	6	6	0	6
161	0.001292	9	0	0	1.79769e+308	RCOR2		11		[46..100][133..179][134..178][331..376][331..373]	[ELM2][SANT][SANT][SANT][SANT]	[ELM2 domain; pfam01448][SANT SWI3, ADA2, N-CoR and TFIIIB'' DNA-binding domains; smart00717]['SWI3, ADA2, N-CoR and TFIIIB' DNA-binding domains. Tandem copies of the domain bind telomeric DNA tandem repeatsas part of the capping complex. Binding is sequence dependent for repeats which contain the G/C rich motif [C2-3 A (CA)1-6]. The domain is...; cl21498][SANT SWI3, ADA2, N-CoR and TFIIIB'' DNA-…	[31][35][36][order(135,164..165,167..168,170..172,174..176)][order(332,361..362,364..365,367..369,371..373)]	[phosphorylation][phosphorylation][phosphorylation][other][DNA binding]	[Phosphoserine; propagated from UniProtKB/Swiss-Prot (Q8IZ40.2)][Phosphoserine; propagated from UniProtKB/Swiss-Prot (Q8IZ40.2)][Phosphoserine; propagated from UniProtKB/Swiss-Prot (Q8IZ40.2)][putative DNA binding site [nucleotide binding]][DNA binding site [nucleotide binding]]				1	NP_775858.2	1234	NP_775858.2	REST corepressor 2 isoform 1 [Homo sapiens]	0	0	0	0	0	0	0	0	0	0	0	0	0	0	0	0	0	0	0	0	0	0	0	0	0	0
162	0.001287	6	0	0	1.79769e+308	MORF4L2		X		[97..276]	[MRG]	[MRG; pfam05712]	[71]	[phosphorylation]	[Phosphoserine. {ECO:0000244|PubMed:18669648}; propagated from UniProtKB/Swiss-Prot (Q15014.1)]				1	NP_001135891.1	1534	NP_001135891.1	mortality factor 4-like protein 2 [Homo sapiens]	0	0	0	0	0	0	0	0	0	0	0	0	0	0	0	0	0	0	0	0	0	0	0	0	0	0
163	0.001271	2	0	0	1.79769e+308	ANXA1		9		[47..111][51..111][118..183][123..183][202..267][207..267][277..342][282..342]	[Annexin][Annexin 1][Annexin][Annexin 2][Annexin][Annexin 3][Annexin][Annexin 4]	[Annexin; pfam00191][propagated from UniProtKB/Swiss-Prot (P04083.2)][Annexin; pfam00191][propagated from UniProtKB/Swiss-Prot (P04083.2)][Annexin; pfam00191][propagated from UniProtKB/Swiss-Prot (P04083.2)][Annexin; pfam00191][propagated from UniProtKB/Swiss-Prot (P04083.2)]	[2][5][5][21][21][24][27][27][37][39][58][207][207][216][239][312]	[acetylation][phosphorylation][phosphorylation][phosphorylation][phosphorylation][phosphorylation][phosphorylation][phosphorylation][phosphorylation][phosphorylation][acetylation][phosphorylation][phosphorylation][phosphorylation][acetylation][acetylation]	[N-acetylalanine. {ECO:0000269|PubMed:3303336}; propagated from UniProtKB/Swiss-Prot (P04083.2)][][Phosphoserine, by TRPM7. {ECO:0000269|PubMed:15485879}; propagated from UniProtKB/Swiss-Prot (P04083.2)][][Phosphotyrosine, by EGFR. {ECO:0000269|PubMed:2457390}; propagated from UniProtKB/Swiss-Prot (P04083.2)][Phosphothreonine; propagated from UniProtKB/Swiss-Prot (P04083.2)][][Phosphoserine, by P…				1	NP_000691.1	2283	NP_000691.1	annexin A1 [Homo sapiens]	0	0	0	0	0	0	0	0	0	0	0	0	0	0	0	0	0	0	0	0	0	0	0	0	0	0
165	0.001222	10	0	0	1.79769e+308	HMG20B		19		[70..135]	[HMGB-UBF_HMG-box]	[HMGB-UBF_HMG-box, class II and III members of the HMG-box superfamily of DNA-binding proteins. These proteins bind the minor groove of DNA in a non-sequence specific fashion and contain two or more tandem HMG boxes. Class II members include non-histone...; cd01390]	[order(72,74..75,77..78,81..82,85,89,102,105,108,127)]	[DNA binding]	[DNA binding site [nucleotide binding]]				1	NP_006330.2	1120	NP_006330.2	SWI/SNF-related matrix-associated actin-dependent regulator of chromatin subfamily E member 1-related [Homo sapiens]	0	0	0	0	0	0	0	0	0	0	0	0	0	0	0	0	0	0	0	0	0	0	0	0	0	0
166	0.001219	2	0	0	1.79769e+308	LIN54		4		[520..>545][594..635]	[TCR][TCR]	[Tesmin/TSO1-like CXC domain, cysteine-rich domain; pfam03638][Tesmin/TSO1-like CXC domain, cysteine-rich domain; pfam03638]	[244][249][310][314]	[acetylation][acetylation][phosphorylation][phosphorylation]	[N6-acetyllysine. {ECO:0000244|PubMed:19608861}; propagated from UniProtKB/Swiss-Prot (Q6MZP7.3)][N6-acetyllysine. {ECO:0000244|PubMed:19608861}; propagated from UniProtKB/Swiss-Prot (Q6MZP7.3)][Phosphoserine. {ECO:0000244|PubMed:18220336, ECO:0000244|PubMed:20068231}; propagated from UniProtKB/Swiss-Prot (Q6MZP7.3)][Phosphoserine. {ECO:0000244|PubMed:18220336, ECO:0000244|PubMed:20068231}; propa…				1	NP_919258.2	2250	NP_919258.2	protein lin-54 homolog isoform a [Homo sapiens]	0	0	0	0	0	0	0	0	0	0	0	0	0	0	0	0	0	0	0	0	0	0	0	0	0	0
167	0.001217	9	0	0	1.79769e+308	RNF41		12	6.3.2.-	[18..55][137..315]	[RING][USP8_interact]	[RING-finger (Really Interesting New Gene) domain, a specialized type of Zn-finger of 40 to 60 residues that binds two atoms of zinc; defined by the 'cross-brace' motif C-X2-C-X(9-39)-C-X(1-3)- H-X(2-3)-(N/C/H)-X2-C-X(4-48)C-X2-C; probably involved in...; cd00162][USP8 interacting; pfam08941]	[order(18,21,34,36,39,42,53)]	[other]	[cross-brace motif]				1	NP_005776.1	1213	NP_005776.1	E3 ubiquitin-protein ligase NRDP1 isoform 1 [Homo sapiens]	0	0	0	0	0	0	0	0	0	0	0	0	0	0	0	0	0	0	0	0	0	0	0	0	0	0
168	0.001214	65	0.001108	5	1.09567	TUBA1B		12		[1..440][2..435]	[PTZ00335][alpha_tubulin]	[tubulin alpha chain; Provisional][The alpha-tubulin family; cd02186]	[order(2,199,253..254,256..258,260..261,326,352)][order(11..12,15,71,101,143..146,171,206,224,228)][48][order(72..73,100..102,105,181,183,224)][83][232][282][339][394][432][439][451]	[other][other][phosphorylation][other][modified][phosphorylation][modified][methylation][methylation][phosphorylation][phosphorylation][other]	[beta/alpha domain interface [polypeptide binding]][nucleotide binding site [chemical binding]][Phosphoserine. {ECO:0000269|Ref.6}; propagated from UniProtKB/Swiss-Prot (P68363.1)][alpha/beta domain interface [polypeptide binding]][Nitrated tyrosine. {ECO:0000250|UniProtKB:P68368}; propagated from UniProtKB/Swiss-Prot (P68363.1)][Phosphoserine. {ECO:0000269|Ref.6}; propagated from UniProtKB/Swiss…				1	NP_006073.2	96	NP_006073.2	tubulin alpha-1B chain [Homo sapiens]	10	42	0	42	13.7167	23.95	0.00079168	21	154	0	154	4.25	62.53	0.00020932	4	10	0	10	3.03333	13.08	0.00031663	6	14	0	14	4.71667
169	0.00121	49	0.00097	3	1.24742	PDCD6		5		[31..120][98..154][100..155]	[EFh][EFh][EF-hand_7]	[EF-hand, calcium binding motif; A diverse superfamily of calcium sensors and calcium signal modulators; most examples in this alignment model have 2 active canonical EF hands. Ca2+ binding induces a conformational change in the EF-hand motif, leading to...; cl08302][EF-hand, calcium binding motif; A diverse superfamily of calcium sensors and calcium signal modulators; most examples in this align…	[2][order(36,38,40,47,103,105,107,114)][order(103,105,107,114,139,141,143,150)]	[acetylation][other][other]	[N-acetylalanine. {ECO:0000269|PubMed:22223895}; propagated from UniProtKB/Swiss-Prot (O75340.1)][Ca2+ binding site [ion binding]][Ca2+ binding site [ion binding]]				1	NP_037364.1	364	NP_037364.1	programmed cell death protein 6 isoform 1 [Homo sapiens]	2	2	2	0	2	21.99	0.00027257	2	5	5	0	5	19.37	0.00058149	0	0	0	0	0	0	0	2	3	3	0	3
170	0.001204	13	0.00022	1	5.47273	S100A7		1		[4..90][63..74]	[S-100][calcium binding region]	[S-100: S-100 domain, which represents the largest family within the superfamily of proteins carrying the Ca-binding EF-hand motif. Note that this S-100 hierarchy contains only S-100 EF-hand domains, other EF-hands have been modeled separately. S100...; cd00213][]	[2][order(4..21,25..26,35..36,38..40,70..73,75..76,78..81,][5][order(21,26,31..32,63,65,67,69,71,74)]	[acetylation][other][modified][other]	[N-acetylserine. {ECO:0000269|PubMed:8526920}; propagated from UniProtKB/Swiss-Prot (P31151.4)][dimerization interface [polypeptide binding]][transglutamination site][Ca2+ binding site [ion binding]]				1	NP_002954.2	1277	NP_002954.2	protein S100-A7 [Homo sapiens]	0	0	0	0	0	0	0	1	1	1	0	1	10.89	0.00021993	0	0	0	0	0	0	0	0	0	0	0	0
171	0.001183	35	0.000574	2	2.06098	DPY30		2		[52..93]	[Dpy-30]	[Dpy-30 motif; pfam05186]	[1][19][35]	[acetylation][phosphorylation][acetylation]	[N-acetylmethionine. {ECO:0000244|PubMed:19413330, ECO:0000244|PubMed:22814378}; propagated from UniProtKB/Swiss-Prot (Q9C005.1)][Phosphoserine. {ECO:0000244|PubMed:24275569}; propagated from UniProtKB/Swiss-Prot (Q9C005.1)][N6-acetyllysine. {ECO:0000244|PubMed:19608861}; propagated from UniProtKB/Swiss-Prot (Q9C005.1)]				1	NP_001308138.1	555	NP_001308138.1	protein dpy-30 homolog isoform 1 [Homo sapiens]	0	0	0	0	0	0	0	1	3	3	0	3	20.2	0.00067312	1	1	1	0	1	20.2	0.00047553	0	0	0	0	0
172	0.001183	9	0	0	1.79769e+308	PHF21A													1	NP_001338956.1	1228	NP_001338956.1	PHD finger protein 21A isoform c [Homo sapiens]	0	0	0	0	0	0	0	0	0	0	0	0	0	0	0	0	0	0	0	0	0	0	0	0	0	0
173	0.001172	53	0.005953	5	0.196876	C11orf58		11		[26..103]	[SMAP]	[Small acidic protein family; pfam15477]	[15][15][17][17][24][84][105][127][127][132][136][138][140][142][147][147][174][179]	[phosphorylation][phosphorylation][phosphorylation][phosphorylation][phosphorylation][phosphorylation][phosphorylation][phosphorylation][phosphorylation][phosphorylation][phosphorylation][phosphorylation][phosphorylation][phosphorylation][phosphorylation][phosphorylation][acetylation][acetylation]	[][Phosphoserine; propagated from UniProtKB/Swiss-Prot (O00193.1)][][Phosphoserine; propagated from UniProtKB/Swiss-Prot (O00193.1)][][][][][Phosphoserine; propagated from UniProtKB/Swiss-Prot (O00193.1)][][][][][][][Phosphoserine; propagated from UniProtKB/Swiss-Prot (O00193.1)][N6-acetyllysine; propagated from UniProtKB/Swiss-Prot (O00193.1)][N6-acetyllysine; propagated from UniProtKB/Swiss-Pro…				1	NP_055082.1	301	NP_055082.1	small acidic protein [Homo sapiens]	3	13	13	0	13	25.68	0.00184914	5	14	14	0	14	22.4	0.00169935	5	17	17	0	17	25.68	0.00437334	3	12	12	0	12
174	0.001165	57	0.000432	5	2.69676	TUBB4B		9		[1..427][2..426]	[PLN00220][beta_tubulin]	[tubulin beta chain; Provisional][The beta-tubulin family; cd02187]	[order(2,131,245..247,251,256,258..260,322..324,327,][order(10..12,15,138,140..144,181,204,222,226)][order(22..23,26..27,215,224,227..228,234,270,272..274,][55][58][order(70..71,98..100,103,179,181,222)][172][172]	[other][other][other][phosphorylation][acetylation][other][phosphorylation][phosphorylation]	[beta/alpha domain interface [polypeptide binding]][nucleotide binding site [chemical binding]][Taxol binding site [chemical binding]][Phosphothreonine. {ECO:0000250|UniProtKB:Q6P9T8}; propagated from UniProtKB/Swiss-Prot (P68371.1)][N6-acetyllysine. {ECO:0000244|PubMed:19608861}; propagated from UniProtKB/Swiss-Prot (P68371.1)][alpha/beta domain interface [polypeptide binding]][][Phosphoserine, …				1	NP_006079.1	113	NP_006079.1	tubulin beta-4B chain [Homo sapiens]	13	42	0	42	1.33333	26.74	7.799e-05	21	123	0	123	4.16667	54.61	0.00020799	13	36	1	35	7.125	40.45	0.00075377	5	10	0	10	1
175	0.001164	61	0.002149	5	0.541647	PPIL4		6	5.2.1.8	[4..161][237..319][241..313]	[cyclophilin_RRM][RRM_PPIL4][RRM]	[cyclophilin_RRM: cyclophilin-type peptidylprolyl cis- trans isomerase domain occuring with a C-terminal RNA recognition motif domain (RRM). This subfamily of the cyclophilin domain family contains a number of eukaryotic cyclophilins having the RRM domain...; cd01921][RNA recognition motif in peptidyl-prolyl cis-trans isomerase-like 4 (PPIase) and similar proteins; cd12235][RNA recognition motif;…	[order(43..44,49,107,109,118)][178][178][182][393]	[active][phosphorylation][phosphorylation][phosphorylation][phosphorylation]	[][][Phosphoserine. {ECO:0000244|PubMed:17081983, ECO:0000244|PubMed:18220336, ECO:0000244|PubMed:18669648, ECO:0000244|PubMed:19690332, ECO:0000244|PubMed:20068231, ECO:0000244|PubMed:21406692}; propagated from UniProtKB/Swiss-Prot (Q8WUA2.1)][Phosphothreonine. {ECO:0000244|PubMed:24275569}; propagated from UniProtKB/Swiss-Prot (Q8WUA2.1)][Phosphoserine. {ECO:0000250|UniProtKB:Q9CXG3}; propagate…				1	NP_624311.1	204	NP_624311.1	peptidyl-prolyl cis-trans isomerase-like 4 [Homo sapiens]	4	6	6	0	6	14.63	0.00031744	14	52	52	0	52	39.43	0.0023477	15	32	32	0	32	38.82	0.00306196	2	2	2	0	2
176	0.001157	9	0	0	1.79769e+308	CCDC71L		7		[36..>120]	[CCDC71L]	[Coiled-coil domain-containing protein 71L; pfam15374]							1	NP_787080.2	1238	NP_787080.2	coiled-coil domain-containing protein 71L [Homo sapiens]	0	0	0	0	0	0	0	0	0	0	0	0	0	0	0	0	0	0	0	0	0	0	0	0	0	0
177	0.001149	62	0.004855	5	0.236663	SNRPC		6		[1..38]	[zf-U1]	[U1 zinc finger; pfam06220]	[8][8][12][17][52]	[phosphorylation][phosphorylation][phosphorylation][phosphorylation][acetylation]	[][Phosphotyrosine. {ECO:0000269|PubMed:15592455}; propagated from UniProtKB/Swiss-Prot (P09234.1)][][Phosphoserine. {ECO:0000269|PubMed:18669648}; propagated from UniProtKB/Swiss-Prot (P09234.1)][N6-acetyllysine. {ECO:0000269|PubMed:19608861}; propagated from UniProtKB/Swiss-Prot (P09234.1)]				1	NP_003084.1	180	NP_003084.1	U1 small nuclear ribonucleoprotein C [Homo sapiens]	6	14	14	0	14	25.16	0.00229197	3	5	5	0	5	25.79	0.00069852	5	17	17	0	17	24.53	0.00503346	3	13	13	0	13
178	0.001146	65	0.000649	5	1.76579	HSP90AA1		14		[140..854][164..312][318..854]	[PTZ00272][HATPase_c][HSP90]	[heat shock protein 83 kDa (Hsp83); Provisional][Histidine kinase-like ATPases; This family includes several ATP-binding proteins for example: histidine kinase, DNA gyrase B, topoisomerases, heat shock protein HSP90, phytochrome-like ATPases and DNA mismatch repair proteins; cd00075][Hsp90 protein; pfam00183]	[order(169,173,176,213,215,217,219..220,257..260,294,296,][173][order(217,219,257,259)]	[other][other][other]	[ATP binding site [chemical binding]][Mg2+ binding site [ion binding]][G-X-G motif]				1	NP_001017963.2	124	NP_001017963.2	heat shock protein HSP 90-alpha isoform 1 [Homo sapiens]	5	8	5	3	7.5	9.95	0.0002286	8	26	24	2	25.0435	12.76	0.00065139	10	19	11	8	13.8387	14.4	0.00076287	2	3	2	1	2.22222
180	0.001131	3	0	0	1.79769e+308	PALB2		16		[1..579][1..319][1..200][1..160][395..446][775..1186][853..1186]	[DNA-binding (with the preference D loop > dsDNA > ssDNA)][Interaction with BRCA1][Interaction with RAD51][Required for its oligomerization and is important for its focal concentration at DNA damage sites][ChAM (Chromatin-association motif), required for chromatin association, mediates nucleosome association][Required for interaction with POLH and POLH DNA synthesis stimulation][Interaction with …	[propagated from UniProtKB/Swiss-Prot (Q86YC2.1)][propagated from UniProtKB/Swiss-Prot (Q86YC2.1)][propagated from UniProtKB/Swiss-Prot (Q86YC2.1)][propagated from UniProtKB/Swiss-Prot (Q86YC2.1)][propagated from UniProtKB/Swiss-Prot (Q86YC2.1)][propagated from UniProtKB/Swiss-Prot (Q86YC2.1)][propagated from UniProtKB/Swiss-Prot (Q86YC2.1)]	[59][64][157][376][376][387][660]	[phosphorylation][phosphorylation][phosphorylation][phosphorylation][phosphorylation][phosphorylation][phosphorylation]	[][][][][Phosphoserine; propagated from UniProtKB/Swiss-Prot (Q86YC2.1)][Phosphoserine; propagated from UniProtKB/Swiss-Prot (Q86YC2.1)][]				1	NP_078951.2	1980	NP_078951.2	partner and localizer of BRCA2 [Homo sapiens]	0	0	0	0	0	0	0	0	0	0	0	0	0	0	0	0	0	0	0	0	0	0	0	0	0	0
181	0.00113	48	0.002553	5	0.442617	NIPSNAP1		22		[165..262]	[NIPSNAP]	[NIPSNAP; pfam07978]							2	NP_001189431.1;NP_003625.2	348	NP_001189431.1	1 genes:NIPSNAP1.NP_001189431.1:protein NipSnap homolog 1 isoform 2 [Homo sapiens] ;NP_003625.2:protein NipSnap homolog 1 isoform 1 [Homo sapiens] ;	2	3	3	0	3	9.47	0.0002958	14	66	66	0	66	64.02	0.00555322	3	7	7	0	7	20.08	0.00124827	2	3	3	0	3
182	0.001121	46	0.000226	1	4.96018	TUBB6		18		[1..432][2..426]	[PLN00220][beta_tubulin]	[tubulin beta chain; Provisional][The beta-tubulin family; cd02187]	[order(2,131,245..247,251,256,258..260,322..324,327,][order(10..12,15,138,140..144,181,204,222,226)][order(22..23,26..27,215,224,227..228,234,270,272..274,][40][56][58][58][order(70..71,98..100,103,179,181,222)][172][318]	[other][other][other][phosphorylation][phosphorylation][acetylation][modified][other][phosphorylation][methylation]	[beta/alpha domain interface [polypeptide binding]][nucleotide binding site [chemical binding]][Taxol binding site [chemical binding]][Phosphoserine. {ECO:0000250|UniProtKB:P99024}; propagated from UniProtKB/Swiss-Prot (Q9BUF5.1)][][N6-acetyllysine, alternate. {ECO:0000250|UniProtKB:P07437}; propagated from UniProtKB/Swiss-Prot (Q9BUF5.1)][N6-succinyllysine, alternate. {ECO:0000250|UniProtKB:P990…				1	NP_115914.1	116	NP_115914.1	tubulin beta-6 chain isoform 1 [Homo sapiens]	6	19	0	19	0	8.74	0	12	36	2	34	4.53488	34.3	0.00022586	5	12	0	12	0	8.74	0	2	3	0	3	0
183	0.001113	1	0	0	1.79769e+308	TMED10		14		[1..142][31..213][147..178][204..219][207..219][211..219][211..212]	[Required for interaction with STX17][EMP24_GP25L][Required for TMED10 and TMED2 cis-Golgi network localization][Interaction with COPG1][Interaction with ARF1][COPI vesicle coat-binding][COPII vesicle coat-binding]	[propagated from UniProtKB/Swiss-Prot (P49755.2)][emp24/gp25L/p24 family/GOLD; pfam01105][propagated from UniProtKB/Swiss-Prot (P49755.2)][propagated from UniProtKB/Swiss-Prot (P49755.2)][propagated from UniProtKB/Swiss-Prot (P49755.2)][propagated from UniProtKB/Swiss-Prot (P49755.2)][propagated from UniProtKB/Swiss-Prot (P49755.2)]	[171][176][186..206]	[methylation][methylation][transmembrane region]	[Dimethylated arginine, alternate. {ECO:0000250|UniProtKB:Q63584}; Omega-N-methylated arginine, alternate. {ECO:0000250}; propagated from UniProtKB/Swiss-Prot (P49755.2)][Dimethylated arginine, alternate. {ECO:0000250|UniProtKB:Q63584}; Omega-N-methylated arginine, alternate. {ECO:0000250}; propagated from UniProtKB/Swiss-Prot (P49755.2)][propagated from UniProtKB/Swiss-Prot (P49755.2)]				1	NP_006818.3	2472	NP_006818.3	transmembrane emp24 domain-containing protein 10 precursor [Homo sapiens]	0	0	0	0	0	0	0	0	0	0	0	0	0	0	0	0	0	0	0	0	0	0	0	0	0	0
184	0.001112	27	0	0	1.79769e+308	RPL38		17		[2..69]	[Ribosomal_L38e]	[Ribosomal L38e protein family; pfam01781]	[9][67]	[acetylation][acetylation]	[N6-acetyllysine; propagated from UniProtKB/Swiss-Prot (P63173.2)][N6-acetyllysine; propagated from UniProtKB/Swiss-Prot (P63173.2)]				1	NP_001030335.1	630	NP_001030335.1	60S ribosomal protein L38 [Homo sapiens]	0	0	0	0	0	0	0	0	0	0	0	0	0	0	0	0	0	0	0	0	0	0	0	0	0	0
185	0.001085	5	0	0	1.79769e+308	CHAF1B		21		[11..54][<13..251][62..>379][64..103][127..166][169..208][228..279][299..340][344..385][379..541][381..558]	[WD 1][WD40][WD40][WD 2][WD 3][WD 4][WD 5][WD 6][WD 7][PHA02669][CAF-1_p60_C]	[propagated from UniProtKB/Swiss-Prot (Q13112.1)][WD40 domain, found in a number of eukaryotic proteins that cover a wide variety of functions including adaptor/regulatory modules in signal transduction, pre-mRNA processing and cytoskeleton assembly; typically contains a GH dipeptide 11-24 residues from...; cl02567][WD40 repeat [General function prediction only]; COG2319][propagated from UniProtK…	[order(33,38,44..45,65,82,87,93,115,127..128,146,150,][409][409][419][422][429][429][433][458][458][494][495][509][521][531][538][538]	[other][phosphorylation][phosphorylation][phosphorylation][phosphorylation][phosphorylation][phosphorylation][phosphorylation][phosphorylation][phosphorylation][acetylation][phosphorylation][phosphorylation][phosphorylation][phosphorylation][phosphorylation][phosphorylation]	[structural tetrad][][Phosphoserine. {ECO:0000244|PubMed:20068231}; propagated from UniProtKB/Swiss-Prot (Q13112.1)][Phosphothreonine. {ECO:0000244|PubMed:18669648}; propagated from UniProtKB/Swiss-Prot (Q13112.1)][][][Phosphoserine. {ECO:0000244|PubMed:18669648, ECO:0000244|PubMed:19690332}; propagated from UniProtKB/Swiss-Prot (Q13112.1)][Phosphothreonine. {ECO:0000244|PubMed:18669648}; propaga…				1	NP_005432.1	1660	NP_005432.1	chromatin assembly factor 1 subunit B [Homo sapiens]	0	0	0	0	0	0	0	0	0	0	0	0	0	0	0	0	0	0	0	0	0	0	0	0	0	0
186	0.001078	62	0.002041	5	0.528172	SNRPB		20		[5..83]	[Sm_B]	[Sm protein B; cd01717]	[order(8,14,22..23,32,36,43..44,69..82)][order(17..23,25..37,39..43)][order(20..25,27,33..34,37,39,41,60,65,67,69..79)][order(36..39,49,59..61,73,75)][69..80][108][108][112][112][147][147][172][181][209]	[other][other][other][other][other][methylation][methylation][methylation][methylation][methylation][methylation][methylation][methylation][methylation]	[heptamer interface [polypeptide binding]][Sm1 motif][putative hexamer interface [polypeptide binding]][RNA binding site [nucleotide binding]][Sm2 motif][][Dimethylated arginine, in A2780 ovarian carcinoma cell line. {ECO:0000269|Ref.10}; propagated from UniProtKB/Swiss-Prot (P14678.2)][][Dimethylated arginine, in A2780 ovarian carcinoma cell line. {ECO:0000269|Ref.10}; propagated from UniProtKB/…				2	NP_003082.1;NP_937859.1	179	NP_003082.1	1 genes:SNRPB.NP_003082.1:small nuclear ribonucleoprotein-associated proteins B and B' isoform B [Homo sapiens] ;NP_937859.1:small nuclear ribonucleoprotein-associated proteins B and B' isoform B' [Homo sapiens] ;	4	10	10	0	10	19.05	0.00112685	7	14	14	0	14	22.51	0.00134623	8	23	23	0	23	19.05	0.00468739	1	2	2	0	2
187	0.001074	54	0.001457	5	0.737131	PUF60		8		[9..558][76..558][128..203][225..301][460..557]	[half-pint][Inhibits transcriptional repression, interaction with ERCC3 and apoptosis induction][RRM1_PUF60][RRM2_PUF60][RRM3_UHM_PUF60]	[poly-U binding splicing factor, half-pint family; TIGR01645][propagated from UniProtKB/Swiss-Prot (Q9UHX1.1)][RNA recognition motif 1 in (U)-binding-splicing factor PUF60 and similar proteins; cd12370][RNA recognition motif 2 in (U)-binding-splicing factor PUF60 and similar proteins; cd12371][RNA recognition motif 3 in UHM domain of poly(U)-binding-splicing factor PUF60 and similar proteins; cd1…	[59][111][order(190,201..203)][243][250][order(280,284..285)][313][453][order(493..494,496..498,501..506,519,552..556)]	[phosphorylation][phosphorylation][other][phosphorylation][acetylation][other][phosphorylation][acetylation][other]	[Phosphothreonine. {ECO:0000244|PubMed:16964243, ECO:0000244|PubMed:20068231}; propagated from UniProtKB/Swiss-Prot (Q9UHX1.1)][Phosphoserine. {ECO:0000244|PubMed:20068231}; propagated from UniProtKB/Swiss-Prot (Q9UHX1.1)][dimer interface [polypeptide binding]][Phosphoserine. {ECO:0000250|UniProtKB:Q3UEB3}; propagated from UniProtKB/Swiss-Prot (Q9UHX1.1)][N6-acetyllysine. {ECO:0000244|PubMed:1960…				1	NP_001258027.1	112	NP_001258027.1	poly(U)-binding-splicing factor PUF60 isoform f [Homo sapiens]	11	27	2	25	14.5	38.17	0.00067641	12	27	2	25	14.5	29.57	0.00057722	16	44	5	39	32.8571	40.68	0.00277211	5	16	0	16	8
188	0.001074	9	0	0	1.79769e+308	PCGF6		10		[134..176]	[RING]	[RING-finger (Really Interesting New Gene) domain, a specialized type of Zn-finger of 40 to 60 residues that binds two atoms of zinc; defined by the 'cross-brace' motif C-X2-C-X(9-39)-C-X(1-3)- H-X(2-3)-(N/C/H)-X2-C-X(4-48)C-X2-C; probably involved in...; cd00162]	[30][30][115][order(134,137,150,152,155,158,169,172)]	[phosphorylation][phosphorylation][phosphorylation][other]	[][Phosphoserine; propagated from UniProtKB/Swiss-Prot (Q9BYE7.2)][Phosphoserine; propagated from UniProtKB/Swiss-Prot (Q9BYE7.2)][cross-brace motif]				1	NP_001011663.1	1232	NP_001011663.1	polycomb group RING finger protein 6 isoform a [Homo sapiens]	0	0	0	0	0	0	0	0	0	0	0	0	0	0	0	0	0	0	0	0	0	0	0	0	0	0
189	0.001065	44	7.2e-05	3	14.7917	CHD4		12	3.6.4.12	[156..210][365..407][444..486][<533..570][612..667][722..1018][739..897][866..869][1057..1165][1295..1345][1371..1516][1570..1905][<1576..1651][1717..1889]	[CHDNT][PHD1_CHD_II][PHD2_CHD_II][CHROMO][CHROMO][SNF2_N][DEXDc][DEAH box][HELICc][DUF1087][DUF1086][Required for interaction with PCNT][AIF-MLS][CHDCT2]	[CHDNT (NUC034) domain; pfam08073][PHD finger 1 found in class II Chromodomain-Helicase-DNA binding (CHD) proteins; cd15531][PHD finger 2 found in class II Chromodomain-Helicase-DNA binding (CHD) proteins; cd15532][Chromatin organization modifier (chromo) domain is a conserved region of around 50 amino acids found in a variety of chromosomal proteins, which appear to play a role in the functional…	[44][296][301][302][303][312][360][order(365,374..378,382,402)][order(366,369,378,381,386,389,404,407)][421][order(444,453..457,461,481)][order(445,448,457,460,465,468,483,486)][508][510][522][524][order(538,540,543,547,551,555..556)][order(614,635,637,640,644,648,652..653)][747..751][866..869][order(1067..1070,1090..1091,1119..1121)][order(1127,1148,1152,1155)][1342][1524][1528][1530][1546][1595…	[phosphorylation][phosphorylation][phosphorylation][phosphorylation][phosphorylation][phosphorylation][phosphorylation][other][other][phosphorylation][other][other][phosphorylation][phosphorylation][phosphorylation][phosphorylation][other][other][other][other][other][other][phosphorylation][phosphorylation][phosphorylation][phosphorylation][phosphorylation][phosphorylation][acetylation][phosphory…	[Phosphoserine. {ECO:0000269|PubMed:20068231, ECO:0000269|PubMed:21406692}; propagated from UniProtKB/Swiss-Prot (Q14839.2)][Phosphoserine. {ECO:0000269|PubMed:21406692}; propagated from UniProtKB/Swiss-Prot (Q14839.2)][Phosphoserine. {ECO:0000269|PubMed:21406692}; propagated from UniProtKB/Swiss-Prot (Q14839.2)][Phosphoserine. {ECO:0000269|PubMed:21406692}; propagated from UniProtKB/Swiss-Prot (…				1	NP_001284482.1	399	NP_001284482.1	chromodomain-helicase-DNA-binding protein 4 isoform 2 [Homo sapiens]	1	1	0	1	0.5	0.68	6.83e-06	6	18	0	18	8.5	4.09	9.911e-05	4	9	0	9	4.5	5.14	0.00011121	0	0	0	0	0
190	0.001063	19	0.006001	4	0.177137	VIM		10		[2..95][14..101][96..407][96..131][102..410][132..153][154..245][246..268][269..407][290..>368][408..466]	[Head][Filament_head][Rod][Coil 1A][Filament][Linker 1][Coil 1B][Linker 12][Coil 2][phage_LysB][Tail]	[propagated from UniProtKB/Swiss-Prot (P08670.4)][Intermediate filament head (DNA binding) region; pfam04732][propagated from UniProtKB/Swiss-Prot (P08670.4)][propagated from UniProtKB/Swiss-Prot (P08670.4)][Intermediate filament protein; pfam00038][propagated from UniProtKB/Swiss-Prot (P08670.4)][propagated from UniProtKB/Swiss-Prot (P08670.4)][propagated from UniProtKB/Swiss-Prot (P08670.4)][pr…	[2][5][7][7][7][8][9][9][10][10][20][25][25][25][26][26][27][27][29][30][33][33][34][34][38][39][39][39][39][42][42][47][47][51][51][53][53][55][56][56][56][61][61][61][66][72][72][73][73][83][83][85][85][117][117][117][120][139][144][214][214][226][259][259][259][261][266][299][351][373][400][409][412][412][419][419][420][426][426][430][430][436][445][446][458][458][459][459]	[acetylation][phosphorylation][phosphorylation][phosphorylation][phosphorylation][phosphorylation][phosphorylation][phosphorylation][phosphorylation][phosphorylation][phosphorylation][phosphorylation][phosphorylation][phosphorylation][phosphorylation][phosphorylation][phosphorylation][phosphorylation][phosphorylation][phosphorylation][phosphorylation][phosphorylation][phosphorylation][phosphoryla…	[N-acetylserine; propagated from UniProtKB/Swiss-Prot (P08670.4)][Phosphoserine; propagated from UniProtKB/Swiss-Prot (P08670.4)][][][Phosphoserine, by PKA and PKC, alternate; propagated from UniProtKB/Swiss-Prot (P08670.4)][Phosphoserine; propagated from UniProtKB/Swiss-Prot (P08670.4)][][Phosphoserine, by PKC; propagated from UniProtKB/Swiss-Prot (P08670.4)][][Phosphoserine, by PKC; propagated …				1	NP_003371.2	828	NP_003371.2	vimentin [Homo sapiens]	11	16	15	1	16	39.06	0.00089374	35	329	325	4	328.874	71.03	0.0156765	6	8	8	0	8	18.67	0.0008082	0	0	0	0	0
191	0.001063	55	0.004255	5	0.249824	DCTPP1		16	3.6.1.12	[29..75][35..125][47..51]	[EAR][NTP-PPase_RS21-C6_like][Substrate binding. {ECO:0000250}]	[propagated from UniProtKB/Swiss-Prot (Q9H773.1)][Nucleoside Triphosphate Pyrophosphohydrolase (EC 3.6.1.8) MazG-like domain found in mouse RS21-C6 protein and its homologs; cd11537][propagated from UniProtKB/Swiss-Prot (Q9H773.1)]	[2][2][12][order(37..38,41,44..45,47,53..54,57..58,60..61,64,67..68,][order(38,63,66,95,98,102)][order(50,54..55,57..59,61..62,65..66,68,71..72,102)][order(63,66,95,98)][85]	[acetylation][phosphorylation][phosphorylation][other][other][other][metal-binding][phosphorylation]	[N-acetylserine. {ECO:0000244|PubMed:19413330, ECO:0000244|PubMed:22814378}; propagated from UniProtKB/Swiss-Prot (Q9H773.1)][Phosphoserine. {ECO:0000244|PubMed:18691976}; propagated from UniProtKB/Swiss-Prot (Q9H773.1)][Phosphothreonine. {ECO:0000244|PubMed:18691976}; propagated from UniProtKB/Swiss-Prot (Q9H773.1)][homodimer interface [polypeptide binding]][chemical substrate binding site [chem…				1	NP_077001.1	280	NP_077001.1	dCTP pyrophosphatase 1 [Homo sapiens]	6	36	36	0	36	70	0.00551228	6	21	21	0	21	55.88	0.00274394	4	5	5	0	5	42.94	0.00138464	2	5	5	0	5
192	0.001062	11	0.001055	3	1.00664	RPS21		20		[1..82]	[Ribosomal_S21e]	[Ribosomal protein S21e; pfam01249]	[1][81]	[acetylation][acetylation]	[N-acetylmethionine; propagated from UniProtKB/Swiss-Prot (P63220.1)][N6-acetyllysine; propagated from UniProtKB/Swiss-Prot (P63220.1)]				1	NP_001015.1	1267	NP_001015.1	40S ribosomal protein S21 [Homo sapiens]	1	2	2	0	2	10.84	0.00062723	1	1	1	0	1	12.05	0.00026762	2	4	4	0	4	22.89	0.0022688	0	0	0	0	0
193	0.001057	55	0.005656	4	0.186881	C1orf35		1		[13..83]	[MMtag]	[Kinase phosphorylation protein; pfam10159]	[127][164][175][215][215][217][219][219][220][220]	[phosphorylation][phosphorylation][phosphorylation][phosphorylation][phosphorylation][phosphorylation][phosphorylation][phosphorylation][phosphorylation][phosphorylation]	[Phosphoserine. {ECO:0000244|PubMed:18669648}; propagated from UniProtKB/Swiss-Prot (Q9BU76.1)][Phosphoserine. {ECO:0000244|PubMed:18669648}; propagated from UniProtKB/Swiss-Prot (Q9BU76.1)][][][Phosphothreonine. {ECO:0000244|PubMed:21406692}; propagated from UniProtKB/Swiss-Prot (Q9BU76.1)][][][Phosphothreonine. {ECO:0000244|PubMed:20068231}; propagated from UniProtKB/Swiss-Prot (Q9BU76.1)][][Ph…				1	NP_077295.1	293	NP_077295.1	multiple myeloma tumor-associated protein 2 [Homo sapiens]	0	0	0	0	0	0	0	7	12	12	0	12	31.94	0.00101351	10	25	25	0	25	36.5	0.00447506	5	26	26	0	26
194	0.001056	57	0.00116	5	0.910345	PUF60		8		[9..541][111..186][208..284][443..540]	[half-pint][RRM1_PUF60][RRM2_PUF60][RRM3_UHM_PUF60]	[poly-U binding splicing factor, half-pint family; TIGR01645][RNA recognition motif 1 in (U)-binding-splicing factor PUF60 and similar proteins; cd12370][RNA recognition motif 2 in (U)-binding-splicing factor PUF60 and similar proteins; cd12371][RNA recognition motif 3 in UHM domain of poly(U)-binding-splicing factor PUF60 and similar proteins; cd12648]	[order(173,184..186)][order(263,267..268)][order(476..477,479..481,484..489,502,535..539)]	[other][other][other]	[dimer interface [polypeptide binding]][dimer interface [polypeptide binding]][oligomer interface [polypeptide binding]]				1	NP_001258025.1	114	NP_001258025.1	poly(U)-binding-splicing factor PUF60 isoform d [Homo sapiens]	11	27	2	25	14.5	36.23	0.00069767	12	27	2	25	14.5	27.36	0.00059535	15	41	2	39	13.1429	38.82	0.00114369	5	16	0	16	8
195	0.001052	40	0.001385	5	0.759567	PFN1		17		[3..140]	[PROF]	[Profilin binds actin monomers, membrane polyphosphoinositides such as PI(4,5)P2, and poly-L-proline. Profilin can inhibit actin polymerization into F-actin by binding to monomeric actin (G-actin) and terminal F-actin subunits, but - as a regulator of the...; cd00148]	[2][order(4,7,30,32,134,140)][32][order(60,74..75,77,89,94,120..122,126,130)][order(70,89)][85][105][108][129][129][129][138]	[acetylation][other][modified][other][other][phosphorylation][acetylation][acetylation][phosphorylation][phosphorylation][phosphorylation][phosphorylation]	[N-acetylalanine; propagated from UniProtKB/Swiss-Prot (P07737.2)][poly-proline binding site][proteolytic cleavage site][actin interaction site [polypeptide binding]][putative PIP2-interaction site][Phosphoserine; propagated from UniProtKB/Swiss-Prot (P07737.2)][N6-acetyllysine; propagated from UniProtKB/Swiss-Prot (P07737.2)][N6-acetyllysine; propagated from UniProtKB/Swiss-Prot (P07737.2)][][][…				1	NP_005013.1	437	NP_005013.1	profilin-1 isoform 2 [Homo sapiens]	4	9	9	0	9	33.57	0.00167337	1	1	1	0	1	10	0.00015866	2	3	3	0	3	20	0.00100881	1	1	1	0	1
196	0.001023	60	0.001187	3	0.861837	YWHAE		17		[4..233]	[14-3-3_epsilon]	[14-3-3 epsilon, an isoform of 14-3-3 protein; cd10020]	[1][order(6,10,13..14,16,26,59,62,66,81..82,84..85,88..89,92)][order(50,57,130..131,172,175..176,179,182..183,219..220,][50][57][65][69][118][123][130][131][137][210][232]	[acetylation][other][other][acetylation][other][phosphorylation][acetylation][acetylation][acetylation][other][phosphorylation][phosphorylation][phosphorylation][phosphorylation]	[N-acetylmethionine. {ECO:0000244|PubMed:19413330, ECO:0000269|Ref.12}; propagated from UniProtKB/Swiss-Prot (P62258.1)][putative dimer interface [polypeptide binding]][peptide binding site [polypeptide binding]][N6-acetyllysine. {ECO:0000244|PubMed:19608861}; propagated from UniProtKB/Swiss-Prot (P62258.1)][Interaction with phosphoserine on interacting protein; propagated from UniProtKB/Swiss-Pr…				1	NP_006752.1	248	NP_006752.1	14-3-3 protein epsilon [Homo sapiens]	3	4	4	0	4	22.35	0.00040832	4	15	15	0	15	22.35	0.00130664	5	10	10	0	10	33.33	0.00184618	0	0	0	0	0
197	0.001012	63	0.001458	5	0.694102	PQBP1		X		[47..78][94..265][104..138][139..144][150..163][245..255]	[WW][Intrinsically disordered][5 X 7 AA approximate tandem repeats of D-R-[SG]-H-D-K-S][3 X 2 AA tandem repeats of [DE]-R][7 X 2 AA tandem repeats of [DE]-R][Important for interaction with TXNL4A]	[Domain with 2 conserved Trp (W) residues; smart00456][propagated from UniProtKB/Swiss-Prot (O60828.1)][propagated from UniProtKB/Swiss-Prot (O60828.1)][propagated from UniProtKB/Swiss-Prot (O60828.1)][propagated from UniProtKB/Swiss-Prot (O60828.1)][propagated from UniProtKB/Swiss-Prot (O60828.1)]	[94][247]	[phosphorylation][phosphorylation]	[Phosphoserine. {ECO:0000269|PubMed:20068231}; propagated from UniProtKB/Swiss-Prot (O60828.1)][Phosphoserine. {ECO:0000269|PubMed:18669648}; propagated from UniProtKB/Swiss-Prot (O60828.1)]				2	NP_001027553.1;NP_001161461.1	171	NP_001027553.1	1 genes:PQBP1.NP_001027553.1:polyglutamine-binding protein 1 isoform 1 [Homo sapiens] ;NP_001161461.1:polyglutamine-binding protein 1 isoform 4 [Homo sapiens] ;	2	8	8	0	8	26.04	0.00078582	5	13	13	0	13	38.49	0.00108969	6	23	23	0	23	42.26	0.00408599	1	1	1	0	1
200	0.000997	65	0.00068	4	1.46618	TUFM		16		[50..444][59..253][261..347][350..442]	[PRK00049][EF_Tu][EFTU_II][mtEFTU_III]	[elongation factor Tu; Reviewed][Elongation Factor Tu (EF-Tu) GTP-binding proteins; cd01884][EFTU_II: Elongation factor Tu domain II. Elongation factors Tu (EF-Tu) are three-domain GTPases with an essential function in the elongation phase of mRNA translation. The GTPase center of EF-Tu is in the N-terminal domain (domain I), also known as the...; cd03697][Domain III of mitochondrial EF-TU (mtEF-…	[67..74][order(68,70,74..75,78,81..82,86,114..115,133..134,][order(70..75,95,184..185,187,222..224)][104..114][110][129..132][131..149][184..187][222..224][order(371..372,374,399..400,402,405)]	[other][other][other][other][other][other][other][other][other][other]	[G1 box][GEF interaction site [polypeptide binding]][GTP/Mg2+ binding site [chemical binding]][Switch I region][G2 box][G3 box][Switch II region][G4 box][G5 box][heterodimer interface [polypeptide binding]]				1	NP_003312.3	156	NP_003312.3	elongation factor Tu, mitochondrial isoform 1 precursor [Homo sapiens]	1	2	2	0	2	3.96	0.00011442	7	13	13	0	13	24.62	0.00063465	3	5	5	0	5	8.13	0.00051734	0	0	0	0	0
201	0.000997	10	0	0	1.79769e+308	RCOR3		1		[59..112][145..191][146..190][347..392][347..389]	[ELM2][SANT][SANT][SANT][SANT]	[ELM2 domain; pfam01448][SANT SWI3, ADA2, N-CoR and TFIIIB'' DNA-binding domains; smart00717]['SWI3, ADA2, N-CoR and TFIIIB' DNA-binding domains. Tandem copies of the domain bind telomeric DNA tandem repeatsas part of the capping complex. Binding is sequence dependent for repeats which contain the G/C rich motif [C2-3 A (CA)1-6]. The domain is...; cl21498][SANT SWI3, ADA2, N-CoR and TFIIIB'' DNA-…	[order(147,176..177,179..180,182..184,186..188)][order(348,377..378,380..381,383..385,387..389)]	[other][DNA binding]	[putative DNA binding site [nucleotide binding]][DNA binding site [nucleotide binding]]				1	NP_001129695.1	1106	NP_001129695.1	REST corepressor 3 isoform a [Homo sapiens]	0	0	0	0	0	0	0	0	0	0	0	0	0	0	0	0	0	0	0	0	0	0	0	0	0	0
202	0.000991	9	0	0	1.79769e+308	CTBP2		10		[34..352][50..360]	[CtBP_dh][SerA]	[C-terminal binding protein (CtBP), D-isomer-specific 2-hydroxyacid dehydrogenases related repressor; cd05299][Phosphoglycerate dehydrogenase or related dehydrogenase [Coenzyme transport and metabolism, General function prediction only]; COG0111]	[order(103,106..107,272,321,324)][order(106,134,186..187,189..191,209..213,242..244,246,249,][order(272,301,321)][428]	[other][other][active][phosphorylation]	[ligand binding site [chemical binding]][NAD binding site [chemical binding]][catalytic site [active]][Phosphoserine. {ECO:0000244|PubMed:24275569}; propagated from UniProtKB/Swiss-Prot (P56545.1)]				1	NP_001307942.1	1218	NP_001307942.1	C-terminal-binding protein 2 isoform 1 [Homo sapiens]	0	0	0	0	0	0	0	0	0	0	0	0	0	0	0	0	0	0	0	0	0	0	0	0	0	0
203	0.000974	55	0	0	1.79769e+308	SAP130													1	NP_001317228.1	277	NP_001317228.1	histone deacetylase complex subunit SAP130 isoform c [Homo sapiens]	0	0	0	0	0	0	0	0	0	0	0	0	0	0	0	0	0	0	0	0	0	0	0	0	0	0
204	0.000968	6	0	0	1.79769e+308	ZNF512B		20		[<280..>416][596..617][632..651]	[PTZ00249][C2H2 Zn finger][C2H2 Zn finger]	[variable surface protein Vir28; Provisional][C2H2 Zn finger [structural motif]][C2H2 Zn finger [structural motif]]	[409][409][order(632,635,648,653)][686]	[phosphorylation][phosphorylation][other][phosphorylation]	[][Phosphoserine. {ECO:0000244|PubMed:17081983}; propagated from UniProtKB/Swiss-Prot (Q96KM6.1)][Zn binding site [ion binding]][Phosphoserine. {ECO:0000244|PubMed:18669648}; propagated from UniProtKB/Swiss-Prot (Q96KM6.1)]				1	NP_065764.1	1506	NP_065764.1	zinc finger protein 512B [Homo sapiens]	0	0	0	0	0	0	0	0	0	0	0	0	0	0	0	0	0	0	0	0	0	0	0	0	0	0
205	0.000967	53	0.001458	3	0.663237	PPIA		7	5.2.1.8	[4..162]	[cyclophilin_ABH_like]	[cyclophilin_ABH_like: Cyclophilin A, B and H-like cyclophilin-type peptidylprolyl cis- trans isomerase (PPIase) domain. This family represents the archetypal cystolic cyclophilin similar to human cyclophilins A, B and H. PPIase is an enzyme which...; cd01926]	[1][2][28][44][order(54..55,60,111,113,121)][76][82][93][125][131][133]	[acetylation][acetylation][acetylation][acetylation][active][acetylation][acetylation][phosphorylation][acetylation][acetylation][acetylation]	[N-acetylmethionine. {ECO:0000244|PubMed:19413330, ECO:0000244|PubMed:22223895, ECO:0000244|PubMed:22814378, ECO:0000244|PubMed:25944712}; propagated from UniProtKB/Swiss-Prot (P62937.2)][N-acetylvaline, partial, in Peptidyl-prolyl cis-trans isomerase A, N-terminally processed. {ECO:0000244|PubMed:19413330, ECO:0000244|PubMed:25944712, ECO:0000269|Ref.12}; propagated from UniProtKB/Swiss-Prot (P6…				1	NP_066953.1	327	NP_066953.1	peptidyl-prolyl cis-trans isomerase A isoform 1 [Homo sapiens]	5	11	11	0	11	30.91	0.00173535	3	9	9	0	9	25.45	0.00121161	4	5	5	0	5	39.39	0.0014266	0	0	0	0	0
206	0.000967	55	0.001352	3	0.715237	MRTO4		1		[21..183]	[Ribosomal_P0_like]	[Ribosomal protein L10 family, P0-like protein subfamily; composed of uncharacterized eukaryotic proteins with similarity to the 60S ribosomal protein P0, including the Saccharomyces cerevisiae protein called mRNA turnover protein 4 (MRT4). MRT4 may be...; cd05796]	[order(23..24,27,69..72,75)][order(110,130,134,152,155..156,159..160,162..165,168..170,][225][229][233]	[other][other][phosphorylation][phosphorylation][phosphorylation]	[23S rRNA interface [nucleotide binding]][putative Interface with L7/L12 ribosomal proteins [polypeptide binding]][Phosphoserine. {ECO:0000250|UniProtKB:Q9D0I8}; propagated from UniProtKB/Swiss-Prot (Q9UKD2.2)][Phosphoserine. {ECO:0000250|UniProtKB:Q9D0I8}; propagated from UniProtKB/Swiss-Prot (Q9UKD2.2)][Phosphoserine. {ECO:0000250|UniProtKB:Q9D0I8}; propagated from UniProtKB/Swiss-Prot (Q9UKD2.…				1	NP_057267.2	303	NP_057267.2	mRNA turnover protein 4 homolog [Homo sapiens]	0	0	0	0	0	0	0	8	21	21	0	21	37.66	0.00195176	4	6	6	0	6	17.99	0.00118187	0	0	0	0	0
207	0.000955	12	0	0	1.79769e+308	PWWP2A		5		[653..739]	[Dnmt3b_related]	[The PWWP domain is an essential component of DNA methyltransferase 3 B (Dnmt3b) which is responsible for establishing DNA methylation patterns during embryogenesis and gametogenesis. In tumorigenesis, DNA methylation by Dnmt3b is known to play a role in...; cd05835]	[81][116][119][order(663,666,669,695,698,700)]	[phosphorylation][phosphorylation][phosphorylation][other]	[Phosphoserine; propagated from UniProtKB/Swiss-Prot (Q96N64.2)][Phosphoserine; propagated from UniProtKB/Swiss-Prot (Q96N64.2)][Phosphoserine; propagated from UniProtKB/Swiss-Prot (Q96N64.2)][putative chromatin binding site]				1	NP_001124336.1	1042	NP_001124336.1	PWWP domain-containing protein 2A isoform b [Homo sapiens]	0	0	0	0	0	0	0	0	0	0	0	0	0	0	0	0	0	0	0	0	0	0	0	0	0	0
210	0.000948	2	0	0	1.79769e+308	BCL11A													1	NP_001350793.1	1136	NP_001350793.1	B-cell lymphoma/leukemia 11A isoform 4 [Homo sapiens]	0	0	0	0	0	0	0	0	0	0	0	0	0	0	0	0	0	0	0	0	0	0	0	0	0	0
211	0.000947	11	0	0	1.79769e+308	PFDN5		12		[12..140]	[Prefoldin_alpha]	[Prefoldin alpha subunit; Prefoldin is a hexameric molecular chaperone complex, found in both eukaryotes and archaea, that binds and stabilizes newly synthesized polypeptides allowing them to fold correctly. The complex contains two alpha and four beta...; cd00584]	[2][42][order(60..65,71,73,83,86..87,90,92..94)]	[acetylation][acetylation][other]	[N-acetylalanine; propagated from UniProtKB/Swiss-Prot (Q99471.2)][N6-acetyllysine; propagated from UniProtKB/Swiss-Prot (Q99471.2)][prefoldin alpha/beta subunit interface [polypeptide binding]]				1	NP_002615.2	1080	NP_002615.2	prefoldin subunit 5 isoform alpha [Homo sapiens]	0	0	0	0	0	0	0	0	0	0	0	0	0	0	0	0	0	0	0	0	0	0	0	0	0	0
212	0.000946	2	0	0	1.79769e+308	LTF		3		[1..308][1..307][317..650][320..651]	[Transferrin][PBP2_transferrin_N][PBP2_transferrin_C][TR_FER]	[Transferrin; pfam00405][The N-lobe of transferrin, a member of the type 2 periplasmic binding protein fold superfamily; cd13618][The C-lobe of transferrin, a member of the type 2 periplasmic binding protein fold superfamily; cd13617][Transferrin; smart00094]	[order(35,67,92,96..99,167,228)][order(370,410,436,440..443,503,572)]	[active][active]					4	NP_001186078.1;NP_001308050.1;NP_001308051.1;NP_002334.2	2243	NP_001186078.1	1 genes:LTF.NP_001186078.1:lactotransferrin isoform 2 [Homo sapiens] ;NP_001308050.1:lactotransferrin isoform 3 preproprotein [Homo sapiens] ;NP_001308051.1:lactotransferrin isoform 4 [Homo sapiens] ;NP_002334.2:lactotransferrin isoform 1 preproprotein [Homo sapiens] ;	0	0	0	0	0	0	0	0	0	0	0	0	0	0	0	0	0	0	0	0	0	0	0	0	0	0
213	0.000942	40	0.002662	4	0.353869	RPS28		19		[10..69]	[S1_S28E]	[S1_S28E: S28E, S1-like RNA-binding domain. S1-like RNA-binding domains are found in a wide variety of RNA-associated proteins. S28E protein is a component of the 30S ribosomal subunit. S28E is highly conserved among archaea and eukaryotes. S28E may...; cd04457]	[order(15,31,43,45)]	[other]	[RNA binding site [nucleotide binding]]				1	NP_001022.1	454	NP_001022.1	40S ribosomal protein S28 [Homo sapiens]	0	0	0	0	0	0	0	2	5	5	0	5	30.43	0.00160963	2	3	3	0	3	30.43	0.00204686	1	2	2	0	2
214	0.000935	7	6.9e-05	3	13.5507	MIER1		1		[199..252][305..350][305..349]	[ELM2][SANT][SANT_MTA3_like]	[ELM2 domain; pfam01448][SANT SWI3, ADA2, N-CoR and TFIIIB'' DNA-binding domains; smart00717][Myb-Like Dna-Binding Domain of MTA3 and related proteins; cd11661]	[order(305,335..336,338..339,341..343,345..347)]	[other]	[putative DNA binding site [nucleotide binding]]				1	NP_001139583.1	1007	NP_001139583.1	mesoderm induction early response protein 1 isoform g precursor [Homo sapiens]	0	0	0	0	0	0	0	1	1	0	1	0.333333	4.04	1.575e-05	1	1	0	1	0.333333	4.04	3.339e-05	0	0	0	0	0
215	0.000927	3	0	0	1.79769e+308	COMT		22	2.1.1.6	[112..217][167..170]	[AdoMet_MTases][S-adenosyl-L-methionine binding]	[S-adenosylmethionine-dependent methyltransferases (SAM or AdoMet-MTase), class I; AdoMet-MTases are enzymes that use S-adenosyl-L-methionine (SAM or AdoMet) as a substrate for methyltransfer, creating the product S-adenosyl-L-homocysteine (AdoHcy); cd02440][propagated from UniProtKB/Swiss-Prot (P21964.2)]	[7..26][order(115..121,140..141,167..169,186)][267]	[transmembrane region][other][phosphorylation]	[propagated from UniProtKB/Swiss-Prot (P21964.2)][S-adenosylmethionine binding site [chemical binding]][Phosphoserine. {ECO:0000250|UniProtKB:P22734}; propagated from UniProtKB/Swiss-Prot (P21964.2)]				2	NP_000745.1;NP_009294.1	2010	NP_000745.1	1 genes:COMT.NP_000745.1:catechol O-methyltransferase isoform MB-COMT [Homo sapiens] ;NP_009294.1:catechol O-methyltransferase isoform S-COMT [Homo sapiens] ;	0	0	0	0	0	0	0	0	0	0	0	0	0	0	0	0	0	0	0	0	0	0	0	0	0	0
216	0.000921	57	0.002314	4	0.398012	MFAP1		15		[189..436]	[Prp19_bind]	[Splicing factor, Prp19-binding domain; pfam06991]	[2][52][52][53][53][116][116][118][118][132][132][133][133][267][267]	[acetylation][phosphorylation][phosphorylation][phosphorylation][phosphorylation][phosphorylation][phosphorylation][phosphorylation][phosphorylation][phosphorylation][phosphorylation][phosphorylation][phosphorylation][phosphorylation][phosphorylation]	[N-acetylserine. {ECO:0000244|PubMed:22223895, ECO:0000244|PubMed:22814378}; propagated from UniProtKB/Swiss-Prot (P55081.2)][][Phosphoserine. {ECO:0000244|PubMed:18669648, ECO:0000244|PubMed:19690332, ECO:0000244|PubMed:20068231, ECO:0000244|PubMed:21406692}; propagated from UniProtKB/Swiss-Prot (P55081.2)][][Phosphoserine. {ECO:0000244|PubMed:18669648, ECO:0000244|PubMed:19690332, ECO:0000244|P…				1	NP_005917.2	268	NP_005917.2	microfibrillar-associated protein 1 [Homo sapiens]	0	0	0	0	0	0	0	6	11	11	0	11	19.13	0.00055659	11	29	29	0	29	42.6	0.00310992	6	12	12	0	12
217	0.000916	44	7.2e-05	3	12.7222	CHD4													1	NP_001350535.1	400	NP_001350535.1	chromodomain-helicase-DNA-binding protein 4 isoform 3 [Homo sapiens]	1	1	0	1	0.5	0.68	6.84e-06	6	18	0	18	8.5	4.1	9.927e-05	4	9	0	9	4.5	5.15	0.00011138	0	0	0	0	0
218	0.000913	3	0	0	1.79769e+308	CYB5A		18		[12..85]	[Cyt-b5]	[Cytochrome b5-like Heme/Steroid binding domain; pfam00173]	[2][10][19]	[acetylation][acetylation][acetylation]	[N-acetylalanine. {ECO:0000269|PubMed:2752049}; propagated from UniProtKB/Swiss-Prot (P00167.2)][N6-acetyllysine. {ECO:0000250|UniProtKB:P56395}; propagated from UniProtKB/Swiss-Prot (P00167.2)][N6-acetyllysine. {ECO:0000250|UniProtKB:P56395}; propagated from UniProtKB/Swiss-Prot (P00167.2)]				2	NP_001905.1;NP_683725.1	1951	NP_001905.1	1 genes:CYB5A.NP_001905.1:cytochrome b5 isoform 2 [Homo sapiens] ;NP_683725.1:cytochrome b5 isoform 1 [Homo sapiens] ;	0	0	0	0	0	0	0	0	0	0	0	0	0	0	0	0	0	0	0	0	0	0	0	0	0	0
220	0.000901	65	0.000288	5	3.12847	TUBA4A		2		[1..433][1..420]	[PTZ00335][alpha_tubulin]	[tubulin alpha chain; Provisional][The alpha-tubulin family; cd02186]	[order(57..58,85..87,90,166,168,209)][order(184,238..239,241..243,245..246,311,337)]	[other][other]	[alpha/beta domain interface [polypeptide binding]][beta/alpha domain interface [polypeptide binding]]				1	NP_001265481.1	121	NP_001265481.1	tubulin alpha-4A chain isoform 2 [Homo sapiens]	6	17	0	17	5.38333	13.63	0.00032362	14	57	0	57	3.25	40.18	0.00016672	2	3	0	3	0.7	7.85	7.611e-05	3	7	0	7	2.05
221	0.000896	57	0.001441	4	0.62179	CBX3		7		[28..78][123..175]	[CHROMO][ChSh]	[Chromatin organization modifier (chromo) domain is a conserved region of around 50 amino acids found in a variety of chromosomal proteins, which appear to play a role in the functional organization of the eukaryotic nucleus. Experimental evidence...; cd00024][Chromo Shadow Domain, found in association with N-terminal chromo (CHRromatin Organization MOdifier) domain; Chromo domains mediate the in…	[2][5][10][order(30,49,51,54,58,62,66..67)][44][50][93][93][95][95][97][97][99][99][102][order(129,136,157,165,168,172)][order(165,168)][173][176][176]	[acetylation][acetylation][acetylation][other][acetylation][acetylation][phosphorylation][phosphorylation][phosphorylation][phosphorylation][phosphorylation][phosphorylation][phosphorylation][phosphorylation][phosphorylation][other][other][phosphorylation][phosphorylation][phosphorylation]	[N-acetylalanine. {ECO:0000250|UniProtKB:P23198}; propagated from UniProtKB/Swiss-Prot (Q13185.4)][N6-acetyllysine, alternate. {ECO:0000250|UniProtKB:P23198}; propagated from UniProtKB/Swiss-Prot (Q13185.4)][N6-acetyllysine, alternate. {ECO:0000244|PubMed:19608861}; propagated from UniProtKB/Swiss-Prot (Q13185.4)][histone binding site][N6-acetyllysine. {ECO:0000244|PubMed:19608861}; propagated fr…				1	NP_009207.2	223	NP_009207.2	chromobox protein homolog 3 [Homo sapiens]	2	4	2	2	2.36364	23.5	0.00033621	2	8	2	6	2.6	22.4	0.00031559	4	7	5	2	5.81019	39.34	0.0014947	0	0	0	0	0
222	0.00089	63	0.00242	4	0.367769	HNRNPH1													1	NP_001351157.1	125	NP_001351157.1	heterogeneous nuclear ribonucleoprotein H isoform c [Homo sapiens]	6	35	17	18	33.1053	23.31	0.00182571	9	42	17	25	33.0654	33.05	0.00155609	8	16	5	11	11.6026	28.18	0.00115725	2	10	0	10	0
223	0.00089	56	0.001562	4	0.569782	HNRNPA2B1		7		[7..87][10..80][100..179][101..172][290..315]	[RRM1_hnRNPA2B1][RRM][RRM2_hnRNPA2B1][RRM][HnRNPA1]	[RNA recognition motif 1 in heterogeneous nuclear ribonucleoprotein A2/B1 (hnRNP A2/B1) and similar proteins; cd12762][RNA recognition motif; smart00360][RNA recognition motif 2 in heterogeneous nuclear ribonucleoprotein A2/B1 (hnRNP A2/B1) and similar proteins; cd12581][RNA recognition motif; smart00360][Nuclear factor hnRNPA1; pfam11627]	[order(10,12,14..15,37,39,41,50..52,54,77,80,82..87)][191][329][332]	[other][methylation][phosphorylation][phosphorylation]	[putative DNA binding site [nucleotide binding]][][][]				2	NP_002128.1;NP_112533.1	282	NP_002128.1	1 genes:HNRNPA2B1.NP_002128.1:heterogeneous nuclear ribonucleoproteins A2/B1 isoform A2 [Homo sapiens] ;NP_112533.1:heterogeneous nuclear ribonucleoproteins A2/B1 isoform B1 [Homo sapiens] ;	5	16	16	0	16	21.41	0.00122136	5	10	10	0	10	21.41	0.0006514	11	27	27	0	27	38.71	0.00372756	0	0	0	0	0
224	0.000889	65	0.000961	5	0.925078	PCBP2		12		[15..76][99..163][289..351]	[PCBP_like_KH][PCBP_like_KH][KH-I]	[K homology RNA-binding domain, PCBP_like. Members of this group possess KH domains in a tandem arrangement. Most members, similar to the poly(C) binding proteins (PCBPs) and Nova, containing three KH domains, with the first and second domains, which are...; cd02396][K homology RNA-binding domain, PCBP_like. Members of this group possess KH domains in a tandem arrangement. Most members, similar t…	[order(23,25..27,29..33,36..37,40..41,44..47)][30..33][order(107,109..111,113..117,120..121,124..125,128..131)][114..117][173][189][272][order(297,299..301,303..307,310..311,314..315,320..323)][304..307][364][365]	[other][other][other][other][phosphorylation][phosphorylation][phosphorylation][other][other][phosphorylation][phosphorylation]	[nucleic acid binding region [nucleotide binding]][G-X-X-G motif][nucleic acid binding region [nucleotide binding]][G-X-X-G motif][Phosphoserine; propagated from UniProtKB/Swiss-Prot (Q15366.1)][Phosphoserine; propagated from UniProtKB/Swiss-Prot (Q15366.1)][Phosphoserine; propagated from UniProtKB/Swiss-Prot (Q15366.1)][nucleic acid binding region [nucleotide binding]][G-X-X-G motif][Phosphoseri…				1	NP_001122383.1	108	NP_001122383.1	poly(rC)-binding protein 2 isoform d [Homo sapiens]	17	181	0	181	0.5	63.29	3.566e-05	18	156	4	152	40.006	68.49	0.00243465	10	44	0	44	3.5	47.95	0.00045143	6	49	0	49	3
226	0.000883	3	0	0	1.79769e+308	HBB		11		[7..146]	[Hb-beta_like]	[Hemoglobin beta, gamma, delta, epsilon, and related Hb subunits; cd08925]	[2][2][2][9][10][13][order(31,34..35,38,41,98,100,103,109,112..113,116..117,][order(32,42..43,64,67..68,71,89,93,97,99,103..104,107,142)][45][51][60][60][67][83][83][88][94][94][94][96][121][131][145]	[glycosylation][acetylation][modified][glycosylation][phosphorylation][phosphorylation][other][other][phosphorylation][phosphorylation][acetylation][other][glycosylation][acetylation][other][phosphorylation][methylation][nitrosylation][modified][other][glycosylation][phosphorylation][acetylation]	[glycation site][N-acetylvaline. {ECO:0000250|UniProtKB:P02086}; propagated from UniProtKB/Swiss-Prot (P68871.2)][N-pyruvate 2-iminyl-valine, in Hb A1b; propagated from UniProtKB/Swiss-Prot (P68871.2)][glycation site][Phosphoserine. {ECO:0000244|PubMed:24275569}; propagated from UniProtKB/Swiss-Prot (P68871.2)][Phosphothreonine. {ECO:0000244|PubMed:24275569}; propagated from UniProtKB/Swiss-Prot …				1	NP_000509.1	1185	NP_000509.1	hemoglobin subunit beta [Homo sapiens]	0	0	0	0	0	0	0	1	2	0	2	0	6.8	0	0	0	0	0	0	0	0	0	0	0	0	0
227	0.000879	4	0	0	1.79769e+308	CYB5R3		22	1.6.2.2	[11..301][45..301]	[PTZ00319][cyt_b5_reduct_like]	[NADH-cytochrome B5 reductase; Provisional][Cytochrome b5 reductase catalyzes the reduction of 2 molecules of cytochrome b5 using NADH as an electron donor. Like ferredoxin reductases, these proteins have an N-terminal FAD binding subdomain and a C-terminal NADH binding subdomain, separated by a...; cd06183]	[2][42][43][order(78,92..95,109..111,113,124..128,182,185..186,301)][order(92,94..95)][order(111,113,182..183,209..211,240,252,275..279)][120][order(125,128,131,137,145,147)][order(177,181..184,186)]	[myristoylation][acetylation][phosphorylation][other][other][other][acetylation][other][other]	[][N6-acetyllysine. {ECO:0000269|PubMed:19608861}; propagated from UniProtKB/Swiss-Prot (P00387.3)][Phosphotyrosine. {ECO:0000269|PubMed:18669648}; propagated from UniProtKB/Swiss-Prot (P00387.3)][FAD binding pocket [chemical binding]][FAD binding motif [chemical binding]][NAD binding pocket [chemical binding]][N6-acetyllysine. {ECO:0000250|UniProtKB:Q9DCN2}; propagated from UniProtKB/Swiss-Prot …				3	NP_000389.1;NP_001165131.1;NP_015565.1	1750	NP_000389.1	1 genes:CYB5R3.NP_000389.1:NADH-cytochrome b5 reductase 3 isoform 1 [Homo sapiens] ;NP_001165131.1:NADH-cytochrome b5 reductase 3 isoform 3 [Homo sapiens] ;NP_015565.1:NADH-cytochrome b5 reductase 3 isoform 2 [Homo sapiens] ;	0	0	0	0	0	0	0	0	0	0	0	0	0	0	0	0	0	0	0	0	0	0	0	0	0	0
228	0.000869	63	0.000263	3	3.30418	HIST3H2BB		1		[36..124]	[H2B]	[Histone H2B; smart00427]	[2][6][6][12][12][13][13][15][16][16][17][17][21][21][24][24][35][37][47][58][80][86][86][87][93][109][116][117]	[acetylation][acetylation][modified][acetylation][modified][acetylation][modified][phosphorylation][acetylation][modified][acetylation][modified][acetylation][modified][acetylation][modified][modified][phosphorylation][methylation][methylation][methylation][methylation][acetylation][methylation][methylation][methylation][phosphorylation][methylation]	[N-acetylproline. {ECO:0000250|UniProtKB:P23527}; propagated from UniProtKB/Swiss-Prot (Q8N257.3)][N6-acetyllysine, alternate. {ECO:0000269|PubMed:16283522, ECO:0000269|PubMed:16627869}; propagated from UniProtKB/Swiss-Prot (Q8N257.3)][N6-crotonyllysine, alternate. {ECO:0000269|PubMed:21925322}; propagated from UniProtKB/Swiss-Prot (Q8N257.3)][N6-acetyllysine, alternate. {ECO:0000269|PubMed:16627…				1	NP_778225.1	210	NP_778225.1	histone H2B type 3-B [Homo sapiens]	2	6	0	6	1	23.02	0.00020659	2	8	0	8	1.33333	11.9	0.00023506	0	0	0	0	0	0	0	1	2	0	2	0.333333
229	0.000864	3	0	0	1.79769e+308	LMAN2		5		[53..301][164..166][260..262]	[lectin_VIP36_VIPL][Carbohydrate binding. {ECO:0000255|PROSITE-ProRule:PRU00658}][Carbohydrate binding. {ECO:0000255|PROSITE-ProRule:PRU00658}]	[VIP36 and VIPL type 1 transmembrane proteins, lectin domain; cd06901][propagated from UniProtKB/Swiss-Prot (Q12907.1)][propagated from UniProtKB/Swiss-Prot (Q12907.1)]	[order(131,164,166,190,260..262)][order(162,166,190,193)][323..345]	[other][metal-binding][transmembrane region]	[carbohydrate binding site [chemical binding]][metal binding site [ion binding]][propagated from UniProtKB/Swiss-Prot (Q12907.1)]				1	NP_006807.1	1949	NP_006807.1	vesicular integral-membrane protein VIP36 precursor [Homo sapiens]	0	0	0	0	0	0	0	0	0	0	0	0	0	0	0	0	0	0	0	0	0	0	0	0	0	0
230	0.000862	61	0.000506	5	1.70356	GNL1		6		[177..418][179..516]	[HSR1_MMR1][rbgA]	[A circularly permuted subfamily of the Ras GTPases; cd01857][GTPase YlqF; Reviewed; PRK09563]	[32][33][34][48][50][50][51][51][55][57][68][68][order(225..226,228..229,256..258,369..375,414)][225..228][256..258][324][367..374][392..399][395][411..414][413..415][561][562][563]	[phosphorylation][phosphorylation][phosphorylation][phosphorylation][phosphorylation][phosphorylation][phosphorylation][phosphorylation][phosphorylation][phosphorylation][phosphorylation][phosphorylation][other][other][other][phosphorylation][other][other][other][other][other][phosphorylation][phosphorylation][phosphorylation]	[Phosphoserine. {ECO:0000244|PubMed:18669648}; propagated from UniProtKB/Swiss-Prot (P36915.2)][Phosphoserine. {ECO:0000244|PubMed:18669648}; propagated from UniProtKB/Swiss-Prot (P36915.2)][Phosphoserine. {ECO:0000244|PubMed:18669648}; propagated from UniProtKB/Swiss-Prot (P36915.2)][Phosphothreonine. {ECO:0000244|PubMed:18669648, ECO:0000244|PubMed:19690332, ECO:0000244|PubMed:24275569}; propag…				1	NP_005266.2	206	NP_005266.2	guanine nucleotide-binding protein-like 1 [Homo sapiens]	1	1	1	0	1	1.65	4.288e-05	11	28	28	0	28	27.18	0.00102465	2	2	2	0	2	5.11	0.00015512	1	1	1	0	1
231	0.000835	9	0	0	1.79769e+308	ARID5B		10		[34..>108][319..411]	[BAH][BRIGHT]	[BAH, or Bromo Adjacent Homology domain (also called ELM1 and BAM for Bromo Adjacent Motif). BAH domains have first been described as domains found in the polybromo protein and Yeast Rsc1/Rsc2 (Remodeling of the Structure of Chromatin). They also occur in...; cl02608][BRIGHT, ARID (A/T-rich interaction domain) domain; smart00501]	[105][130][284][336][410][445][629][774][803][1002][1032]	[modified][modified][modified][methylation][modified][modified][modified][modified][modified][phosphorylation][phosphorylation]	[sumoylation site][sumoylation site][sumoylation site][N6,N6-dimethyllysine. {ECO:0000269|PubMed:21532585}; propagated from UniProtKB/Swiss-Prot (Q14865.3)][sumoylation site][sumoylation site][sumoylation site][sumoylation site][sumoylation site][][Phosphoserine. {ECO:0000244|PubMed:24275569}; propagated from UniProtKB/Swiss-Prot (Q14865.3)]				1	NP_115575.1	1231	NP_115575.1	AT-rich interactive domain-containing protein 5B isoform 1 [Homo sapiens]	0	0	0	0	0	0	0	0	0	0	0	0	0	0	0	0	0	0	0	0	0	0	0	0	0	0
232	0.000828	64	0.000442	5	1.8733	HIST1H2BK		6		[28..124]	[H2B]	[Histone H2B; smart00427]	[2][6][6][12][12][13][13][15][16][16][17][17][21][21][24][24][35][37][47][58][80][86][86][87][93][109][116][117]	[acetylation][acetylation][modified][acetylation][modified][acetylation][modified][phosphorylation][acetylation][modified][acetylation][modified][acetylation][modified][acetylation][modified][modified][phosphorylation][methylation][methylation][methylation][methylation][acetylation][methylation][methylation][methylation][phosphorylation][methylation]	[N-acetylproline. {ECO:0000250|UniProtKB:P23527}; propagated from UniProtKB/Swiss-Prot (O60814.3)][N6-acetyllysine, alternate. {ECO:0000269|PubMed:16283522, ECO:0000269|PubMed:16627869}; propagated from UniProtKB/Swiss-Prot (O60814.3)][N6-crotonyllysine, alternate. {ECO:0000269|PubMed:21925322}; propagated from UniProtKB/Swiss-Prot (O60814.3)][N6-acetyllysine, alternate. {ECO:0000269|PubMed:16627…				1	NP_542160.1	149	NP_542160.1	histone H2B type 1-K [Homo sapiens]	3	13	0	13	2.75	28.57	0.00056812	2	8	0	8	1.33333	11.9	0.00023506	1	1	0	1	0.333333	7.14	0.00012454	1	2	0	2	0.333333
233	0.000828	4	0	0	1.79769e+308	SAP18		13		[35..156]	[SAP18]	[Sin3 associated polypeptide p18 (SAP18); pfam06487]							1	NP_005861.2	1689	NP_005861.2	histone deacetylase complex subunit SAP18 isoform 1 [Homo sapiens]	0	0	0	0	0	0	0	0	0	0	0	0	0	0	0	0	0	0	0	0	0	0	0	0	0	0
234	0.000827	39	0.001042	3	0.793666	ATPIF1		1		[1..93][26..52][74..106]	[IATP][N-terminal inhibitory region (By similarity)][Antiparallel alpha-helical coiled coil region (By similarity)]	[Mitochondrial ATPase inhibitor, IATP; pfam04568][propagated from UniProtKB/Swiss-Prot (Q9UII2.1)][propagated from UniProtKB/Swiss-Prot (Q9UII2.1)]							1	NP_057395.1	474	NP_057395.1	ATPase inhibitor, mitochondrial isoform 1 precursor [Homo sapiens]	3	6	6	0	6	32.08	0.00147341	1	2	2	0	2	9.43	0.00041911	0	0	0	0	0	0	0	1	1	1	0	1
235	0.000827	35	0.000524	3	1.57824	HIST1H2AC		6		[1..130][6..120]	[PTZ00017][H2A]	[histone H2A; Provisional][Histone 2A; H2A is a subunit of the nucleosome. The nucleosome is an octamer containing two H2A, H2B, H3, and H4 subunits. The H2A subunit performs essential roles in maintaining structural integrity of the nucleosome, chromatin condensation, and binding...; cd00074]	[2][2][4][4][order(6,10)][6][order(30,33,36..37,43,75,78)][37][39..42][order(52,55..56,59..60,63..64)][105][119][120][120][121][123][126]	[acetylation][phosphorylation][modified][methylation][acetylation][acetylation][DNA binding][modified][other][other][methylation][modified][modified][other][phosphorylation][phosphorylation][modified]	[N-acetylserine. {ECO:0000269|PubMed:15823041, ECO:0000269|PubMed:16457589}; propagated from UniProtKB/Swiss-Prot (Q93077.3)][Phosphoserine, by RPS6KA5. {ECO:0000269|PubMed:15010469}; propagated from UniProtKB/Swiss-Prot (Q93077.3)][Citrulline, alternate. {ECO:0000269|PubMed:15823041}; propagated from UniProtKB/Swiss-Prot (Q93077.3)][Symmetric dimethylarginine, by PRMT5, alternate. {ECO:0000250|U…				1	NP_003503.1	165	NP_003503.1	histone H2A type 1-C [Homo sapiens]	2	4	0	4	1.16667	25.38	0.0002336	3	20	0	20	0	26.92	0	2	3	0	3	0.916667	25.38	0.00033196	1	3	0	3	1
236	0.000826	62	0.000774	5	1.06718	P4HB		17	5.3.4.1	[24..474][27..129][137..232][244..347][368..470][505..508]	[ER_PDI_fam][PDI_a_family][PDI_b_family][PDI_b'_family][PDI_a_PDI_a'_C][Prevents secretion from ER]	[protein disulfide isomerase, eukaryotic; TIGR01130][Protein Disulfide Isomerase (PDIa) family, redox active TRX domains; composed of eukaryotic proteins involved in oxidative protein folding in the endoplasmic reticulum (ER) by acting as catalysts and folding assistants. Members of this family include PDI...; cd02961][Protein Disulfide Isomerase (PDIb) family, redox inactive TRX-like domain b; c…	[order(53,56)][53][54][55][120][200][222][271][357][order(397,400,461)][397][398][399][461]	[active][modified][other][other][other][acetylation][modified][modified][phosphorylation][active][modified][other][other][other]	[catalytic residues [active]][alkylation site][Contributes to redox potential value; propagated from UniProtKB/Swiss-Prot (P07237.3)][Contributes to redox potential value; propagated from UniProtKB/Swiss-Prot (P07237.3)][Lowers pKa of C-terminal Cys of first active site; propagated from UniProtKB/Swiss-Prot (P07237.3)][N6-acetyllysine. {ECO:0000250|UniProtKB:P09103}; propagated from UniProtKB/Swi…				1	NP_000909.2	184	NP_000909.2	protein disulfide-isomerase precursor [Homo sapiens]	1	2	2	0	2	3.15	0.00010248	7	27	27	0	27	19.29	0.00118061	6	13	13	0	13	21.65	0.00120474	1	2	2	0	2
237	0.000826	64	0.000442	5	1.86878	HIST2H2BF		1		[28..124]	[H2B]	[Histone H2B; smart00427]	[2][6][6][12][12][13][13][15][16][16][17][17][21][21][24][24][35][37][47][58][80][86][86][87][93][109][116][117]	[acetylation][acetylation][modified][acetylation][modified][acetylation][modified][phosphorylation][acetylation][modified][acetylation][modified][acetylation][modified][acetylation][modified][modified][phosphorylation][methylation][methylation][methylation][methylation][acetylation][methylation][methylation][methylation][phosphorylation][methylation]	[N-acetylproline. {ECO:0000250|UniProtKB:P23527}; propagated from UniProtKB/Swiss-Prot (Q5QNW6.3)][N6-acetyllysine, alternate. {ECO:0000269|PubMed:16283522}; propagated from UniProtKB/Swiss-Prot (Q5QNW6.3)][N6-crotonyllysine, alternate. {ECO:0000269|PubMed:21925322}; propagated from UniProtKB/Swiss-Prot (Q5QNW6.3)][N6-acetyllysine, alternate. {ECO:0000250|UniProtKB:P62807}; propagated from UniPro…				1	NP_001019770.1	151	NP_001019770.1	histone H2B type 2-F isoform a [Homo sapiens]	3	13	0	13	2.75	28.57	0.00056812	2	8	0	8	1.33333	11.9	0.00023506	1	1	0	1	0.333333	7.14	0.00012454	1	2	0	2	0.333333
239	0.000818	65	0.001234	5	0.662885	HSP90AB1		6		[14..724][37..185][191..724][720..724]	[PTZ00272][HATPase_c][HSP90][TPR repeat-binding]	[heat shock protein 83 kDa (Hsp83); Provisional][Histidine kinase-like ATPases; This family includes several ATP-binding proteins for example: histidine kinase, DNA gyrase B, topoisomerases, heat shock protein HSP90, phytochrome-like ATPases and DNA mismatch repair proteins; cd00075][Hsp90 protein; pfam00183][propagated from UniProtKB/Swiss-Prot (P08238.4)]	[order(42,46,49,86,88,90,92..93,130..133,167,173,178..179,][46][order(90,92,130,132)][219][226][255][261][297][305][307][399][435][445][452][481][484][531][532][577][590][624][669][718]	[other][other][other][modified][phosphorylation][phosphorylation][phosphorylation][phosphorylation][phosphorylation][phosphorylation][modified][acetylation][phosphorylation][phosphorylation][acetylation][phosphorylation][modified][phosphorylation][modified][nitrosylation][acetylation][phosphorylation][phosphorylation]	[ATP binding site [chemical binding]][Mg2+ binding site [ion binding]][G-X-G motif][N6-succinyllysine. {ECO:0000250|UniProtKB:P11499}; propagated from UniProtKB/Swiss-Prot (P08238.4)][Phosphoserine. {ECO:0000244|PubMed:18088087, ECO:0000244|PubMed:18318008, ECO:0000244|PubMed:20068231, ECO:0000244|PubMed:21406692}; propagated from UniProtKB/Swiss-Prot (P08238.4)][Phosphoserine. {ECO:0000244|PubMe…				1	NP_001258899.1	117	NP_001258899.1	heat shock protein HSP 90-beta isoform a [Homo sapiens]	3	6	1	5	3.5	5.39	0.00012584	10	24	22	2	22.9565	19.89	0.00070432	14	28	20	8	25.1613	23.48	0.0016361	3	8	7	1	7.77778
240	0.000818	2	0	0	1.79769e+308	PHF1		6		[29..80][89..139][188..239][<535..566]	[TUDOR][PHD1_PHF1][PHD2_PHF1][Mtf2_C]	[Tudor domain; smart00333][PHD finger 1 found in PHD finger protein1 (PHF1); cd15500][PHD finger 2 found in PHD finger protein1 (PHF1); cd15582][Polycomb-like MTF2 factor 2; pfam14061]	[order(89,103..107,111,134)][order(90,93,107,110,115,118,136,139)][order(188,200..204,208,232)][order(189,191,204,207,212,215,234,237)]	[other][other][other][other]	[putative histone H3 binding site [polypeptide binding]][Zn binding site [ion binding]][putative histone H3 binding site [polypeptide binding]][Zn binding site [ion binding]]				1	NP_077084.2	2249	NP_077084.2	PHD finger protein 1 isoform b [Homo sapiens]	0	0	0	0	0	0	0	0	0	0	0	0	0	0	0	0	0	0	0	0	0	0	0	0	0	0
241	0.000815	2	0	0	1.79769e+308	MTF2		1		[45..95][104..156][203..254][544..592]	[TUDOR][PHD1_MTF2][PHD2_MTF2][Mtf2_C]	[Tudor domain; smart00333][PHD finger 1 found in metal-response element-binding transcription factor 2 (MTF2); cd15578][PHD finger 2 found in metal-response element-binding transcription factor 2 (MTF2); cd15580][Polycomb-like MTF2 factor 2; pfam14061]	[24][order(104,118..122,126,149)][order(105,108,122,125,130,133,151,154)][order(203,215..219,223,247)][order(204,206,219,222,227,230,249,252)]	[phosphorylation][other][other][other][other]	[Phosphothreonine. {ECO:0000244|PubMed:18669648}; propagated from UniProtKB/Swiss-Prot (Q9Y483.2)][putative histone H3 binding site [polypeptide binding]][Zn binding site [ion binding]][putative histone H3 binding site [polypeptide binding]][Zn binding site [ion binding]]				1	NP_031384.1	2253	NP_031384.1	metal-response element-binding transcription factor 2 isoform a [Homo sapiens]	0	0	0	0	0	0	0	0	0	0	0	0	0	0	0	0	0	0	0	0	0	0	0	0	0	0
242	0.000803	62	0.000952	4	0.843487	ATP5B		12	3.6.3.14	[58..524][63..129][131..410][418..525]	[PRK09280][ATP-synt_ab_N][F1-ATPase_beta][ATP-synt_ab_C]	[F0F1 ATP synthase subunit beta; Validated][ATP synthase alpha/beta family, beta-barrel domain; pfam02874][F1 ATP synthase beta subunit, nucleotide-binding domain. The F-ATPase is found in bacterial plasma membranes, mitochondrial inner membranes and in chloroplast thylakoid membranes. It has also been found in the archaea Methanosarcina barkeri. It uses a...; cd01133][ATP synthase alpha/beta cha…	[133][order(154,171,173..174,176,178,239..241,244,272..274,279,][198][207..213][order(209,212..214,238..239,242,306,310,394..395)][302..306][order(392,394,400..401)][426]	[acetylation][other][acetylation][other][other][other][inhibition][acetylation]	[N6-acetyllysine, alternate; propagated from UniProtKB/Swiss-Prot (P06576.3)][alpha subunit interaction interface [polypeptide binding]][N6-acetyllysine; propagated from UniProtKB/Swiss-Prot (P06576.3)][Walker A motif][ATP binding site [chemical binding]][Walker B motif][inhibitor binding site][N6-acetyllysine; propagated from UniProtKB/Swiss-Prot (P06576.3)]				1	NP_001677.2	211	NP_001677.2	ATP synthase subunit beta, mitochondrial precursor [Homo sapiens]	0	0	0	0	0	0	0	5	13	13	0	13	17.96	0.00054587	2	3	3	0	3	6.62	0.00026698	1	2	2	0	2
243	0.0008	10	0	0	1.79769e+308	PFDN6		6		[9..113]	[Prefoldin_beta]	[Prefoldin beta; Prefoldin is a hexameric molecular chaperone complex, composed of two evolutionarily related subunits (alpha and beta), which are found in both eukaryotes and archaea. Prefoldin binds and stabilizes newly synthesized polypeptides...; cd00632]	[2][order(10,57,60,62,64,66,71)][21][66]	[acetylation][other][acetylation][acetylation]	[N-acetylalanine; propagated from UniProtKB/Swiss-Prot (O15212.1)][Prefoldin subunit interaction site [polypeptide binding]][N6-acetyllysine; propagated from UniProtKB/Swiss-Prot (O15212.1)][N6-acetyllysine; propagated from UniProtKB/Swiss-Prot (O15212.1)]				1	NP_001172110.1	1128	NP_001172110.1	prefoldin subunit 6 [Homo sapiens]	0	0	0	0	0	0	0	0	0	0	0	0	0	0	0	0	0	0	0	0	0	0	0	0	0	0
244	0.000799	3	0	0	1.79769e+308	EP400		12		[764..835][915..1329][1058..1338][1075..1210][1183..1186][1855..1976][2488..2753]	[HSA][Interactions with RUVBL1 and RUVBL2][SNF2_N][DEXDc][DEAH box-like][HELICc][Interaction with ZNF42 (By similarity)]	[domain in helicases and associated with SANT domains; smart00573][propagated from UniProtKB/Swiss-Prot (Q96L91.4)][SNF2 family N-terminal domain; pfam00176][DEAD-like helicases superfamily. A diverse family of proteins involved in ATP-dependent RNA or DNA unwinding. This domain contains the ATP-binding region; cd00046][propagated from UniProtKB/Swiss-Prot (Q96L91.4)][Helicase superfamily c-termi…	[700][905][909][1083..1087][1183..1186][1436][1692][1696][order(1886..1889,1909..1910,1937..1939)][order(1945,1966,1973,1976)][2313][2320][2777]	[phosphorylation][phosphorylation][phosphorylation][other][other][acetylation][phosphorylation][phosphorylation][other][other][acetylation][acetylation][phosphorylation]	[Phosphoserine; propagated from UniProtKB/Swiss-Prot (Q96L91.4)][Phosphoserine; propagated from UniProtKB/Swiss-Prot (Q96L91.4)][Phosphothreonine; propagated from UniProtKB/Swiss-Prot (Q96L91.4)][ATP binding site [chemical binding]][putative Mg++ binding site [ion binding]][N6-acetyllysine; propagated from UniProtKB/Swiss-Prot (Q96L91.4)][Phosphoserine; propagated from UniProtKB/Swiss-Prot (Q96L9…				1	NP_056224.3	1982	NP_056224.3	E1A-binding protein p400 [Homo sapiens]	0	0	0	0	0	0	0	0	0	0	0	0	0	0	0	0	0	0	0	0	0	0	0	0	0	0
245	0.000798	63	0.000375	4	2.128	HIST1H2BJ		6		[28..124]	[H2B]	[Histone H2B; smart00427]	[2][6][6][12][12][13][13][15][16][16][17][17][21][21][24][24][35][37][47][58][80][86][86][87][93][109][116][117]	[acetylation][acetylation][modified][acetylation][modified][acetylation][modified][phosphorylation][acetylation][modified][acetylation][modified][acetylation][modified][acetylation][modified][modified][phosphorylation][methylation][methylation][methylation][methylation][acetylation][methylation][methylation][methylation][phosphorylation][methylation]	[N-acetylproline. {ECO:0000250|UniProtKB:P23527}; propagated from UniProtKB/Swiss-Prot (P06899.3)][N6-acetyllysine, alternate. {ECO:0000269|PubMed:16283522, ECO:0000269|PubMed:16627869}; propagated from UniProtKB/Swiss-Prot (P06899.3)][N6-crotonyllysine, alternate. {ECO:0000269|PubMed:21925322}; propagated from UniProtKB/Swiss-Prot (P06899.3)][N6-acetyllysine, alternate. {ECO:0000269|PubMed:16627…				1	NP_066402.2	195	NP_066402.2	histone H2B type 1-J [Homo sapiens]	3	13	0	13	2.75	28.57	0.00056812	2	8	0	8	1.33333	11.9	0.00023506	0	0	0	0	0	0	0	1	2	0	2	0.333333
246	0.000797	31	0.000685	3	1.1635	HIST1H2AK		6		[1..130][6..120]	[PTZ00017][H2A]	[histone H2A; Provisional][Histone 2A; H2A is a subunit of the nucleosome. The nucleosome is an octamer containing two H2A, H2B, H3, and H4 subunits. The H2A subunit performs essential roles in maintaining structural integrity of the nucleosome, chromatin condensation, and binding...; cd00074]	[2][2][4][4][order(6,10)][6][order(30,33,36..37,43,75,78)][37][39..42][order(52,55..56,59..60,63..64)][105][119][120][120][121][123][126]	[acetylation][phosphorylation][modified][methylation][acetylation][acetylation][DNA binding][modified][other][other][methylation][modified][modified][other][phosphorylation][phosphorylation][modified]	[N-acetylserine. {ECO:0000269|PubMed:11709551, ECO:0000269|PubMed:15823041, ECO:0000269|PubMed:16457589}; propagated from UniProtKB/Swiss-Prot (P0C0S8.2)][Phosphoserine, by RPS6KA5. {ECO:0000269|PubMed:11709551, ECO:0000269|PubMed:15010469}; propagated from UniProtKB/Swiss-Prot (P0C0S8.2)][Citrulline, alternate. {ECO:0000269|PubMed:15823041}; propagated from UniProtKB/Swiss-Prot (P0C0S8.2)][Symme…				1	NP_003501.1	164	NP_003501.1	histone H2A type 1 [Homo sapiens]	3	7	0	7	2.66667	28.46	0.00053395	3	20	0	20	0	26.92	0	3	4	0	4	1.41667	28.46	0.00051303	1	3	0	3	1
247	0.000796	63	0.000375	4	2.12267	HIST1H2BO		6		[28..124]	[H2B]	[Histone H2B; smart00427]	[2][6][6][12][12][13][13][15][16][16][17][17][21][21][24][24][35][37][47][58][80][86][86][87][93][109][116][117]	[acetylation][acetylation][modified][acetylation][modified][acetylation][modified][phosphorylation][acetylation][modified][acetylation][modified][acetylation][modified][acetylation][modified][modified][phosphorylation][methylation][methylation][methylation][methylation][acetylation][methylation][methylation][methylation][phosphorylation][methylation]	[N-acetylproline, partial. {ECO:0000269|Ref.5}; propagated from UniProtKB/Swiss-Prot (P23527.3)][N6-acetyllysine, alternate. {ECO:0000269|PubMed:16283522, ECO:0000269|PubMed:16627869}; propagated from UniProtKB/Swiss-Prot (P23527.3)][N6-crotonyllysine, alternate. {ECO:0000269|PubMed:21925322}; propagated from UniProtKB/Swiss-Prot (P23527.3)][N6-acetyllysine, alternate. {ECO:0000269|PubMed:1662786…				1	NP_003518.2	196	NP_003518.2	histone H2B type 1-O [Homo sapiens]	3	13	0	13	2.75	28.57	0.00056812	2	8	0	8	1.33333	11.9	0.00023506	0	0	0	0	0	0	0	1	2	0	2	0.333333
248	0.000789	3	0	0	1.79769e+308	BCL11A		2		[1..210]	[Required for nuclear body formation and for SUMO1 recruitment. {ECO:0000250}]	[propagated from UniProtKB/Swiss-Prot (Q9H165.2)]	[86][205]	[phosphorylation][phosphorylation]	[Phosphoserine. {ECO:0000250|UniProtKB:Q9QYE3}; propagated from UniProtKB/Swiss-Prot (Q9H165.2)][Phosphoserine. {ECO:0000244|PubMed:19369195}; propagated from UniProtKB/Swiss-Prot (Q9H165.2)]				1	NP_612569.1	1230	NP_612569.1	B-cell lymphoma/leukemia 11A isoform 3 [Homo sapiens]	0	0	0	0	0	0	0	0	0	0	0	0	0	0	0	0	0	0	0	0	0	0	0	0	0	0
249	0.000788	30	0	0	1.79769e+308	ARID4B		1		[58..113][166..264][311..394][465..473]	[TUDOR][RBB1NT][ARID][Antigenic epitope]	[Tudor domain; smart00333][RBB1NT (NUC162) domain; pfam08169][ARID/BRIGHT DNA binding domain; pfam01388][propagated from UniProtKB/Swiss-Prot (Q4LE39.2)]	[276][295][296][624][626][627][631][690][707][709]	[phosphorylation][phosphorylation][phosphorylation][phosphorylation][phosphorylation][phosphorylation][phosphorylation][phosphorylation][phosphorylation][phosphorylation]	[Phosphoserine. {ECO:0000244|PubMed:21406692}; propagated from UniProtKB/Swiss-Prot (Q4LE39.2)][Phosphoserine. {ECO:0000250|UniProtKB:Q9JKB5}; propagated from UniProtKB/Swiss-Prot (Q4LE39.2)][Phosphoserine. {ECO:0000250|UniProtKB:Q9JKB5}; propagated from UniProtKB/Swiss-Prot (Q4LE39.2)][][][][][][][]				1	NP_112739.2	272	NP_112739.2	AT-rich interactive domain-containing protein 4B isoform 2 [Homo sapiens]	0	0	0	0	0	0	0	0	0	0	0	0	0	0	1	1	0	1	0.5	1.47	0	0	0	0	0	0
250	0.000788	7	0	0	1.79769e+308	RREB1		6		[<64..246][68..88][99..118][111..136][127..147][211..229][237..253][645..665][673..692][685..709][701..719][755..775][792..814][1248..1267][1260..1285][1276..1297][<1476..1553][1569..1588][1581..1605][1597..1617]	[COG5048][C2H2 Zn finger][C2H2 Zn finger][zf-H2C2_2][C2H2 Zn finger][C2H2 Zn finger][C2H2 Zn finger][C2H2 Zn finger][C2H2 Zn finger][zf-H2C2_2][C2H2 Zn finger][C2H2 Zn finger][C2H2 Zn finger][C2H2 Zn finger][zf-H2C2_2][C2H2 Zn finger][Prothymosin][C2H2 Zn finger][zf-H2C2_2][C2H2 Zn finger]	[FOG: Zn-finger [General function prediction only]][C2H2 Zn finger [structural motif]][C2H2 Zn finger [structural motif]][Zinc-finger double domain; pfam13465][C2H2 Zn finger [structural motif]][C2H2 Zn finger [structural motif]][C2H2 Zn finger [structural motif]][C2H2 Zn finger [structural motif]][C2H2 Zn finger [structural motif]][Zinc-finger double domain; pfam13465][C2H2 Zn finger [structural…	[36][order(68,71,84,88)][order(73,75,77,79..80,83..84,87,104,106,110..111,114..115,][order(99,102,115,119)][order(127,130,143,147)][615][order(645,648,661,665)][order(650,652,654,656..657,660..661,664,678,680,684..685,][order(673,676,689,693)][order(755,758,771,775)][885][913][1167][order(1248,1251,1264,1268)][order(1276,1279,1292,1297)][1373][1443][order(1569,1572,1585,1589)][order(1597,1600,161…	[phosphorylation][other][other][other][other][modified][other][other][other][other][modified][modified][phosphorylation][other][other][phosphorylation][phosphorylation][other][other]	[][Zn binding site [ion binding]][putative nucleic acid binding site [nucleotide binding]][Zn binding site [ion binding]][Zn binding site [ion binding]][sumoylation site][Zn binding site [ion binding]][putative nucleic acid binding site [nucleotide binding]][Zn binding site [ion binding]][Zn binding site [ion binding]][sumoylation site][sumoylation site][][Zn binding site [ion binding]][Zn bindin…				1	NP_001003699.1	1224	NP_001003699.1	ras-responsive element-binding protein 1 isoform 1 [Homo sapiens]	0	0	0	0	0	0	0	0	0	0	0	0	0	0	1	1	0	1	0.5	1.09	0	0	0	0	0	0
251	0.000782	61	0.000722	5	1.0831	CLTC		17		[19..56][24..67][112..153][154..199][200..261][202..238][260..292][262..305][306..334][335..358][360..425][453..469][484..527][528..1679][528..638][545..678][549..683][643..1679][690..828][700..831][837..972][847..975][983..1122][987..1126][1109..1135][1132..1269][1137..1272][1217..1526][1278..1420][1282..1420][1431..1582][1431..1569][1554..1679]	[Clathrin_propel][WD40-like repeat 1][WD40-like repeat 3][WD40-like repeat 4][WD40-like repeat 5][Clathrin_propel][Clathrin_propel][WD40-like repeat 6][WD40-like repeat 7][Clathrin-link][Clathrin_H_link][Binding site for the uncoating ATPase, involved in lattice disassembly. {ECO:0000255}][Flexible linker][Heavy chain arm][Distal segment][CLH][Clathrin][Proximal segment][CLH][Clathrin][CLH][Clath…	[Clathrin propeller repeat; pfam01394][propagated from UniProtKB/Swiss-Prot (Q00610.5)][propagated from UniProtKB/Swiss-Prot (Q00610.5)][propagated from UniProtKB/Swiss-Prot (Q00610.5)][propagated from UniProtKB/Swiss-Prot (Q00610.5)][Clathrin propeller repeat; pfam01394][Clathrin propeller repeat; pfam01394][propagated from UniProtKB/Swiss-Prot (Q00610.5)][propagated from UniProtKB/Swiss-Prot (Q…	[2][67][109][188][398][638][741][860][903][1171][1210][1445][1445][1481][1491][1498][1505]	[acetylation][phosphorylation][phosphorylation][phosphorylation][phosphorylation][phosphorylation][modified][acetylation][phosphorylation][phosphorylation][phosphorylation][acetylation][modified][phosphorylation][phosphorylation][phosphorylation][acetylation]	[N-acetylalanine. {ECO:0000244|PubMed:22223895, ECO:0000244|PubMed:22814378, ECO:0000244|PubMed:25944712, ECO:0000269|Ref.7}; propagated from UniProtKB/Swiss-Prot (Q00610.5)][Phosphoserine. {ECO:0000250|UniProtKB:Q68FD5}; propagated from UniProtKB/Swiss-Prot (Q00610.5)][Phosphothreonine. {ECO:0000250|UniProtKB:Q68FD5}; propagated from UniProtKB/Swiss-Prot (Q00610.5)][Phosphotyrosine. {ECO:0000250…				2	NP_001275582.1;NP_004850.1	198	NP_001275582.1	1 genes:CLTC.NP_001275582.1:clathrin heavy chain 1 isoform 2 [Homo sapiens] ;NP_004850.1:clathrin heavy chain 1 isoform 1 [Homo sapiens] ;	10	17	17	0	17	11.38	0.00026356	7	18	18	0	18	7.5	0.00023814	13	20	20	0	20	14.47	0.00056078	3	4	4	0	4
252	0.000773	26	0.001064	2	0.726504	DYNLL2		17		[1..89]	[PTZ00059]	[dynein light chain; Provisional]	[41]	[other]	[Interaction with myosin V motor complex. {ECO:0000250}; propagated from UniProtKB/Swiss-Prot (Q96FJ2.1)]				1	NP_542408.1	501	NP_542408.1	dynein light chain 2, cytoplasmic [Homo sapiens]	2	3	2	1	2.25	38.2	0.00065807	2	3	0	3	0	24.72	0	0	0	0	0	0	0	0	1	1	1	0	1
253	0.000771	49	0.002394	4	0.322055	TXN		9		[11..102]	[TRX_family]	[TRX family; composed of two groups: Group I, which includes proteins that exclusively encode a TRX domain; and Group II, which are composed of fusion proteins of TRX and additional domains. Group I TRX is a small ancient protein that alter the redox...; cd02947]	[3][8][26][order(32,35)][33][34][39][62][69][69][73][73][94][94]	[acetylation][modified][other][active][other][other][acetylation][nitrosylation][nitrosylation][modified][modified][nitrosylation][acetylation][modified]	[N6-acetyllysine. {ECO:0000244|PubMed:19608861}; propagated from UniProtKB/Swiss-Prot (P10599.3)][N6-succinyllysine. {ECO:0000250|UniProtKB:P10639}; propagated from UniProtKB/Swiss-Prot (P10599.3)][Deprotonates C-terminal active site Cys; propagated from UniProtKB/Swiss-Prot (P10599.3)][catalytic residues [active]][Contributes to redox potential value; propagated from UniProtKB/Swiss-Prot (P10599…				1	NP_003320.2	349	NP_003320.2	thioredoxin isoform 1 [Homo sapiens]	4	9	9	0	9	32.38	0.00223116	6	14	14	0	14	65.71	0.00296172	3	7	7	0	7	34.29	0.00313851	1	1	1	0	1
254	0.000756	1	0	0	1.79769e+308	TPD52L2		20		[<55..145]	[TPD52]	[tumor protein D52 family; pfam04201]							8	NP_001230823.1;NP_001230824.1;NP_003279.2;NP_955391.1;NP_955392.1;NP_955393.1;NP_955394.1;NP_955395.1	2483	NP_001230823.1	1 genes:TPD52L2.NP_001230823.1:tumor protein D54 isoform i [Homo sapiens] ;NP_001230824.1:tumor protein D54 isoform j [Homo sapiens] ;NP_003279.2:tumor protein D54 isoform e [Homo sapiens] ;NP_955391.1:tumor protein D54 isoform f [Homo sapiens] ;NP_955392.1:tumor protein D54 isoform a [Homo sapiens] ;NP_955393.1:tumor protein D54 isoform b [Homo sapiens] ;NP_955394.1:tumor protein D54 isoform c […	0	0	0	0	0	0	0	0	0	0	0	0	0	0	0	0	0	0	0	0	0	0	0	0	0	0
255	0.000755	5	0.000481	2	1.56965	HSBP1		16		[9..62]	[HSBP1]	[Heat shock factor binding protein 1; pfam06825]							1	NP_001528.1	2375	NP_001528.1	heat shock factor-binding protein 1 [Homo sapiens]	1	1	1	0	1	34.21	0.0003425	0	0	0	0	0	0	0	1	1	1	0	1	25	0.00061944	0	0	0	0	0
256	0.000753	50	0.000159	1	4.73585	RPL23		17		[2..139]	[PTZ00054]	[60S ribosomal protein L23; Provisional]	[17][38][38]	[phosphorylation][phosphorylation][phosphorylation]	[Phosphoserine; propagated from UniProtKB/Swiss-Prot (P62829.1)][][Phosphotyrosine; propagated from UniProtKB/Swiss-Prot (P62829.1)]				1	NP_000969.1	376	NP_000969.1	60S ribosomal protein L23 [Homo sapiens]	0	0	0	0	0	0	0	1	1	1	0	1	14.29	0.00015866	0	0	0	0	0	0	0	0	0	0	0	0
257	0.000752	26	0.000232	2	3.24138	U2AF1		21		[13..39][43..146][83..141][149..175]	[zf-CCCH][RRM_U2AF35][RRM][zf-CCCH]	[Zinc finger C-x8-C-x5-C-x3-H type (and similar); pfam00642][RNA recognition motif in U2 small nuclear ribonucleoprotein auxiliary factor U2AF 35 kDa subunit (U2AF35); cd12538][RNA recognition motif; smart00360][Zinc finger C-x8-C-x5-C-x3-H type (and similar); pfam00642]	[order(77,80..81,84..85,88..89,130..141)][195][197]	[other][phosphorylation][phosphorylation]	[polypeptide substrate binding site [polypeptide binding]][][]				1	NP_001020374.1	261	NP_001020374.1	splicing factor U2AF 35 kDa subunit isoform b [Homo sapiens]	2	5	0	5	2.5	13.33	0.00027115	7	40	1	39	2.08333	43.33	0.00019282	4	9	0	9	0	21.67	0	0	0	0	0	0
258	0.000751	28	0	0	1.79769e+308	DECR1													2	NP_001317504.1;NP_001350.1	617	NP_001317504.1	1 genes:DECR1.NP_001317504.1:2,4-dienoyl-CoA reductase, mitochondrial isoform 2 [Homo sapiens] ;NP_001350.1:2,4-dienoyl-CoA reductase, mitochondrial isoform 1 precursor [Homo sapiens] ;	0	0	0	0	0	0	0	0	0	0	0	0	0	0	0	0	0	0	0	0	0	0	0	0	0	0
259	0.00075	52	0.002525	4	0.29703	GBAS		7		[187..284]	[NIPSNAP]	[NIPSNAP; pfam07978]							1	NP_001474.1	328	NP_001474.1	protein NipSnap homolog 2 isoform 1 [Homo sapiens]	0	0	0	0	0	0	0	13	72	72	0	72	54.55	0.00559205	3	5	5	0	5	14.69	0.00082304	1	3	3	0	3
260	0.000745	64	0.000369	5	2.01897	HIST1H2BL		6		[28..124]	[H2B]	[Histone H2B; smart00427]	[2][6][6][12][12][13][13][15][16][16][17][17][21][21][24][24][35][37][47][58][80][86][86][87][93][109][116][117]	[acetylation][acetylation][modified][acetylation][modified][acetylation][modified][phosphorylation][acetylation][modified][acetylation][modified][acetylation][modified][acetylation][modified][modified][phosphorylation][methylation][methylation][methylation][methylation][acetylation][methylation][methylation][methylation][phosphorylation][methylation]	[N-acetylproline. {ECO:0000250|UniProtKB:P23527}; propagated from UniProtKB/Swiss-Prot (Q99880.3)][N6-acetyllysine, alternate. {ECO:0000269|PubMed:16283522, ECO:0000269|PubMed:16627869, ECO:0000269|PubMed:19608861}; propagated from UniProtKB/Swiss-Prot (Q99880.3)][N6-crotonyllysine, alternate. {ECO:0000269|PubMed:21925322}; propagated from UniProtKB/Swiss-Prot (Q99880.3)][N6-acetyllysine, alterna…				1	NP_003510.1	150	NP_003510.1	histone H2B type 1-L [Homo sapiens]	2	6	0	6	1	23.02	0.00020659	2	8	0	8	1.33333	11.9	0.00023506	1	1	0	1	0.333333	7.14	0.00012454	1	2	0	2	0.333333
261	0.000741	46	0.000484	1	1.53099	FBL		19		[82..320][157..306][172..173][185..192][216..217][236..239][274..306]	[PTZ00146][Methyltransf_31][S-adenosyl-L-methionine binding (By similarity)][RNP consensus sequence][S-adenosyl-L-methionine binding][S-adenosyl-L-methionine binding][Helical (Potential)]	[fibrillarin; Provisional][Methyltransferase domain; pfam13847][propagated from UniProtKB/Swiss-Prot (P22087.2)][][propagated from UniProtKB/Swiss-Prot (P22087.2)][propagated from UniProtKB/Swiss-Prot (P22087.2)][propagated from UniProtKB/Swiss-Prot (P22087.2)]	[34][34][36][36][124]	[methylation][methylation][methylation][methylation][phosphorylation]	[][][][][Phosphoserine; propagated from UniProtKB/Swiss-Prot (P22087.2)]				1	NP_001427.2	421	NP_001427.2	rRNA 2'-O-methyltransferase fibrillarin [Homo sapiens]	0	0	0	0	0	0	0	3	7	7	0	7	13.71	0.00048439	0	0	0	0	0	0	0	0	0	0	0	0
262	0.000735	13	9.5e-05	1	7.73684	VBP1		X		[86..217]	[Prefoldin_alpha]	[Prefoldin alpha subunit; Prefoldin is a hexameric molecular chaperone complex, found in both eukaryotes and archaea, that binds and stabilizes newly synthesized polypeptides allowing them to fold correctly. The complex contains two alpha and four beta...; cd00584]	[order(137..142,148,150,160,163..164,167,169..171)]	[other]	[prefoldin alpha/beta subunit interface [polypeptide binding]]				2	NP_001290472.1;NP_003363.1	1285	NP_001290472.1	1 genes:VBP1.NP_001290472.1:prefoldin subunit 3 isoform 2 [Homo sapiens] ;NP_003363.1:prefoldin subunit 3 isoform 1 [Homo sapiens] ;	0	0	0	0	0	0	0	1	1	1	0	1	5.58	9.533e-05	0	0	0	0	0	0	0	0	0	0	0	0
263	0.000732	10	0	0	1.79769e+308	NOP10		15		[3..53]	[Nop10p]	[Nucleolar RNA-binding protein, Nop10p family; pfam04135]	[36]	[phosphorylation]					1	NP_061118.1	1123	NP_061118.1	H/ACA ribonucleoprotein complex subunit 3 [Homo sapiens]	0	0	0	0	0	0	0	0	0	0	0	0	0	0	0	0	0	0	0	0	0	0	0	0	0	0
264	0.000729	24	0.000611	1	1.19313	HMGA2		12		[<3..75][44..63]	[PRK11642][Interaction with E4F1]	[exoribonuclease R; Provisional][propagated from UniProtKB/Swiss-Prot (P52926.1)]	[2][40][44][44][59][105]	[acetylation][phosphorylation][phosphorylation][phosphorylation][phosphorylation][phosphorylation]	[N-acetylserine; propagated from UniProtKB/Swiss-Prot (P52926.1)][Phosphothreonine; propagated from UniProtKB/Swiss-Prot (P52926.1)][][Phosphoserine; propagated from UniProtKB/Swiss-Prot (P52926.1)][][Phosphoserine; propagated from UniProtKB/Swiss-Prot (P52926.1)]				1	NP_003474.1	796	NP_003474.1	high mobility group protein HMGI-C isoform a [Homo sapiens]	0	0	0	0	0	0	0	2	3	3	0	3	38.53	0.00061136	0	0	0	0	0	0	0	0	0	0	0	0
265	0.000721	34	0.000489	2	1.47444	CBX1		17		[27..69][118..171]	[CHROMO][ChSh]	[Chromatin organization modifier (chromo) domain is a conserved region of around 50 amino acids found in a variety of chromosomal proteins, which appear to play a role in the functional organization of the eukaryotic nucleus. Experimental evidence...; cd00024][Chromo Shadow Domain, found in association with N-terminal chromo (CHRromatin Organization MOdifier) domain; Chromo domains mediate the in…	[order(40,42,45,49,53,57..58)][89][89][91][order(125,132,153,161,164,168)][order(161,164)][175][175]	[other][phosphorylation][phosphorylation][phosphorylation][other][other][phosphorylation][phosphorylation]	[histone binding site][][Phosphoserine. {ECO:0000244|PubMed:20068231, ECO:0000244|PubMed:21406692, ECO:0000244|PubMed:24275569}; propagated from UniProtKB/Swiss-Prot (P83916.1)][Phosphoserine. {ECO:0000244|PubMed:21406692}; propagated from UniProtKB/Swiss-Prot (P83916.1)][dimerization interface [polypeptide binding]][potential binding pit][][Phosphoserine. {ECO:0000244|PubMed:21406692}; propagate…				1	NP_006798.1	428	NP_006798.1	chromobox protein homolog 1 [Homo sapiens]	0	0	0	0	0	0	0	1	1	1	0	1	15.68	0.00012007	3	4	3	1	3.375	34.59	0.00085885	0	0	0	0	0
266	0.00072	55	0.002276	3	0.316344	HDGFRP3		15		[7..91][136..148]	[HDGF_related][Nuclear localization signal. {ECO:0000255}]	[The PWWP domain is an essential part of the Hepatoma Derived Growth Factor (HDGF) family of proteins, and is necessary for DNA binding by HDGF. This family of endogenous nuclear-targeted mitogens includes HRP (HDGF-related proteins 1, 2, 3, 4, or HPR1; cd05834][propagated from UniProtKB/Swiss-Prot (Q9Y3E1.1)]	[order(19,22,25,48,51,53)][108][110][110][121][122][162]	[other][phosphorylation][phosphorylation][phosphorylation][phosphorylation][phosphorylation][phosphorylation]	[putative chromatin binding site][][][Phosphothreonine. {ECO:0000250|UniProtKB:Q9JMG7}; propagated from UniProtKB/Swiss-Prot (Q9Y3E1.1)][Phosphoserine. {ECO:0000250|UniProtKB:Q9JMG7}; propagated from UniProtKB/Swiss-Prot (Q9Y3E1.1)][Phosphoserine. {ECO:0000250|UniProtKB:Q9JMG7}; propagated from UniProtKB/Swiss-Prot (Q9Y3E1.1)][Phosphoserine. {ECO:0000244|PubMed:21406692}; propagated from UniProtK…				1	NP_057157.1	295	NP_057157.1	hepatoma-derived growth factor-related protein 3 [Homo sapiens]	0	0	0	0	0	0	0	4	15	4	11	10.8046	29.06	0.00118227	5	16	13	3	16	28.08	0.00371056	2	3	3	0	3
267	0.000717	29	0.001981	5	0.361938	GSTP1		11	2.5.1.18	[3..76][8..196][52..53][65..66][84..210]	[GST_N_Pi][PTZ00057][Glutathione binding][Glutathione binding][GST_C_Pi]	[GST_N family, Class Pi subfamily; GSTs are cytosolic dimeric proteins involved in cellular detoxification by catalyzing the conjugation of glutathione (GSH) with a wide range of endogenous and xenobiotic alkylating agents, including carcinogens; cd03076][glutathione s-transferase; Provisional][propagated from UniProtKB/Swiss-Prot (P09211.2)][propagated from UniProtKB/Swiss-Prot (P09211.2)][C-ter…	[4][order(8,14,39,45,52..53,65..66)][order(11..13,16,24..25,67,70..71)][order(49..50,64..65,68,71,75)][order(84,88,91..92,95,99,129)][order(91,94..95,98,154,158,187,189..190,193,199,202..204)][order(98,101..102,105..106,109,159,162,205..206)][103][116][128][199]	[phosphorylation][other][other][other][other][other][other][modified][modified][acetylation][phosphorylation]	[Phosphotyrosine, by EGFR. {ECO:0000269|PubMed:19254954}; propagated from UniProtKB/Swiss-Prot (P09211.2)][GSH binding site (G-site) [chemical binding]][C-terminal domain interface [polypeptide binding]][dimer interface [polypeptide binding]][dimer interface [polypeptide binding]][N-terminal domain interface [polypeptide binding]][substrate binding pocket (H-site) [chemical binding]][N6-succinyll…				1	NP_000843.1	599	NP_000843.1	glutathione S-transferase P [Homo sapiens]	4	10	10	0	10	39.52	0.00123953	5	10	10	0	10	27.62	0.00105776	4	7	7	0	7	40	0.00156926	3	8	8	0	8
268	0.000716	18	0	0	1.79769e+308	RBBP4		1		[<1..54][87..368][<127..>373]	[CAF1C_H4-bd][WD40][WD40]	[Histone-binding protein RBBP4 or subunit C of CAF1 complex; pfam12265][WD40 domain, found in a number of eukaryotic proteins that cover a wide variety of functions including adaptor/regulatory modules in signal transduction, pre-mRNA processing and cytoskeleton assembly; typically contains a GH dipeptide 11-24 residues from...; cl02567][WD40 repeat [General function prediction only]; COG2319]	[order(87..88,106,113,117..118,140..141,164,170..171,191,]	[other]	[structural tetrad]				1	NP_001128728.1	92	NP_001128728.1	histone-binding protein RBBP4 isoform c [Homo sapiens]	1	1	0	1	0.25	3.33	0	0	0	0	0	0	0	0	0	0	0	0	0	0	0	0	0	0	0	0
270	0.000707	52	0.001309	4	0.540107	PRDX1		1	1.11.1.15	[1..196][8..180]	[PTZ00253][PRX_Typ2cys]	[tryparedoxin peroxidase; Provisional][Peroxiredoxin (PRX) family, Typical 2-Cys PRX subfamily; PRXs are thiol-specific antioxidant (TSA) proteins, which confer a protective role in cells through its peroxidase activity by reducing hydrogen peroxide, peroxynitrite, and organic hydroperoxides; cd03015]	[2][7][order(8,50..51,54,117,127,140..142,144..146,150..151,158,][16][27][35][order(48,82..83,108,110,122)][order(49,52,128)][order(52,173)][90][194]	[acetylation][acetylation][other][acetylation][acetylation][acetylation][other][active][active][phosphorylation][phosphorylation]	[N-acetylserine; propagated from UniProtKB/Swiss-Prot (Q06830.1)][N6-acetyllysine; propagated from UniProtKB/Swiss-Prot (Q06830.1)][dimer interface [polypeptide binding]][N6-acetyllysine; propagated from UniProtKB/Swiss-Prot (Q06830.1)][N6-acetyllysine; propagated from UniProtKB/Swiss-Prot (Q06830.1)][N6-acetyllysine, alternate; propagated from UniProtKB/Swiss-Prot (Q06830.1)][decamer (pentamer o…				1	NP_859047.1	324	NP_859047.1	peroxiredoxin-1 [Homo sapiens]	3	5	5	0	5	25.13	0.00065402	3	6	4	2	5.33333	14.57	0.00059532	2	4	2	2	2.8	10.55	0.0006624	0	0	0	0	0
271	0.000707	49	0.000231	1	3.06061	HMGA1		6					[38][42][54][60][67][88][88][88][91][91][91][92][92][92]	[phosphorylation][phosphorylation][acetylation][acetylation][phosphorylation][phosphorylation][phosphorylation][phosphorylation][phosphorylation][phosphorylation][phosphorylation][phosphorylation][phosphorylation][phosphorylation]					1	NP_002122.1	347	NP_002122.1	high mobility group protein HMG-I/HMG-Y isoform b [Homo sapiens]	0	0	0	0	0	0	0	1	1	1	0	1	14.58	0.00023138	0	0	0	0	0	0	0	0	0	0	0	0
272	0.000703	10	0	0	1.79769e+308	ZNF296		19		[111..139][233..253][245..270][261..281][387..>467][387..>438][388..408][400..425][416..435][447..465]	[zf-C2H2_6][C2H2 Zn finger][zf-H2C2_2][C2H2 Zn finger][zf-C2H2_2][COG5048][C2H2 Zn finger][zf-H2C2_2][C2H2 Zn finger][C2H2 Zn finger]	[C2H2-type zinc finger; pfam13912][C2H2 Zn finger [structural motif]][Zinc-finger double domain; pfam13465][C2H2 Zn finger [structural motif]][C2H2 type zinc-finger (2 copies); pfam12756][FOG: Zn-finger [General function prediction only]][C2H2 Zn finger [structural motif]][Zinc-finger double domain; pfam13465][C2H2 Zn finger [structural motif]][C2H2 Zn finger [structural motif]]	[order(233,236,249,253)][order(238,240,242,244..245,248..249,252,266,268..270,][order(261,264,277,281)][order(388,391,404,408)][order(393,395,397,399..400,403..404,407,421,423,427..428,][order(416,419,432,436)]	[other][other][other][other][other][other]	[Zn binding site [ion binding]][putative nucleic acid binding site [nucleotide binding]][Zn binding site [ion binding]][Zn binding site [ion binding]][putative nucleic acid binding site [nucleotide binding]][Zn binding site [ion binding]]				1	NP_660331.1	1139	NP_660331.1	zinc finger protein 296 [Homo sapiens]	0	0	0	0	0	0	0	0	0	0	0	0	0	0	0	0	0	0	0	0	0	0	0	0	0	0
273	0.000691	48	0.004062	5	0.170113	SRSF5		14		[5..71][5..69][108..178][109..176]	[RRM1_SRSF4_like][RRM][RRM2_SRSF4_like][RRM]	[RNA recognition motif 1 in serine/arginine-rich splicing factor 4 (SRSF4) and similar proteins; cd12337][RNA recognition motif; smart00360][RNA recognition motif 2 in serine/arginine-rich splicing factor 4 (SRSF4) and similar proteins; cd12600][RNA recognition motif; smart00360]	[167][227][229][233][250][253]	[acetylation][phosphorylation][phosphorylation][phosphorylation][phosphorylation][phosphorylation]	[N6-acetyllysine. {ECO:0000244|PubMed:19608861}; propagated from UniProtKB/Swiss-Prot (Q13243.1)][Phosphoserine. {ECO:0000244|PubMed:21406692}; propagated from UniProtKB/Swiss-Prot (Q13243.1)][Phosphoserine. {ECO:0000244|PubMed:21406692}; propagated from UniProtKB/Swiss-Prot (Q13243.1)][Phosphoserine. {ECO:0000244|PubMed:21406692}; propagated from UniProtKB/Swiss-Prot (Q13243.1)][Phosphoserine. {…				1	NP_001307143.1	338	NP_001307143.1	serine/arginine-rich splicing factor 5 [Homo sapiens]	5	11	7	4	8.64706	21.69	0.00082752	6	92	90	2	91.8557	22.43	0.00750139	3	6	4	2	4.8	12.87	0.00083078	2	8	8	0	8
274	0.000689	1	0	0	1.79769e+308	MESDC2		15		[1..164][51..195][165..204][231..234]	[Chaperone domain. {ECO:0000250}][Mesd][Escort domain. {ECO:0000250}][Prevents secretion from ER]	[propagated from UniProtKB/Swiss-Prot (Q14696.2)][Chaperone for wingless signalling and trafficking of LDL receptor; pfam10185][propagated from UniProtKB/Swiss-Prot (Q14696.2)][propagated from UniProtKB/Swiss-Prot (Q14696.2)]							1	NP_055969.1	2496	NP_055969.1	LRP chaperone MESD precursor [Homo sapiens]	0	0	0	0	0	0	0	0	0	0	0	0	0	0	0	0	0	0	0	0	0	0	0	0	0	0
276	0.000687	10	0	0	1.79769e+308	CCDC71		3		[8..461]	[CCDC71L]	[Coiled-coil domain-containing protein 71L; pfam15374]							1	NP_075054.3	1142	NP_075054.3	coiled-coil domain-containing protein 71 [Homo sapiens]	0	0	0	0	0	0	0	0	0	0	0	0	0	0	0	0	0	0	0	0	0	0	0	0	0	0
277	0.000683	4	0	0	1.79769e+308	RHOA		3		[5..>138][7..>133][34..42][<151..182]	[P-loop_NTPase][Ras][Effector region. {ECO:0000255}][GVQW]	[P-loop containing Nucleoside Triphosphate Hydrolases; cl21455][Ras family; pfam00071][propagated from UniProtKB/Swiss-Prot (P61586.1)][Putative binding domain; pfam13900]	[12..19][34][37][37][40..42][41][59..62][order(61..62,78..79)][117..120]	[other][modified][other][modified][other][modified][other][other][other]	[G1 box][O-AMP-tyrosine, by Haemophilus IbpA. {ECO:0000269|PubMed:19362538}; propagated from UniProtKB/Swiss-Prot (P61586.1)][G2 box][O-AMP-threonine, by Vibrio VopS. {ECO:0000269|PubMed:19039103}; propagated from UniProtKB/Swiss-Prot (P61586.1)][Switch I region][ADP-ribosylasparagine, by botulinum toxin. {ECO:0000305|PubMed:1328215}; propagated from UniProtKB/Swiss-Prot (P61586.1)][G3 box][Switc…				4	NP_001300872.1;NP_001300873.1;NP_001655.1;NP_786886.1	1721	NP_001300872.1	2 genes:RHOA,RHOC.NP_001300872.1:transforming protein RhoA isoform 2 [Homo sapiens] ;NP_001300873.1:transforming protein RhoA isoform 3 [Homo sapiens] ;NP_001655.1:transforming protein RhoA isoform 1 precursor [Homo sapiens] ;NP_786886.1:rho-related GTP-binding protein RhoC precursor [Homo sapiens] ;	0	0	0	0	0	0	0	0	0	0	0	0	0	0	0	0	0	0	0	0	0	0	0	0	0	0
278	0.00068	20	0.002845	3	0.239016	DCD		12		[19..109]	[Dermcidin]	[Dermcidin, antibiotic peptide; pfam15291]							1	NP_444513.1	834	NP_444513.1	dermcidin isoform 1 preproprotein [Homo sapiens]	0	0	0	0	0	0	0	2	4	4	0	4	20	0.00080774	2	4	4	0	4	20	0.00171192	0	0	0	0	0
279	0.00068	26	0	0	1.79769e+308	KPNA4		3		[3..94][11..513][43..52][66..106][107..149][108..229][137..229][195..233][234..278][242..355][279..318][306..394][361..400][362..486][401..443][447..485]	[IBB][SRP1][Nuclear localization signal. {ECO:0000250}][ARM 1, truncated][ARM 2][ARM][NLS binding site (major). {ECO:0000250}][ARM 4][ARM 5][ARM][ARM 6][NLS binding site (minor). {ECO:0000250}][ARM 8][ARM][ARM 9][ARM 10, atypical]	[Importin beta binding domain; pfam01749][Karyopherin (importin) alpha [Intracellular trafficking and secretion]; COG5064][propagated from UniProtKB/Swiss-Prot (O00629.1)][propagated from UniProtKB/Swiss-Prot (O00629.1)][propagated from UniProtKB/Swiss-Prot (O00629.1)][Armadillo/beta-catenin-like repeats. An approximately 40 amino acid long tandemly repeated sequence motif first identified in the…	[2][60][60][order(133,137,141,172,176,179,183,219,222,225..226,229)][order(260,264,268,299,303,306,310,345,348,351..352,355)][order(386,390,394,426,430,433,437,476,479,482..483,486)]	[acetylation][phosphorylation][phosphorylation][other][other][other]	[N-acetylalanine. {ECO:0000244|PubMed:19413330, ECO:0000244|PubMed:22814378}; propagated from UniProtKB/Swiss-Prot (O00629.1)][][Phosphoserine. {ECO:0000244|PubMed:18669648, ECO:0000244|PubMed:19690332, ECO:0000244|PubMed:24275569}; propagated from UniProtKB/Swiss-Prot (O00629.1)][protein binding surface [polypeptide binding]][protein binding surface [polypeptide binding]][protein binding surface…				1	NP_002259.1	634	NP_002259.1	importin subunit alpha-3 [Homo sapiens]	0	0	0	0	0	0	0	0	0	0	0	0	0	0	0	0	0	0	0	0	0	0	0	0	0	0
280	0.000679	58	0.001007	5	0.67428	GAPDH		12	1.2.1.12	[2..148][3..335][4..152][151..153][157..314][211..212][245..250]	[Interaction with WARS][GapA][Gp_dh_N][Glyceraldehyde 3-phosphate binding. {ECO:0000250}][Gp_dh_C][Glyceraldehyde 3-phosphate binding. {ECO:0000250}][[IL]-x-C-x-x-[DE] motif. {ECO:0000305|PubMed:25417112}]	[propagated from UniProtKB/Swiss-Prot (P04406.3)][Glyceraldehyde-3-phosphate dehydrogenase/erythrose-4-phosphate dehydrogenase [Carbohydrate transport and metabolism]; COG0057][Glyceraldehyde 3-phosphate dehydrogenase, NAD binding domain; smart00846][propagated from UniProtKB/Swiss-Prot (P04406.3)][Glyceraldehyde 3-phosphate dehydrogenase, C-terminal domain; pfam02800][propagated from UniProtKB/S…	[5][9][42][61][64][66][70][75][83][122][148][149][151][152][152][152][155][177][179][182][184][194][194][194][211][215][215][219][225][227][227][229][237][241][247][254][260][263][312][316][334]	[methylation][amidation][phosphorylation][acetylation][amidation][methylation][amidation][phosphorylation][phosphorylation][phosphorylation][phosphorylation][amidation][phosphorylation][modified][sulfatation][nitrosylation][amidation][phosphorylation][other][phosphorylation][phosphorylation][methylation][acetylation][modified][phosphorylation][methylation][modified][acetylation][amidation][methyl…	[N6,N6-dimethyllysine. {ECO:0000269|PubMed:18183946}; propagated from UniProtKB/Swiss-Prot (P04406.3)][Deamidated asparagine. {ECO:0000269|PubMed:18183946}; propagated from UniProtKB/Swiss-Prot (P04406.3)][Phosphotyrosine. {ECO:0000269|PubMed:15592455}; propagated from UniProtKB/Swiss-Prot (P04406.3)][N6-acetyllysine. {ECO:0000269|PubMed:19608861}; propagated from UniProtKB/Swiss-Prot (P04406.3)]…				1	NP_001276674.1	242	NP_001276674.1	glyceraldehyde-3-phosphate dehydrogenase isoform 1 [Homo sapiens]	2	4	4	0	4	13.43	0.00031081	6	21	21	0	21	30.45	0.00139245	3	6	6	0	6	16.12	0.00084318	3	3	3	0	3
281	0.000677	29	0.002478	4	0.273204	DYNLRB1		20		[4..91]	[Robl_LC7]	[Roadblock/LC7 domain; smart00960]	[2]	[acetylation]	[N-acetylalanine. {ECO:0000250|UniProtKB:P62628}; propagated from UniProtKB/Swiss-Prot (Q9NP97.3)]				1	NP_054902.1	622	NP_054902.1	dynein light chain roadblock-type 1 isoform a [Homo sapiens]	2	4	4	0	4	16.67	0.00108459	1	2	2	0	2	12.5	0.00046277	2	3	3	0	3	29.17	0.00147118	0	0	0	0	0
283	0.000673	52	0.002705	5	0.248799	ECI1		16	5.3.3.8	[47..243][50..296][106..110]	[crotonase-like][ECH][Substrate binding. {ECO:0000244|PDB:1SG4, ECO:0000269|PubMed:15351645}]	[Crotonase/Enoyl-Coenzyme A (CoA) hydratase superfamily. This superfamily contains a diverse set of enzymes including enoyl-CoA hydratase, napthoate synthase, methylmalonyl-CoA decarboxylase, 3-hydoxybutyryl-CoA dehydratase, and dienoyl-CoA isomerase; cd06558][Enoyl-CoA hydratase/isomerase family; pfam00378][propagated from UniProtKB/Swiss-Prot (P42126.1)]	[61][61][order(67,69,102,106..110,149,151..153,177..178,181)][84][89][order(108,153)][order(133,141,162..165,179..182,188,190..192,194..195,][178][283][283][288]	[acetylation][modified][other][modified][acetylation][other][other][other][acetylation][modified][modified]	[N6-acetyllysine, alternate. {ECO:0000250|UniProtKB:P42125}; propagated from UniProtKB/Swiss-Prot (P42126.1)][N6-succinyllysine, alternate. {ECO:0000250|UniProtKB:P42125}; propagated from UniProtKB/Swiss-Prot (P42126.1)][substrate binding site [chemical binding]][N6-succinyllysine. {ECO:0000250|UniProtKB:P42125}; propagated from UniProtKB/Swiss-Prot (P42126.1)][N6-acetyllysine. {ECO:0000244|PubMe…				1	NP_001910.2	309	NP_001910.2	enoyl-CoA delta isomerase 1, mitochondrial isoform 1 precursor [Homo sapiens]	6	24	24	0	24	29.14	0.00206862	1	3	3	0	3	4.3	0.00022066	2	4	4	0	4	9.27	0.00062355	3	11	11	0	11
284	0.00067	2	0	0	1.79769e+308	CYB5B		16		[27..100][<123..148]	[Cyt-b5][MIP]	[Cytochrome b5-like Heme/Steroid binding domain; pfam00173][Major intrinsic protein (MIP) superfamily. Members of the MIP superfamily function as membrane channels that selectively transport water, small neutral molecules, and ions out of and between cells. The channel proteins share a common fold: the N-terminal...; cl00200]							1	NP_085056.2	2327	NP_085056.2	cytochrome b5 type B [Homo sapiens]	0	0	0	0	0	0	0	0	0	0	0	0	0	0	0	0	0	0	0	0	0	0	0	0	0	0
285	0.000667	55	0	0	1.79769e+308	SAP130		2	3.2.1.3	[<45..365][<285..492][<563..912]	[PHA03247][PHA02732][PHA03247]	[large tegument protein UL36; Provisional][hypothetical protein; Provisional][large tegument protein UL36; Provisional]							1	NP_001139400.1	275	NP_001139400.1	histone deacetylase complex subunit SAP130 isoform a [Homo sapiens]	0	0	0	0	0	0	0	0	0	0	0	0	0	0	0	0	0	0	0	0	0	0	0	0	0	0
286	0.000666	9	0	0	1.79769e+308	CDYL2		16		[5..56][249..488][252..448]	[CHROMO][CaiD][crotonase-like]	[Chromatin organization modifier (chromo) domain is a conserved region of around 50 amino acids found in a variety of chromosomal proteins, which appear to play a role in the functional organization of the eukaryotic nucleus. Experimental evidence...; cd00024][Enoyl-CoA hydratase/carnithine racemase [Lipid transport and metabolism]; COG1024][Crotonase/Enoyl-Coenzyme A (CoA) hydratase superfamily.…	[order(7,27,29,32,36,40,44..45)][order(272,274,305,309..313,356,358..360,382..383,386)][order(311,360)][order(340,348,369..372,384..387,393,395..397,399..400,]	[other][other][other][other]	[histone binding site][substrate binding site [chemical binding]][oxyanion hole (OAH) forming residues][trimer interface [polypeptide binding]]				1	NP_689555.2	1235	NP_689555.2	chromodomain Y-like protein 2 [Homo sapiens]	0	0	0	0	0	0	0	0	0	0	0	0	0	0	0	0	0	0	0	0	0	0	0	0	0	0
287	0.00066	3	0	0	1.79769e+308	ASF1B		19		[1..156][1..155][1..154]	[Interaction with histone H3 (By similarity)][Interaction with CHAF1B][ASF1_hist_chap]	[propagated from UniProtKB/Swiss-Prot (Q9NVP2.1)][propagated from UniProtKB/Swiss-Prot (Q9NVP2.1)][ASF1 like histone chaperone; pfam04729]	[198]	[phosphorylation]	[Phosphoserine, by TLK2; propagated from UniProtKB/Swiss-Prot (Q9NVP2.1)]				1	NP_060624.1	1994	NP_060624.1	histone chaperone ASF1B [Homo sapiens]	0	0	0	0	0	0	0	0	0	0	0	0	0	0	0	0	0	0	0	0	0	0	0	0	0	0
288	0.000653	13	0	0	1.79769e+308	MTA3		2		[3..170][150..204][269..316][270..315][376..425][378..426]	[BAH_MTA][ELM2][SANT][SANT_MTA3_like][ZnF_GATA][ZnF_GATA]	[BAH, or Bromo Adjacent Homology domain, as present in MTA1 and similar proteins. The Metastasis-associated protein MTA1 is part of the NURD (nucleosome remodeling and deacetylating) complex and plays a role in cellular transformation and metastasis. BAH...; cd04709][ELM2 domain; pfam01448][SANT SWI3, ADA2, N-CoR and TFIIIB'' DNA-binding domains; smart00717][Myb-Like Dna-Binding Domain of MTA3 an…	[order(271,301..302,304..305,307..309,311..313)][order(379,382,403,406)][order(388..389,391,403..413)][428][430][455]	[other][other][DNA binding][phosphorylation][phosphorylation][phosphorylation]	[putative DNA binding site [nucleotide binding]][zinc binding site [ion binding]][DNA-binding region [nucleotide binding]][Phosphoserine. {ECO:0000250|UniProtKB:Q924K8}; propagated from UniProtKB/Swiss-Prot (Q9BTC8.2)][Phosphoserine. {ECO:0000250|UniProtKB:Q924K8}; propagated from UniProtKB/Swiss-Prot (Q9BTC8.2)][Phosphothreonine. {ECO:0000244|PubMed:21406692}; propagated from UniProtKB/Swiss-Pro…				1	NP_065795.1	992	NP_065795.1	metastasis-associated protein MTA3 isoform b [Homo sapiens]	0	0	0	0	0	0	0	0	0	0	0	0	0	0	0	0	0	0	0	0	0	0	0	0	0	0
289	0.000652	8	0.000313	1	2.08307	SUMO2		17		[7..69]	[UBQ]	[Ubiquitin-like proteins; cl00155]	[11][68]	[modified][modified]	[sumoylation site][proteolytic cleavage site]				2	NP_001005849.1;NP_008868.3	1829	NP_001005849.1	1 genes:SUMO2.NP_001005849.1:small ubiquitin-related modifier 2 isoform b precursor [Homo sapiens] ;NP_008868.3:small ubiquitin-related modifier 2 isoform a precursor [Homo sapiens] ;	0	0	0	0	0	0	0	1	1	1	0	1	14.08	0.00031286	0	0	0	0	0	0	0	0	0	0	0	0
290	0.000649	2	0	0	1.79769e+308	S100A12		1		[2..89][19..32][27..78][38..53][62..73]	[calgranulins][Calcium binding region][EF-hand_7][Hinge domain][Calcium binding region]	[Calgranulins: S-100 domain found in proteins belonging to the Calgranulin subgroup of the S100 family of EF-hand calcium-modulated proteins, including S100A8, S100A9, and S100A12 . Note that the S-100 hierarchy, to which this Calgranulin group belongs; cd05030][][EF-hand domain pair; pfam13499][][]	[order(2,8,10,16,40,42,71,79,81)][order(19,24,27,32,62,64,66,68,73)]	[other][other]	[dimerization interface [polypeptide binding]][Ca2+ binding site [ion binding]]				1	NP_005612.1	2279	NP_005612.1	protein S100-A12 [Homo sapiens]	0	0	0	0	0	0	0	0	0	0	0	0	0	0	0	0	0	0	0	0	0	0	0	0	0	0
291	0.000649	1	0	0	1.79769e+308	BSG		19		[39..137][48..138]	[Ig][IG_like]	[Immunoglobulin domain; cl11960][Immunoglobulin like; smart00410]	[182][188]	[phosphorylation][phosphorylation]					1	NP_940993.1	2471	NP_940993.1	basigin isoform 4 [Homo sapiens]	0	0	0	0	0	0	0	0	0	0	0	0	0	0	0	0	0	0	0	0	0	0	0	0	0	0
292	0.000648	33	0.003395	4	0.190869	MIF		22	5.3.3.12;5.3.2.1	[2..115]	[MIF]	[Macrophage migration inhibitory factor (MIF); pfam01187]	[37][78]	[phosphorylation][acetylation]	[][N6-acetyllysine, alternate; propagated from UniProtKB/Swiss-Prot (P14174.4)]				1	NP_002406.1	551	NP_002406.1	macrophage migration inhibitory factor [Homo sapiens]	2	5	5	0	5	32.17	0.00113175	2	3	3	0	3	26.09	0.00057947	0	0	0	0	0	0	0	1	2	2	0	2
293	0.000648	54	0.000357	2	1.81513	RPL22		1		[21..119]	[Ribosomal_L22e]	[Ribosomal L22e protein family; pfam01776]	[62][69]	[phosphorylation][modified]	[Phosphothreonine. {ECO:0000250|UniProtKB:P67984}; propagated from UniProtKB/Swiss-Prot (P35268.2)][N6-succinyllysine. {ECO:0000250|UniProtKB:P67984}; propagated from UniProtKB/Swiss-Prot (P35268.2)]				1	NP_000974.1	329	NP_000974.1	60S ribosomal protein L22 [Homo sapiens]	0	0	0	0	0	0	0	1	2	2	0	2	20.31	0.00034708	1	1	1	0	1	10.16	0.00036779	0	0	0	0	0
294	0.000644	55	0	0	1.79769e+308	SAP130		2	3.2.1.3	[<45..365][<373..877][836..1047]	[PHA03247][PHA03247][Interactions with SIN3A and HDAC1]	[large tegument protein UL36; Provisional][large tegument protein UL36; Provisional][propagated from UniProtKB/Swiss-Prot (Q9H0E3.1)]	[355][442][853][855][855][856][875]	[phosphorylation][phosphorylation][phosphorylation][phosphorylation][phosphorylation][phosphorylation][phosphorylation]	[Phosphothreonine. {ECO:0000244|PubMed:18669648, ECO:0000244|PubMed:20068231}; propagated from UniProtKB/Swiss-Prot (Q9H0E3.1)][Phosphoserine. {ECO:0000244|PubMed:18669648, ECO:0000244|PubMed:20068231}; propagated from UniProtKB/Swiss-Prot (Q9H0E3.1)][][][Phosphoserine. {ECO:0000244|PubMed:20068231}; propagated from UniProtKB/Swiss-Prot (Q9H0E3.1)][Phosphothreonine. {ECO:0000244|PubMed:20068231, …				1	NP_078821.2	278	NP_078821.2	histone deacetylase complex subunit SAP130 isoform b [Homo sapiens]	0	0	0	0	0	0	0	0	0	0	0	0	0	0	0	0	0	0	0	0	0	0	0	0	0	0
295	0.000641	10	0	0	1.79769e+308	BCL11B		14		[427..448][428..448][440..465][456..476][796..817][797..817][809..834][825..844][855..873]	[zf-C2H2][C2H2 Zn finger][zf-H2C2_2][C2H2 Zn finger][zf-C2H2][C2H2 Zn finger][zf-H2C2_2][C2H2 Zn finger][C2H2 Zn finger]	[Zinc finger, C2H2 type; pfam00096][C2H2 Zn finger [structural motif]][Zinc-finger double domain; pfam13465][C2H2 Zn finger [structural motif]][Zinc finger, C2H2 type; pfam00096][C2H2 Zn finger [structural motif]][Zinc-finger double domain; pfam13465][C2H2 Zn finger [structural motif]][C2H2 Zn finger [structural motif]]	[96][109][119][128][255][259][276][357][375][380][397][400][405][416][order(428,431,444,448)][order(433,435,437,439..440,443..444,447,461,463..465,][order(456,459,472,476)][482][487][495][496][677][753][764][771][order(797,800,813,817)][order(802,804,806,808..809,812..813,816,830,832,836..837,][order(825,828,841,845)][850]	[phosphorylation][phosphorylation][phosphorylation][phosphorylation][phosphorylation][phosphorylation][phosphorylation][phosphorylation][phosphorylation][phosphorylation][phosphorylation][phosphorylation][phosphorylation][phosphorylation][other][other][other][phosphorylation][phosphorylation][phosphorylation][phosphorylation][phosphorylation][phosphorylation][phosphorylation][phosphorylation][oth…	[Phosphoserine. {ECO:0000244|PubMed:19690332}; propagated from UniProtKB/Swiss-Prot (Q9C0K0.1)][Phosphoserine. {ECO:0000250|UniProtKB:Q99PV8}; propagated from UniProtKB/Swiss-Prot (Q9C0K0.1)][Phosphothreonine. {ECO:0000244|PubMed:19690332}; propagated from UniProtKB/Swiss-Prot (Q9C0K0.1)][Phosphoserine. {ECO:0000250|UniProtKB:Q99PV8}; propagated from UniProtKB/Swiss-Prot (Q9C0K0.1)][Phosphoserine…				1	NP_001269166.1	1137	NP_001269166.1	B-cell lymphoma/leukemia 11B isoform 3 [Homo sapiens]	0	0	0	0	0	0	0	0	0	0	0	0	0	0	0	0	0	0	0	0	0	0	0	0	0	0
296	0.00064	11	0	0	1.79769e+308	ZNF219		14		[59..>94][59..79][87..106][165..182][191..207][276..295][304..324][500..520][500..519][512..534][528..548]	[CpXC][C2H2 Zn finger][C2H2 Zn finger][C2H2 Zn finger][C2H2 Zn finger][C2H2 Zn finger][C2H2 Zn finger][zf-C2H2][C2H2 Zn finger][zf-H2C2_2][C2H2 Zn finger]	[CpXC protein; pfam14353][C2H2 Zn finger [structural motif]][C2H2 Zn finger [structural motif]][C2H2 Zn finger [structural motif]][C2H2 Zn finger [structural motif]][C2H2 Zn finger [structural motif]][C2H2 Zn finger [structural motif]][Zinc finger, C2H2 type; pfam00096][C2H2 Zn finger [structural motif]][Zinc-finger double domain; pfam13465][C2H2 Zn finger [structural motif]]	[order(59,62,75,79)][order(87,90,103,107)][order(165,168,181,183)][order(276,279,292,296)][order(304,307,320,324)][order(500,503,516,520)][order(528,531,544,548)]	[other][other][other][other][other][other][other]	[Zn binding site [ion binding]][Zn binding site [ion binding]][Zn binding site [ion binding]][Zn binding site [ion binding]][Zn binding site [ion binding]][Zn binding site [ion binding]][Zn binding site [ion binding]]				1	NP_057507.2	1082	NP_057507.2	zinc finger protein 219 [Homo sapiens]	0	0	0	0	0	0	0	0	0	0	0	0	0	0	0	0	0	0	0	0	0	0	0	0	0	0
297	0.000638	2	0	0	1.79769e+308	FABP5		8		[9..134][129..131]	[Lipocalin][Fatty acid binding. {ECO:0000250}]	[Lipocalin / cytosolic fatty-acid binding protein family; pfam00061][propagated from UniProtKB/Swiss-Prot (Q01469.3)]	[2][17][131][131]	[acetylation][acetylation][phosphorylation][phosphorylation]	[N-acetylalanine. {ECO:0000244|PubMed:19413330, ECO:0000244|PubMed:22223895, ECO:0000244|PubMed:22814378, ECO:0000244|PubMed:25944712, ECO:0000269|PubMed:12665801}; propagated from UniProtKB/Swiss-Prot (Q01469.3)][N6-acetyllysine. {ECO:0000244|PubMed:19608861}; propagated from UniProtKB/Swiss-Prot (Q01469.3)][][Phosphotyrosine. {ECO:0000244|PubMed:15592455}; propagated from UniProtKB/Swiss-Prot (…				1	NP_001435.1	2244	NP_001435.1	fatty acid-binding protein 5 [Homo sapiens]	0	0	0	0	0	0	0	0	0	0	0	0	0	0	0	0	0	0	0	0	0	0	0	0	0	0
298	0.00063	2	0	0	1.79769e+308	BPTF		17		[240..300][339..388][392..434][<2120..2500][2726..2772][2788..2888]	[DDT][WHIM1][PHD1_BPTF][Glutenin_hmw][PHD2_3_BPTF][Bromo_gcn5_like]	[DDT domain; pfam02791][WSTF, HB1, Itc1p, MBD9 motif 1; pfam15612][PHD finger 1 found in bromodomain and PHD finger-containing transcription factor (BPTF); cd15559][High molecular weight glutenin subunit; pfam03157][PHD finger 2 and 3 found in bromodomain and PHD finger-containing transcription factor (BPTF); cd15560][Bromodomain; Gcn5_like subfamily. Gcn5p is a histone acetyltransferase (HAT) wh…	[216][order(392,401..405,409,429)][order(393,396,405,408,413,416,431,434)][572][763][817][1064][1297][1303][1827][1833][2370][order(2726,2733,2735,2738..2743,2746,2748,2758,2761,][order(2727,2729,2742,2745,2750,2753,2769,2772)][order(2813,2818,2821,2860,2864,2870)]	[phosphorylation][other][other][phosphorylation][phosphorylation][phosphorylation][phosphorylation][phosphorylation][phosphorylation][phosphorylation][phosphorylation][phosphorylation][other][other][other]	[][putative histone H3 binding site [polypeptide binding]][Zn binding site [ion binding]][][][][][][][][][][histone H3 binding site [polypeptide binding]][Zn binding site [ion binding]][acetyllysine binding site]				1	NP_004450.3	2252	NP_004450.3	nucleosome-remodeling factor subunit BPTF isoform 2 [Homo sapiens]	0	0	0	0	0	0	0	0	0	0	0	0	0	0	0	0	0	0	0	0	0	0	0	0	0	0
299	0.000628	40	0.000694	2	0.904899	CSTB		21		[4..>79][46..50]	[CY][Secondary area of contact]	[Cystatin-like domain; Cystatins are a family of cysteine protease inhibitors that occur mainly as single domain proteins. However some extracellular proteins such as kininogen, His-rich glycoprotein and fetuin also contain these domains; cd00042][propagated from UniProtKB/Swiss-Prot (P04080.2)]	[1][order(4,46..48,50)][4]	[acetylation][other][other]	[N-acetylmethionine. {ECO:0000244|PubMed:19413330, ECO:0000244|PubMed:22223895}; propagated from UniProtKB/Swiss-Prot (P04080.2)][putative proteinase inhibition site][Reactive site; propagated from UniProtKB/Swiss-Prot (P04080.2)]				1	NP_000091.1	477	NP_000091.1	cystatin-B [Homo sapiens]	0	0	0	0	0	0	0	2	4	4	0	4	33.67	0.00090665	1	1	1	0	1	21.43	0.00048038	0	0	0	0	0
300	0.000628	2	0	0	1.79769e+308	TESMIN		11		[365..406]	[TCR]	[Tesmin/TSO1-like CXC domain, cysteine-rich domain; pfam03638]	[40]	[acetylation]	[N6-acetyllysine. {ECO:0000244|PubMed:19608861}; propagated from UniProtKB/Swiss-Prot (Q9Y4I5.2)]				1	NP_004914.2	2254	NP_004914.2	tesmin isoform a [Homo sapiens]	0	0	0	0	0	0	0	0	0	0	0	0	0	0	0	0	0	0	0	0	0	0	0	0	0	0
301	0.000623	58	0.001019	5	0.611384	HNRNPD		4		[<60..79][98..168][99..172][183..257][183..256]	[CBFNT][RRM][RRM1_hnRNPD_like][RRM2_hnRNPD][RRM]	[CBFNT (NUC161) domain; pfam08143][RNA recognition motif; smart00360][RNA recognition motif 1 in heterogeneous nuclear ribonucleoprotein hnRNP D0, hnRNP A/B, hnRNP DL and similar proteins; cd12575][RNA recognition motif 2 in heterogeneous nuclear ribonucleoprotein D0 (hnRNP D0) and similar proteins; cd12583][RNA recognition motif; smart00360]	[71][80][82][83][87][order(183,185,187..188,212..215,217..218,221..223,225,227,][190][296]	[phosphorylation][phosphorylation][phosphorylation][phosphorylation][phosphorylation][DNA binding][phosphorylation][methylation]	[][][][][][DNA binding site [nucleotide binding]][][]				1	NP_002129.2	243	NP_002129.2	heterogeneous nuclear ribonucleoprotein D0 isoform c [Homo sapiens]	4	8	8	0	8	20.59	0.00068053	2	7	7	0	7	10.46	0.00050814	2	3	3	0	3	6.21	0.00046155	2	3	3	0	3
302	0.000622	56	0.000505	3	1.23168	ATP5A1		18		[49..553][69..135][137..418][427..521]	[PRK09281][ATP-synt_ab_N][F1_ATPase_alpha][ATP-synt_ab_C]	[F0F1 ATP synthase subunit alpha; Validated][ATP synthase alpha/beta family, beta-barrel domain; pfam02874][F1 ATP synthase alpha, central domain. The F-ATPase is found in bacterial plasma membranes, mitochondrial inner membranes and in chloroplast thylakoid membranes. It has also been found in the archaea Methanosarcina barkeri. It uses a proton gradient to...; cd01132][ATP synthase alpha/beta c…	[44][76][123][126][132][order(158..159,175..176,178..179,182,184,214..215,][161][161][166][167][167][212..219][order(214,218..220,246,251,312..313,316,371,387,400,][230][230][239][239][240][261][261][305][305][308..312][413][427][427][434][498][498][506][506][531][531][539][539][541]	[other][phosphorylation][acetylation][acetylation][acetylation][other][acetylation][modified][phosphorylation][acetylation][modified][other][other][acetylation][modified][acetylation][modified][acetylation][acetylation][modified][acetylation][modified][other][other][acetylation][modified][acetylation][acetylation][modified][acetylation][modified][acetylation][modified][acetylation][modified][acet…	[. {ECO:0000250}; propagated from UniProtKB/Swiss-Prot (P25705.1)][Phosphoserine. {ECO:0000250}; propagated from UniProtKB/Swiss-Prot (P25705.1)][N6-acetyllysine. {ECO:0000250}; propagated from UniProtKB/Swiss-Prot (P25705.1)][N6-acetyllysine. {ECO:0000250}; propagated from UniProtKB/Swiss-Prot (P25705.1)][N6-acetyllysine. {ECO:0000250}; propagated from UniProtKB/Swiss-Prot (P25705.1)][beta subun…				1	NP_004037.1	297	NP_004037.1	ATP synthase subunit alpha, mitochondrial isoform a precursor [Homo sapiens]	0	0	0	0	0	0	0	1	2	2	0	2	3.8	8.034e-05	0	0	0	0	0	0	0	1	1	1	0	1
304	0.000611	27	0.000781	3	0.78233	HSPE1		2		[8..100]	[cpn10]	[Chaperonin 10 Kd subunit (cpn10 or GroES); Cpn10 cooperates with chaperonin 60 (cpn60 or GroEL), an ATPase, to assist the folding and assembly of proteins and is found in eubacterial cytosol, as well as in the matrix of mitochondria and chloroplasts. It...; cd00320]	[2][order(8,10,12,15,42..43,64,74,79,81,97..99)][8][24..37][28][40][40][order(51,62)][54][56][56][66][66][70][70][79][80][80][86][86][88][99]	[acetylation][other][acetylation][other][modified][acetylation][modified][other][modified][acetylation][modified][acetylation][modified][acetylation][modified][phosphorylation][acetylation][modified][acetylation][modified][phosphorylation][acetylation]	[N-acetylalanine. {ECO:0000269|Ref.10}; propagated from UniProtKB/Swiss-Prot (P61604.2)][oligomerisation interface [polypeptide binding]][N6-acetyllysine. {ECO:0000250|UniProtKB:Q64433}; propagated from UniProtKB/Swiss-Prot (P61604.2)][mobile loop][N6-succinyllysine. {ECO:0000250|UniProtKB:Q64433}; propagated from UniProtKB/Swiss-Prot (P61604.2)][N6-acetyllysine, alternate. {ECO:0000250|UniProtKB…				1	NP_002148.1	680	NP_002148.1	10 kDa heat shock protein, mitochondrial [Homo sapiens]	2	3	3	0	3	35.29	0.00076559	2	3	3	0	3	25.49	0.00065332	1	2	2	0	2	11.76	0.00092309	0	0	0	0	0
305	0.0006	54	0.001962	5	0.30581	CPSF7		11		[81..170][84..157]	[RRM_CFIm59][RRM]	[RNA recognition motif of pre-mRNA cleavage factor Im 59 kDa subunit (CFIm59 or CPSF7) and similar proteins; cd12644][RNA recognition motif; smart00360]	[order(91..96,112,114..115,117..124)][203][205][413][423]	[other][phosphorylation][phosphorylation][phosphorylation][phosphorylation]	[polypeptide substrate binding site [polypeptide binding]][Phosphothreonine. {ECO:0000244|PubMed:18669648, ECO:0000244|PubMed:19690332, ECO:0000244|PubMed:24275569}; propagated from UniProtKB/Swiss-Prot (Q8N684.1)][Phosphoserine. {ECO:0000250|UniProtKB:Q8BTV2}; propagated from UniProtKB/Swiss-Prot (Q8N684.1)][Phosphoserine. {ECO:0000244|PubMed:18669648}; propagated from UniProtKB/Swiss-Prot (Q8N6…				3	NP_001129512.1;NP_001136037.1;NP_079087.3	286	NP_001129512.1	1 genes:CPSF7.NP_001129512.1:cleavage and polyadenylation specificity factor subunit 7 isoform 2 [Homo sapiens] ;NP_001136037.1:cleavage and polyadenylation specificity factor subunit 7 isoform 3 [Homo sapiens] ;NP_079087.3:cleavage and polyadenylation specificity factor subunit 7 isoform 1 [Homo sapiens] ;	3	17	17	0	17	12.74	0.00093952	5	36	36	0	36	14.44	0.0016978	8	41	41	0	41	16.56	0.00409806	2	6	6	0	6
306	0.0006	48	0.00072	4	0.833333	SF3B4		1		[14..86][15..88][99..181][101..174]	[RRM][RRM1_SF3B4][RRM2_SF3B4][RRM]	[RNA recognition motif; smart00360][RNA recognition motif 1 in splicing factor 3B subunit 4 (SF3B4) and similar proteins; cd12334][RNA recognition motif 2 in splicing factor 3B subunit 4 (SF3B4) and similar proteins; cd12335][RNA recognition motif; smart00360]	[2][16][56][56]	[acetylation][phosphorylation][phosphorylation][phosphorylation]	[N-acetylalanine. {ECO:0000244|PubMed:19413330, ECO:0000244|PubMed:22223895, ECO:0000244|PubMed:22814378, ECO:0000269|Ref.5}; propagated from UniProtKB/Swiss-Prot (Q15427.1)][][][Phosphotyrosine. {ECO:0000244|PubMed:15592455}; propagated from UniProtKB/Swiss-Prot (Q15427.1)]				1	NP_005841.1	362	NP_005841.1	splicing factor 3B subunit 4 [Homo sapiens]	1	2	2	0	2	3.3	0.00012278	5	13	13	0	13	17.45	0.00068105	7	14	14	0	14	24.76	0.00155445	0	0	0	0	0
308	0.000596	1	0.000389	1	1.53213	YPEL5		2		[15..102]	[Yippee-Mis18]	[Yippee zinc-binding/DNA-binding /Mis18, centromere assembly; pfam03226]	[118]	[phosphorylation]	[Phosphoserine. {ECO:0000250|UniProtKB:P62700}; propagated from UniProtKB/Swiss-Prot (P62699.1)]				1	NP_001120873.1	2644	NP_001120873.1	protein yippee-like 5 [Homo sapiens]	0	0	0	0	0	0	0	0	0	0	0	0	0	0	1	1	1	0	1	11.57	0.00038907	0	0	0	0	0
310	0.000584	54	0.00138	3	0.423188	SRSF9		12		[15..86][15..84][111..186][112..174][188..200]	[RRM1_SRSF9][RRM][RRM2_SRSF9][RRM][Interacts with SAFB1]	[RNA recognition motif 1 in vertebrate serine/arginine-rich splicing factor 9 (SRSF9); cd12598][RNA recognition motif; smart00360][RNA recognition motif 2 in vertebrate serine/arginine-rich splicing factor 9 (SRSF9); cd12768][RNA recognition motif; smart00360][propagated from UniProtKB/Swiss-Prot (Q13242.1)]	[189][189][190][192][193][195][204][204][208][208][211][211][214][216][216]	[phosphorylation][phosphorylation][phosphorylation][phosphorylation][phosphorylation][phosphorylation][phosphorylation][phosphorylation][phosphorylation][phosphorylation][phosphorylation][phosphorylation][phosphorylation][phosphorylation][phosphorylation]	[][Phosphoserine; propagated from UniProtKB/Swiss-Prot (Q13242.1)][][Phosphotyrosine; propagated from UniProtKB/Swiss-Prot (Q13242.1)][Phosphoserine; propagated from UniProtKB/Swiss-Prot (Q13242.1)][Phosphoserine; propagated from UniProtKB/Swiss-Prot (Q13242.1)][][Phosphoserine; propagated from UniProtKB/Swiss-Prot (Q13242.1)][][Phosphoserine; propagated from UniProtKB/Swiss-Prot (Q13242.1)][][Ph…				1	NP_003760.1	302	NP_003760.1	serine/arginine-rich splicing factor 9 [Homo sapiens]	2	3	3	0	3	9.95	0.00035335	4	8	8	0	8	18.1	0.00080409	8	14	14	0	14	33.03	0.0029823	0	0	0	0	0
311	0.000581	2	0	0	1.79769e+308	SCCPDH		1	1.5.1.9	[1..421][10..418]	[NADB_Rossmann][Saccharop_dh]	[Rossmann-fold NAD(P)(+)-binding proteins; cl21454][Saccharopine dehydrogenase; pfam03435]	[2][order(14,16..17,19,46..48,98..100)][217]	[acetylation][other][phosphorylation]	[N-acetylalanine. {ECO:0000269|Ref.5}; propagated from UniProtKB/Swiss-Prot (Q8NBX0.1)][NAD(P) binding site [chemical binding]][Phosphoserine. {ECO:0000250|UniProtKB:Q6AY30}; propagated from UniProtKB/Swiss-Prot (Q8NBX0.1)]				1	NP_057086.2	2331	NP_057086.2	saccharopine dehydrogenase-like oxidoreductase [Homo sapiens]	0	0	0	0	0	0	0	0	0	0	0	0	0	0	0	0	0	0	0	0	0	0	0	0	0	0
312	0.00058	25	0.001265	4	0.458498	SNRNP27		2		[<62..155]	[DUF1777]	[Protein of unknown function (DUF1777); pfam08648]	[6][8][61][65][132][132]	[phosphorylation][phosphorylation][phosphorylation][phosphorylation][phosphorylation][phosphorylation]	[][][Phosphoserine. {ECO:0000244|PubMed:18669648}; propagated from UniProtKB/Swiss-Prot (Q8WVK2.1)][Phosphoserine. {ECO:0000244|PubMed:18669648}; propagated from UniProtKB/Swiss-Prot (Q8WVK2.1)][][Phosphoserine. {ECO:0000244|PubMed:17525332}; propagated from UniProtKB/Swiss-Prot (Q8WVK2.1)]				1	NP_006848.1	700	NP_006848.1	U4/U6.U5 small nuclear ribonucleoprotein 27 kDa protein [Homo sapiens]	0	0	0	0	0	0	0	3	3	3	0	3	29.68	0.00042993	3	5	5	0	5	21.94	0.00151863	2	2	2	0	2
313	0.00058	1	0	0	1.79769e+308	DNAJC5		20		[15..>84][17..69]	[DnaJ][DnaJ]	[DnaJ-class molecular chaperone with C-terminal Zn finger domain [Posttranslational modification, protein turnover, chaperones]; COG0484][DnaJ domain or J-domain. DnaJ/Hsp40 (heat shock protein 40) proteins are highly conserved and play crucial roles in protein translation, folding, unfolding, translocation, and degradation. They act primarily by stimulating the ATPase activity of Hsp70s; cd06257]	[8][10][10][10][12][15][order(43..45,54,57..58,61..62)][56][151]	[phosphorylation][phosphorylation][phosphorylation][phosphorylation][phosphorylation][phosphorylation][other][acetylation][phosphorylation]	[Phosphoserine. {ECO:0000244|PubMed:20068231, ECO:0000244|PubMed:21406692}; propagated from UniProtKB/Swiss-Prot (Q9H3Z4.1)][][][Phosphoserine. {ECO:0000244|PubMed:18669648, ECO:0000244|PubMed:20068231, ECO:0000244|PubMed:21406692, ECO:0000269|PubMed:14997482}; propagated from UniProtKB/Swiss-Prot (Q9H3Z4.1)][Phosphoserine. {ECO:0000250|UniProtKB:P60905}; propagated from UniProtKB/Swiss-Prot (Q9H…				1	NP_079495.1	2484	NP_079495.1	dnaJ homolog subfamily C member 5 [Homo sapiens]	0	0	0	0	0	0	0	0	0	0	0	0	0	0	0	0	0	0	0	0	0	0	0	0	0	0
314	0.000579	1	0	0	1.79769e+308	EZH2		7	2.1.1.43	[39..68][573..694]	[EZH2_WD-Binding][SET]	[WD repeat binding protein EZH2; pfam11616][SET (Su(var)3-9, Enhancer-of-zeste, Trithorax) domain; smart00317]	[21][448][448]	[phosphorylation][phosphorylation][phosphorylation]					1	NP_694543.1	1987	NP_694543.1	histone-lysine N-methyltransferase EZH2 isoform b [Homo sapiens]	0	0	0	0	0	0	0	0	0	0	0	0	0	0	0	0	0	0	0	0	0	0	0	0	0	0
315	0.000574	44	0.001769	4	0.324477	SRSF7													1	NP_001350731.1	298	NP_001350731.1	serine/arginine-rich splicing factor 7 isoform 3 [Homo sapiens]	4	11	11	0	11	24.68	0.00121843	5	17	9	8	12.1304	21.7	0.0011466	5	10	9	1	9.45	21.28	0.00189312	1	8	0	8	0
316	0.000574	58	0.001035	2	0.554589	NME1-NME2		17	2.7.4.6	[5..114][5..114][120..254][120..249]	[NDK][NDPk_I][NDK][NDPk_I]	[Enzymes that catalyze nonsubstrate specific conversions of nucleoside diphosphates to nucleoside triphosphates; smart00562][Nucleoside diphosphate kinase Group I (NDPk_I)-like: NDP kinase domains are present in a large family of structurally and functionally conserved proteins from bacteria to humans that generally catalyze the transfer of gamma-phosphates of a nucleoside...; cd04413][Nucleoside…	[order(12,52,60,88,94,105)][order(16,21..23,26,29,38..40)][order(127,167,175,203,209,220,230,233,235..236,244)][order(131,136..138,141,144,153..155)][159][233]	[active][other][active][other][phosphorylation][phosphorylation]	[][multimer interface [polypeptide binding]][][multimer interface [polypeptide binding]][][]				1	NP_001018146.1	284	NP_001018146.1	NME1-NME2 protein [Homo sapiens]	0	0	0	0	0	0	0	6	15	5	10	15	34.08	0.00124791	3	6	2	4	4.66667	17.98	0.00082283	0	0	0	0	0
317	0.000572	19	0.003205	4	0.178471	PHF5A		22		[2..106]	[PHF5]	[PHF5-like protein; pfam03660]	[2][3]	[acetylation][acetylation]	[N-acetylalanine. {ECO:0000250|UniProtKB:P83870}; propagated from UniProtKB/Swiss-Prot (Q7RTV0.1)][N6-acetyllysine. {ECO:0000244|PubMed:19608861}; propagated from UniProtKB/Swiss-Prot (Q7RTV0.1)]				1	NP_116147.1	830	NP_116147.1	PHD finger-like domain-containing protein 5A [Homo sapiens]	1	1	1	0	1	13.64	0.00023664	0	0	0	0	0	0	0	3	7	7	0	7	33.64	0.00299585	1	3	3	0	3
318	0.000572	3	0	0	1.79769e+308	CDK2AP2		11		[1..126]	[CDK2AP]	[Cyclin-dependent kinase 2-associated protein; pfam09806]							1	NP_005842.1	1256	NP_005842.1	cyclin-dependent kinase 2-associated protein 2 isoform 1 [Homo sapiens]	0	0	0	0	0	0	0	0	0	0	0	0	0	0	0	0	0	0	0	0	0	0	0	0	0	0
319	0.000558	64	0.000597	5	0.934673	MATR3		5		[288..322][398..473][414..468][496..575][498..565][<584..678][710..718][798..833]	[ZnF_U1][RRM1_MATR3][RRM][RRM2_MATR3][RRM_6][DNA_pol_phi][Nuclear localization signal (Potential)][ZnF_U1]	[U1-like zinc finger; smart00451][RNA recognition motif 1 in vertebrate matrin-3; cd12714][RNA recognition motif; smart00360][RNA recognition motif 2 in vertebrate matrin-3; cd12715][RNA recognition motif (a.k.a. RRM, RBD, or RNP domain); pfam14259][DNA polymerase phi; pfam04931][propagated from UniProtKB/Swiss-Prot (P43243.2)][U1-like zinc finger; smart00451]	[2][3][4][9][14][22][41][118][171][188][188][195][195][202][206][206][208][208][219][239][240][243][397][522][533][571][596][596][597][598][598][604][604][604][606][606][639][644][654][671][673][674][679][689][741][747][766][836]	[acetylation][acetylation][phosphorylation][phosphorylation][phosphorylation][phosphorylation][phosphorylation][phosphorylation][phosphorylation][phosphorylation][phosphorylation][phosphorylation][phosphorylation][phosphorylation][phosphorylation][phosphorylation][phosphorylation][phosphorylation][phosphorylation][phosphorylation][phosphorylation][phosphorylation][phosphorylation][acetylation][ph…	[N-acetylserine; propagated from UniProtKB/Swiss-Prot (P43243.2)][N6-acetyllysine; propagated from UniProtKB/Swiss-Prot (P43243.2)][Phosphoserine; propagated from UniProtKB/Swiss-Prot (P43243.2)][Phosphoserine; propagated from UniProtKB/Swiss-Prot (P43243.2)][Phosphoserine; propagated from UniProtKB/Swiss-Prot (P43243.2)][Phosphoserine; propagated from UniProtKB/Swiss-Prot (P43243.2)][Phosphoseri…				1	NP_061322.2	143	NP_061322.2	matrin-3 isoform a [Homo sapiens]	2	4	4	0	4	3.78	0.00012293	9	23	23	0	23	21.61	0.00060318	12	21	21	0	21	29.16	0.00116722	1	2	2	0	2
320	0.000558	64	0.000549	4	1.01639	DDX3X		X	3.6.4.13	[2..139][2..100][57..597][81..90][100..110][180..208][182..404][250..259][260..517][347..350][414..544]	[Required for TBK1 and IKBKE-dependent IFN-beta activation][Interaction with EIF4E][PTZ00110][Required for interaction with VACV protein K7][Required for interaction with IKBKE][Q motif][DEADc][Involved in stimulation of ATPase activity by DNA and RNA, nucleic acid binding and unwinding and HIV-1 replication][Necessary for interaction with XPO1][DEAD box][HELICc]	[propagated from UniProtKB/Swiss-Prot (O00571.3)][propagated from UniProtKB/Swiss-Prot (O00571.3)][helicase; Provisional][propagated from UniProtKB/Swiss-Prot (O00571.3)][propagated from UniProtKB/Swiss-Prot (O00571.3)][propagated from UniProtKB/Swiss-Prot (O00571.3)][DEAD-box helicases. A diverse family of proteins involved in ATP-dependent RNA unwinding, needed in a variety of cellular processe…	[2][55][102][104][118][131][183][227..231][347..350][382..384][order(449..452,472..473,498..500)][456][order(506,527,531,534)][611]	[acetylation][acetylation][phosphorylation][phosphorylation][acetylation][phosphorylation][phosphorylation][other][other][other][other][phosphorylation][other][phosphorylation]	[N-acetylserine. {ECO:0000244|PubMed:20068231, ECO:0000244|PubMed:22223895, ECO:0000269|PubMed:10859333}; propagated from UniProtKB/Swiss-Prot (O00571.3)][N6-acetyllysine. {ECO:0000250|UniProtKB:Q62167}; propagated from UniProtKB/Swiss-Prot (O00571.3)][Phosphoserine, by IKKE. {ECO:0000269|PubMed:23478265}; propagated from UniProtKB/Swiss-Prot (O00571.3)][Phosphotyrosine. {ECO:0000250|UniProtKB:Q6…				1	NP_001180345.1	176	NP_001180345.1	ATP-dependent RNA helicase DDX3X isoform 2 [Homo sapiens]	0	0	0	0	0	0	0	10	20	19	1	19.9048	20.27	0.0006689	8	14	12	2	14	16.04	0.00099711	1	1	1	0	1
321	0.000554	19	0.00042	1	1.31905	TCEB1		8		[16..112]	[Skp1]	[Found in Skp1 protein family; smart00512]							1	NP_001191788.1	932	NP_001191788.1	elongin-C isoform a [Homo sapiens]	0	0	0	0	0	0	0	0	0	0	0	0	0	0	1	1	1	0	1	17.86	0.00042034	0	0	0	0	0
322	0.000548	32	0.000364	2	1.50549	RP9		7		[1..155]	[PIM1-binding (By similarity)]	[propagated from UniProtKB/Swiss-Prot (Q8TA86.2)]							1	NP_976033.1	609	NP_976033.1	retinitis pigmentosa 9 protein [Homo sapiens]	0	0	0	0	0	0	0	2	3	3	0	3	5.43	0.00030153	1	2	2	0	2	4.07	0.00042604	0	0	0	0	0
323	0.000543	46	0.001213	2	0.44765	CSNK2B		6	2.7.11.1	[8..191][188..193]	[CK_II_beta][Interaction with alpha subunit. {ECO:0000250}]	[Casein kinase II regulatory subunit; smart01085][propagated from UniProtKB/Swiss-Prot (P67870.1)]	[2][2][2][3][3][4][8][69][209][209][212]	[phosphorylation][acetylation][phosphorylation][phosphorylation][phosphorylation][phosphorylation][phosphorylation][phosphorylation][phosphorylation][phosphorylation][acetylation]	[][N-acetylserine. {ECO:0000244|PubMed:19369195, ECO:0000244|PubMed:20068231, ECO:0000244|PubMed:21406692}; propagated from UniProtKB/Swiss-Prot (P67870.1)][Phosphoserine, by autocatalysis. {ECO:0000269|PubMed:11574463}; propagated from UniProtKB/Swiss-Prot (P67870.1)][][Phosphoserine, by autocatalysis. {ECO:0000269|PubMed:11574463}; propagated from UniProtKB/Swiss-Prot (P67870.1)][][Phosphoserin…				1	NP_001311.3	404	NP_001311.3	casein kinase II subunit beta isoform 1 [Homo sapiens]	0	0	0	0	0	0	0	4	15	15	0	15	26.05	0.00154974	2	4	4	0	4	12.09	0.00087586	0	0	0	0	0
324	0.00054	25	0	0	1.79769e+308	H3F3A		1		[1..136][1..133]	[PTZ00018][H2A]	[histone H3; Provisional][Histone 2A; H2A is a subunit of the nucleosome. The nucleosome is an octamer containing two H2A, H2B, H3, and H4 subunits. The H2A subunit performs essential roles in maintaining structural integrity of the nucleosome, chromatin condensation, and binding...; cl00074]	[3][3][4][5][5][5][7][9][10][10][10][11][11][12][15][18][18][18][19][19][19][24][24][24][27][28][28][28][29][29][32][32][37][37][42][57][57][57][58][65][80][80][81][116][123][123]	[methylation][modified][phosphorylation][methylation][acetylation][modified][phosphorylation][modified][methylation][acetylation][modified][phosphorylation][phosphorylation][phosphorylation][acetylation][methylation][methylation][modified][acetylation][modified][methylation][acetylation][modified][methylation][modified][methylation][acetylation][modified][phosphorylation][phosphorylation][other][…	[Asymmetric dimethylarginine, by PRMT6, alternate; propagated from UniProtKB/Swiss-Prot (P84243.2)][Citrulline, alternate; propagated from UniProtKB/Swiss-Prot (P84243.2)][Phosphothreonine, by GSG2; propagated from UniProtKB/Swiss-Prot (P84243.2)][N6,N6,N6-trimethyllysine, alternate; N6,N6-dimethyllysine, alternate; N6-methyllysine, alternate; propagated from UniProtKB/Swiss-Prot (P84243.2)][N6-a…				1	NP_002098.1	653	NP_002098.1	histone H3.3 [Homo sapiens]	2	2	0	2	0	17.65	0	1	1	0	1	0	6.62	0	0	0	0	0	0	0	0	0	0	0	0	0
325	0.00054	5	0	0	1.79769e+308	CASP14		19	3.4.22.-	[18..242]	[CASc]	[Caspase, interleukin-1 beta converting enzyme (ICE) homologues; Cysteine-dependent aspartate-directed proteases that mediate programmed cell death (apoptosis). Caspases are synthesized as inactive zymogens and activated by proteolysis of the peptide...; cd00032]	[order(29,90,130,137,176..181,185..186)][order(89,132)][order(138,161..162,169,172,175,198,204,210,226,231..232,][order(139,160)][152]	[other][active][other][other][modified]	[substrate pocket [chemical binding]][][dimer interface [polypeptide binding]][proteolytic cleavage site][proteolytic cleavage site]				1	NP_036246.1	1599	NP_036246.1	caspase-14 precursor [Homo sapiens]	0	0	0	0	0	0	0	0	0	0	0	0	0	0	0	0	0	0	0	0	0	0	0	0	0	0
326	0.000539	55	0.000453	5	1.18985	RUVBL2		19	3.6.4.12	[15..451][73..>123][<269..362]	[TIP49][P-loop_NTPase][AAA]	[DNA helicase TIP49, TBP-interacting protein [Transcription]; COG1224][P-loop containing Nucleoside Triphosphate Hydrolases; cl21455][The AAA+ (ATPases Associated with a wide variety of cellular Activities) superfamily represents an ancient group of ATPases belonging to the ASCE (for additional strand, catalytic E) division of the P-loop NTPase fold. The ASCE division also includes ABC; cd00009]	[2][order(77..78,82..84)][order(78,82..84,108,110..111)][220][295..300][353]	[acetylation][other][other][phosphorylation][other][other]	[N-acetylalanine. {ECO:0000244|PubMed:19413330, ECO:0000244|PubMed:22814378, ECO:0000244|PubMed:25944712, ECO:0000269|Ref.14}; propagated from UniProtKB/Swiss-Prot (Q9Y230.3)][Walker A motif][ATP binding site [chemical binding]][][Walker B motif][arginine finger]				1	NP_006657.1	281	NP_006657.1	ruvB-like 2 isoform 1 [Homo sapiens]	4	6	6	0	6	7.78	0.00033732	6	10	10	0	10	17.28	0.00047976	2	4	4	0	4	6.26	0.00040672	1	2	2	0	2
327	0.000536	2	0	0	1.79769e+308	RDH11		14	1.1.1.300	[41..314][41..309]	[PRK06197][NADB_Rossmann]	[short chain dehydrogenase; Provisional][Rossmann-fold NAD(P)(+)-binding proteins; cl21454]	[1..21][order(48,50..51,53,72..74,127..129,181..183,202,206,][112][order(149,183,202,206)]	[transmembrane region][other][acetylation][active]	[propagated from UniProtKB/Swiss-Prot (Q8TC12.2)][NAD(P) binding site [chemical binding]][N6-acetyllysine. {ECO:0000269|PubMed:19608861}; propagated from UniProtKB/Swiss-Prot (Q8TC12.2)][]				1	NP_057110.3	2339	NP_057110.3	retinol dehydrogenase 11 isoform 1 precursor [Homo sapiens]	0	0	0	0	0	0	0	0	0	0	0	0	0	0	0	0	0	0	0	0	0	0	0	0	0	0
328	0.000533	40	0.001669	2	0.319353	PPIL3		2	5.2.1.8	[1..154]	[Cyclophilin_PPIL3_like]	[Cyclophilin_PPIL3_like. Proteins similar to Human cyclophilin-like peptidylprolyl cis- trans isomerase (PPIL3). Members of this family lack a key residue important for cyclosporin binding: the tryptophan residue corresponding to W121 in human hCyP-18a; cd01928]	[2][order(43..44,49,100,102,110)]	[acetylation][active]	[N-acetylserine. {ECO:0000244|PubMed:19413330, ECO:0000244|PubMed:22223895}; propagated from UniProtKB/Swiss-Prot (Q9H2H8.1)][putative active site [active]]				1	NP_570981.1	476	NP_570981.1	peptidyl-prolyl cis-trans isomerase-like 3 isoform PPIL3b [Homo sapiens]	0	0	0	0	0	0	0	2	3	3	0	3	11.8	0.0004139	3	10	10	0	10	32.92	0.00292408	0	0	0	0	0
329	0.000533	1	0	0	1.79769e+308	SERPINA1		14		[55..412][368..392]	[alpha-1-antitrypsin_like][RCL]	[alpha-1-antitrypsin_like. This family contains a variety of different members of clade A of the serpin superfamily. They include the classical serine proteinase inhibitors, alpha-1-antitrypsin and alpha-1-antichymotrypsin, protein C inhibitor; cd02056][propagated from UniProtKB/Swiss-Prot (P01009.3)]	[38][256][order(368..378,388..393)][382..383][383]	[phosphorylation][modified][other][other][phosphorylation]	[Phosphoserine, by FAM20C. {ECO:0000269|PubMed:26091039}; propagated from UniProtKB/Swiss-Prot (P01009.3)][S-cysteinyl cysteine; propagated from UniProtKB/Swiss-Prot (P01009.3)][reactive center loop][Reactive bond; propagated from UniProtKB/Swiss-Prot (P01009.3)][Phosphoserine. {ECO:0000244|PubMed:24275569}; propagated from UniProtKB/Swiss-Prot (P01009.3)]				1	NP_001121173.1	2433	NP_001121173.1	alpha-1-antitrypsin precursor [Homo sapiens]	0	0	0	0	0	0	0	0	0	0	0	0	0	0	0	0	0	0	0	0	0	0	0	0	0	0
330	0.000531	53	0.001421	4	0.373681	YWHAZ		8		[2..230]	[14-3-3_beta_zeta]	[14-3-3 beta and zeta isoforms of 14-3-3 protein; cd10022]	[1][3][order(5,8..9,12..13,15..16,18,21,58,61,65,75,78..79,82,][order(41..42,45..46,49,117,120,127..128,165,169,172..173,][56][58][68][127][184][207][210][232]	[acetylation][acetylation][other][other][other][phosphorylation][acetylation][other][phosphorylation][phosphorylation][phosphorylation][phosphorylation]	[N-acetylmethionine. {ECO:0000244|PubMed:22223895, ECO:0000244|PubMed:22814378, ECO:0000244|PubMed:25944712, ECO:0000269|Ref.7}; propagated from UniProtKB/Swiss-Prot (P63104.1)][N6-acetyllysine. {ECO:0000244|PubMed:19608861}; propagated from UniProtKB/Swiss-Prot (P63104.1)][dimer interface [polypeptide binding]][peptide binding site [polypeptide binding]][Interaction with phosphoserine on interac…				1	NP_001129173.1	316	NP_001129173.1	14-3-3 protein zeta/delta [Homo sapiens]	0	0	0	0	0	0	0	4	11	11	0	11	24.9	0.00099731	2	2	2	0	2	13.47	0.00038431	1	3	3	0	3
331	0.000529	10	0	0	1.79769e+308	L3MBTL2		22		[179..283][183..283][291..391][294..390][397..500][408..500][508..604][511..604]	[MBT 1][MBT][MBT 2][MBT][MBT 3][MBT][MBT 4][MBT]	[propagated from UniProtKB/Swiss-Prot (Q969R5.1)][Present in Drosophila Scm, l(3)mbt, and vertebrate SCML2; smart00561][propagated from UniProtKB/Swiss-Prot (Q969R5.1)][Present in Drosophila Scm, l(3)mbt, and vertebrate SCML2; smart00561][propagated from UniProtKB/Swiss-Prot (Q969R5.1)][Present in Drosophila Scm, l(3)mbt, and vertebrate SCML2; smart00561][propagated from UniProtKB/Swiss-Prot (Q96…	[13][338][683][688][689]	[phosphorylation][phosphorylation][phosphorylation][phosphorylation][phosphorylation]	[Phosphoserine. {ECO:0000244|PubMed:18669648}; propagated from UniProtKB/Swiss-Prot (Q969R5.1)][Phosphoserine. {ECO:0000244|PubMed:21406692}; propagated from UniProtKB/Swiss-Prot (Q969R5.1)][Phosphoserine. {ECO:0000244|PubMed:18669648}; propagated from UniProtKB/Swiss-Prot (Q969R5.1)][Phosphoserine. {ECO:0000244|PubMed:18669648}; propagated from UniProtKB/Swiss-Prot (Q969R5.1)][Phosphoserine. {EC…				1	NP_113676.2	1125	NP_113676.2	lethal(3)malignant brain tumor-like protein 2 [Homo sapiens]	0	0	0	0	0	0	0	0	0	0	0	0	0	0	0	0	0	0	0	0	0	0	0	0	0	0
332	0.000529	7	0	0	1.79769e+308	BAG2		6		[109..189]	[BAG]	[BAG domains, present in regulator of Hsp70 proteins; smart00264]	[2][20][20][73]	[acetylation][phosphorylation][phosphorylation][phosphorylation]	[N-acetylalanine. {ECO:0000244|PubMed:22814378}; propagated from UniProtKB/Swiss-Prot (O95816.1)][][Phosphoserine. {ECO:0000244|PubMed:20068231}; propagated from UniProtKB/Swiss-Prot (O95816.1)][Phosphoserine. {ECO:0000244|PubMed:18691976}; propagated from UniProtKB/Swiss-Prot (O95816.1)]				1	NP_004273.1	1423	NP_004273.1	BAG family molecular chaperone regulator 2 [Homo sapiens]	0	0	0	0	0	0	0	0	0	0	0	0	0	0	0	0	0	0	0	0	0	0	0	0	0	0
333	0.000528	12	0.000237	2	2.22785	MAGOH		1		[4..146]	[Mago_nashi]	[Mago nashi proteins, integral members of the exon junction complex; cd11295]	[1][order(11..13,17,20..21,34,36..38,40..44,46,48,83,103,][order(11..17,20..21,29,34,36..38,40..44,46,48,51..53,][order(13..17,40..41,82..83,103)][order(14,45,47..49,59,62,68,71,75,95,141)][order(29,51..53,55..56,59,62..63,124,127..128,131..132,][order(66,68,107)]	[acetylation][other][other][other][other][other][other]	[N-acetylmethionine. {ECO:0000269|PubMed:19413330, ECO:0000269|PubMed:22223895, ECO:0000269|PubMed:22814378}; propagated from UniProtKB/Swiss-Prot (P61326.1)][eIF4AIII interface [polypeptide binding]][exon junction core complex interaction site [polypeptide binding]][Barentsz interface [polypeptide binding]][Imp13 interface [polypeptide binding]][Y14 interface [polypeptide binding]][Upf3b interfa…				2	NP_002361.1;NP_060518.1	1273	NP_002361.1	2 genes:MAGOH,MAGOHB.NP_002361.1:protein mago nashi homolog [Homo sapiens] ;NP_060518.1:protein mago nashi homolog 2 isoform 1 [Homo sapiens] ;	0	0	0	0	0	0	0	1	1	1	0	1	10.27	0.00015214	1	1	1	0	1	9.59	0.00032245	0	0	0	0	0
334	0.000527	16	0.001487	1	0.354405	TIMM13		19		[26..87][46..69]	[zf-Tim10_DDP][Twin CX3C motif]	[Tim10/DDP family zinc finger; pfam02953][propagated from UniProtKB/Swiss-Prot (Q9Y5L4.1)]	[1][53]	[acetylation][modified]	[N-acetylmethionine. {ECO:0000244|PubMed:19413330, ECO:0000244|PubMed:25944712}; propagated from UniProtKB/Swiss-Prot (Q9Y5L4.1)][N6-succinyllysine. {ECO:0000250|UniProtKB:P62075}; propagated from UniProtKB/Swiss-Prot (Q9Y5L4.1)]				1	NP_036590.1	1057	NP_036590.1	mitochondrial import inner membrane translocase subunit Tim13 [Homo sapiens]	0	0	0	0	0	0	0	0	0	0	0	0	0	0	2	3	3	0	3	25.26	0.00148666	0	0	0	0	0
335	0.000527	5	0	0	1.79769e+308	RPL22L1		3		[10..120]	[Ribosomal_L22e]	[Ribosomal L22e protein family; pfam01776]	[112][118][120]	[phosphorylation][phosphorylation][phosphorylation]	[Phosphoserine. {ECO:0000244|PubMed:20068231}; propagated from UniProtKB/Swiss-Prot (Q6P5R6.2)][Phosphoserine. {ECO:0000244|PubMed:18669648, ECO:0000244|PubMed:19690332, ECO:0000244|PubMed:20068231, ECO:0000244|PubMed:21406692}; propagated from UniProtKB/Swiss-Prot (Q6P5R6.2)][Phosphoserine. {ECO:0000244|PubMed:18669648}; propagated from UniProtKB/Swiss-Prot (Q6P5R6.2)]				2	NP_001093115.1;NP_001307380.1	1569	NP_001093115.1	1 genes:RPL22L1.NP_001093115.1:60S ribosomal protein L22-like 1 isoform 1 [Homo sapiens] ;NP_001307380.1:60S ribosomal protein L22-like 1 isoform 2 [Homo sapiens] ;	0	0	0	0	0	0	0	0	0	0	0	0	0	0	0	0	0	0	0	0	0	0	0	0	0	0
336	0.000526	3	0	0	1.79769e+308	SIGMAR1		9		[<17..119]	[ERG2_Sigma1R]	[ERG2 and Sigma1 receptor like protein; pfam04622]							3	NP_001269135.1;NP_001269136.1;NP_005857.1	1932	NP_001269135.1	1 genes:SIGMAR1.NP_001269135.1:sigma non-opioid intracellular receptor 1 isoform 7 [Homo sapiens] ;NP_001269136.1:sigma non-opioid intracellular receptor 1 isoform 8 [Homo sapiens] ;NP_005857.1:sigma non-opioid intracellular receptor 1 isoform 1 [Homo sapiens] ;	0	0	0	0	0	0	0	0	0	0	0	0	0	0	0	0	0	0	0	0	0	0	0	0	0	0
337	0.000525	38	0.000519	1	1.01156	RPL10		X	3.6.5.3	[41..165]	[Ribosomal_L16_L10e]	[Ribosomal_L16_L10e: L16 is an essential protein in the large ribosomal subunit of bacteria, mitochondria, and chloroplasts. Large subunits that lack L16 are defective in peptidyl transferase activity, peptidyl-tRNA hydrolysis activity, association with...; cd01433]	[32][order(41,43..44,47,63..64,67,70,74,77,88..90,92,94,98..99,][56..57][order(68..70,73..74)][order(77,85..86,88,139)][order(113..114,117..118)]	[modified][other][other][other][other][other]	[Citrulline. {ECO:0000250}; propagated from UniProtKB/Swiss-Prot (P27635.4)][23S rRNA interface [nucleotide binding]][5S rRNA interface [nucleotide binding]][putative antibiotic binding site [chemical binding]][L25 interface [polypeptide binding]][L27 interface [polypeptide binding]]				1	NP_006004.3	523	NP_006004.3	60S ribosomal protein L10 isoform a [Homo sapiens]	0	0	0	0	0	0	0	3	5	4	1	5	23.83	0.00051899	0	0	0	0	0	0	0	0	0	0	0	0
338	0.000524	43	0.000969	3	0.540764	HMGB2		4		[9..76][95..160]	[HMGB-UBF_HMG-box][HMGB-UBF_HMG-box]	[HMGB-UBF_HMG-box, class II and III members of the HMG-box superfamily of DNA-binding proteins. These proteins bind the minor groove of DNA in a non-sequence specific fashion and contain two or more tandem HMG boxes. Class II members include non-histone...; cd01390][HMGB-UBF_HMG-box, class II and III members of the HMG-box superfamily of DNA-binding proteins. These proteins bind the minor groove …	[order(11,13..14,16..17,20..21,24,28,43,46,49,68)][30][order(97,99..100,102..103,106..107,110,114,127,130,133,]	[DNA binding][acetylation][DNA binding]	[DNA binding site [nucleotide binding]][N6-acetyllysine; propagated from UniProtKB/Swiss-Prot (P26583.2)][DNA binding site [nucleotide binding]]				1	NP_001124160.1	352	NP_001124160.1	high mobility group protein B2 [Homo sapiens]	1	1	1	0	1	9.57	0.00012455	4	16	12	4	13.0667	18.66	0.00138875	3	7	6	1	6.19355	18.18	0.00139511	0	0	0	0	0
339	0.000522	5	0	0	1.79769e+308	SLIRP		14		[20..90][22..90]	[RRM_SLIRP][RRM]	[RNA recognition motif found in SRA stem-loop-interacting RNA-binding protein (SLIRP) and similar proteins; cd12242][RNA recognition motif; smart00360]	[15][99][100]	[phosphorylation][phosphorylation][phosphorylation]	[Phosphoserine. {ECO:0000244|PubMed:21406692}; propagated from UniProtKB/Swiss-Prot (Q9GZT3.1)][Phosphothreonine. {ECO:0000244|PubMed:24275569}; propagated from UniProtKB/Swiss-Prot (Q9GZT3.1)][Phosphoserine. {ECO:0000244|PubMed:18669648, ECO:0000244|PubMed:20068231, ECO:0000244|PubMed:21406692}; propagated from UniProtKB/Swiss-Prot (Q9GZT3.1)]				3	NP_001254792.1;NP_001254793.1;NP_112487.1	1642	NP_001254792.1	1 genes:SLIRP.NP_001254792.1:SRA stem-loop-interacting RNA-binding protein, mitochondrial isoform 2 precursor [Homo sapiens] ;NP_001254793.1:SRA stem-loop-interacting RNA-binding protein, mitochondrial isoform 3 precursor [Homo sapiens] ;NP_112487.1:SRA stem-loop-interacting RNA-binding protein, mitochondrial isoform 1 precursor [Homo sapiens] ;	0	0	0	0	0	0	0	0	0	0	0	0	0	0	0	0	0	0	0	0	0	0	0	0	0	0
340	0.000517	14	0.001272	1	0.406447	PTMA		2		[2..111]	[Prothymosin]	[Prothymosin/parathymosin family; pfam03247]	[1][2][2][2][8][9][10][13][14][15][101][101][102][107]	[acetylation][phosphorylation][acetylation][phosphorylation][phosphorylation][phosphorylation][phosphorylation][phosphorylation][phosphorylation][acetylation][modified][modified][phosphorylation][phosphorylation]	[N-acetylmethionine; propagated from UniProtKB/Swiss-Prot (P06454.2)][][N-acetylserine, in Prothymosin alpha, N-terminally processed; propagated from UniProtKB/Swiss-Prot (P06454.2)][Phosphoserine; propagated from UniProtKB/Swiss-Prot (P06454.2)][][Phosphoserine; propagated from UniProtKB/Swiss-Prot (P06454.2)][Phosphoserine; propagated from UniProtKB/Swiss-Prot (P06454.2)][][][N6-acetyllysine, a…				2	NP_001092755.1;NP_002814.3	1173	NP_001092755.1	1 genes:PTMA.NP_001092755.1:prothymosin alpha isoform 1 [Homo sapiens] ;NP_002814.3:prothymosin alpha isoform 2 [Homo sapiens] ;	0	0	0	0	0	0	0	0	0	0	0	0	0	0	1	3	3	0	3	9.01	0.00127237	0	0	0	0	0
341	0.000511	42	0.001904	2	0.268382	C1orf52		1		[30..127]	[DUF4660]	[Domain of unknown function (DUF4660); pfam15559]	[132][132][158][158]	[phosphorylation][phosphorylation][phosphorylation][phosphorylation]	[][Phosphotyrosine. {ECO:0000244|PubMed:15592455}; propagated from UniProtKB/Swiss-Prot (Q8N6N3.1)][][Phosphoserine. {ECO:0000244|PubMed:17081983, ECO:0000244|PubMed:18669648, ECO:0000244|PubMed:20068231, ECO:0000244|PubMed:21406692}; propagated from UniProtKB/Swiss-Prot (Q8N6N3.1)]				1	NP_932343.1	458	NP_932343.1	UPF0690 protein C1orf52 [Homo sapiens]	0	0	0	0	0	0	0	3	10	10	0	10	13.19	0.00122049	4	10	10	0	10	29.12	0.00258669	0	0	0	0	0
342	0.00051	36	0.001581	5	0.322581	PDAP1		7		[84..149]	[PP28]	[Casein kinase substrate phosphoprotein PP28; pfam10252]	[18][19][57][57][60][60][63][63][63][70][132][164][176]	[phosphorylation][phosphorylation][phosphorylation][phosphorylation][phosphorylation][phosphorylation][phosphorylation][phosphorylation][phosphorylation][phosphorylation][acetylation][acetylation][phosphorylation]	[Phosphothreonine. {ECO:0000250|UniProtKB:Q62785}; propagated from UniProtKB/Swiss-Prot (Q13442.1)][Phosphoserine. {ECO:0000244|PubMed:18669648, ECO:0000244|PubMed:20068231}; propagated from UniProtKB/Swiss-Prot (Q13442.1)][][Phosphoserine. {ECO:0000244|PubMed:18318008, ECO:0000244|PubMed:18669648, ECO:0000244|PubMed:20068231, ECO:0000244|PubMed:24275569}; propagated from UniProtKB/Swiss-Prot (Q1…				1	NP_055706.1	482	NP_055706.1	28 kDa heat- and acid-stable phosphoprotein [Homo sapiens]	1	2	2	0	2	8.84	0.00028763	2	4	4	0	4	16.02	0.00049089	3	5	5	0	5	21.55	0.00130049	2	3	3	0	3
343	0.000508	40	0.000941	1	0.539851	TCEB2		16		[1..118][3..66]	[ElonginB][UBQ]	[Ubiquitin-like domain of Elongin B; cd01788][Ubiquitin homologues; smart00213]	[1][order(9,11,13..17,34,69..70,72,93..94,96..97)][84][108][111]	[acetylation][other][phosphorylation][phosphorylation][phosphorylation]	[N-acetylmethionine. {ECO:0000244|PubMed:19413330, ECO:0000244|PubMed:22814378, ECO:0000269|Ref.6}; propagated from UniProtKB/Swiss-Prot (Q15370.1)][EloginC interaction site][Phosphothreonine. {ECO:0000250|UniProtKB:P62869}; propagated from UniProtKB/Swiss-Prot (Q15370.1)][Phosphoserine. {ECO:0000250|UniProtKB:P62869}; propagated from UniProtKB/Swiss-Prot (Q15370.1)][Phosphoserine. {ECO:0000250|U…				1	NP_009039.1	489	NP_009039.1	elongin-B isoform a [Homo sapiens]	0	0	0	0	0	0	0	2	5	5	0	5	21.19	0.00094122	0	0	0	0	0	0	0	0	0	0	0	0
344	0.000508	58	0.000858	3	0.592075	PPM1G		2	3.1.3.16	[27..>119][<324..505]	[PP2Cc][PP2Cc]	[Serine/threonine phosphatases, family 2C, catalytic domain; The protein architecture and deduced catalytic mechanism of PP2C phosphatases are similar to the PP1, PP2A, PP2B family of protein Ser/Thr phosphatases, with which PP2C shares no sequence...; cd00143][Serine/threonine phosphatases, family 2C, catalytic domain; The protein architecture and deduced catalytic mechanism of PP2C phosphatases…	[order(36,40..41,60..62)][183][183][383][527]	[active][phosphorylation][phosphorylation][acetylation][phosphorylation]	[][][Phosphoserine. {ECO:0000244|PubMed:17525332}; propagated from UniProtKB/Swiss-Prot (O15355.1)][N6-acetyllysine. {ECO:0000244|PubMed:19608861}; propagated from UniProtKB/Swiss-Prot (O15355.1)][Phosphoserine. {ECO:0000244|PubMed:21406692}; propagated from UniProtKB/Swiss-Prot (O15355.1)]				1	NP_817092.1	269	NP_817092.1	protein phosphatase 1G [Homo sapiens]	0	0	0	0	0	0	0	8	18	18	0	18	19.6	0.00073229	5	12	12	0	12	17.58	0.00103467	0	0	0	0	0
345	0.000506	12	0.000523	1	0.967495	MLLT11		1		[3..>28][56..>90]	[AF1Q][AF1Q]	[Drug resistance and apoptosis regulator; pfam15017][Drug resistance and apoptosis regulator; pfam15017]							1	NP_006809.1	1371	NP_006809.1	protein AF1q [Homo sapiens]	0	0	0	0	0	0	0	0	0	0	0	0	0	0	1	1	1	0	1	25.56	0.00052309	0	0	0	0	0
346	0.000503	37	0.001063	2	0.473189	SKP1		5	3.1.1.3	[1..163][1..112][85..162][104..163]	[SKP1][Skp1][Skp1][Interaction with the F-box domain of F-box proteins (By similarity)]	[SCF ubiquitin ligase, SKP1 component [Posttranslational modification, protein turnover, chaperones]; COG5201][Found in Skp1 protein family; smart00512][Skp1 family, dimerization domain; pfam01466][propagated from UniProtKB/Swiss-Prot (P63208.2)]	[3][131][131]	[phosphorylation][phosphorylation][phosphorylation]	[][][Phosphothreonine; propagated from UniProtKB/Swiss-Prot (P63208.2)]				1	NP_733779.1	517	NP_733779.1	S-phase kinase-associated protein 1 isoform b [Homo sapiens]	0	0	0	0	0	0	0	3	5	5	0	5	26.99	0.00068138	2	5	5	0	5	25.15	0.0014441	0	0	0	0	0
347	0.000502	62	0.000889	5	0.564679	SRRT		7		[151..264][635..856]	[DUF3546][ARS2]	[Domain of unknown function (DUF3546); pfam12066][Arsenite-resistance protein 2; pfam04959]	[2][4][8][74][492][539][543]	[acetylation][phosphorylation][phosphorylation][phosphorylation][phosphorylation][phosphorylation][phosphorylation]	[N-acetylglycine; propagated from UniProtKB/Swiss-Prot (Q9BXP5.1)][Phosphoserine; propagated from UniProtKB/Swiss-Prot (Q9BXP5.1)][Phosphotyrosine; propagated from UniProtKB/Swiss-Prot (Q9BXP5.1)][Phosphoserine; propagated from UniProtKB/Swiss-Prot (Q9BXP5.1)][Phosphoserine; propagated from UniProtKB/Swiss-Prot (Q9BXP5.1)][Phosphoserine; propagated from UniProtKB/Swiss-Prot (Q9BXP5.1)][Phosphothr…				4	NP_001122324.1;NP_001122325.1;NP_001122326.1;NP_056992.4	192	NP_001122324.1	1 genes:SRRT.NP_001122324.1:serrate RNA effector molecule homolog isoform c [Homo sapiens] ;NP_001122325.1:serrate RNA effector molecule homolog isoform d [Homo sapiens] ;NP_001122326.1:serrate RNA effector molecule homolog isoform e [Homo sapiens] ;NP_056992.4:serrate RNA effector molecule homolog isoform a [Homo sapiens] ;	8	16	16	0	16	16.91	0.00047598	13	44	44	0	44	20.69	0.00111699	6	11	11	0	11	7.77	0.00059183	2	5	5	0	5
348	0.000499	6	0.000453	1	1.10155	ELOF1													2	NP_001350604.1;NP_115753.1	2400	NP_001350604.1	1 genes:ELOF1.NP_001350604.1:transcription elongation factor 1 homolog isoform 2 [Homo sapiens] ;NP_115753.1:transcription elongation factor 1 homolog isoform 1 [Homo sapiens] ;	0	0	0	0	0	0	0	0	0	0	0	0	0	0	1	1	1	0	1	17.31	0.00045267	0	0	0	0	0
349	0.000497	3	0	0	1.79769e+308	PNKD		2	3.1.2.6				[121]	[phosphorylation]					1	NP_001070867.1	1865	NP_001070867.1	probable hydrolase PNKD isoform 3 precursor [Homo sapiens]	0	0	0	0	0	0	0	0	0	0	0	0	0	0	0	0	0	0	0	0	0	0	0	0	0	0
351	0.000495	10	0	0	1.79769e+308	BEND7		10		[270..354]	[BEN]	[The BEN domain is found in diverse animal proteins; smart01025]							1	NP_001094382.1	1081	NP_001094382.1	BEN domain-containing protein 7 isoform 2 [Homo sapiens]	0	0	0	0	0	0	0	0	0	0	0	0	0	0	0	0	0	0	0	0	0	0	0	0	0	0
352	0.000493	49	0.001465	4	0.336519	RPSA		3		[1..255][18..189][166..185][210..234][235..237][247..300]	[PTZ00254][RPS2][Laminin-binding][Laminin-binding][[DE]-W-[ST] 1][Laminin-binding]	[40S ribosomal protein SA; Provisional][Ribosomal protein S2 (RPS2), involved in formation of the translation initiation complex, where it might contact the messenger RNA and several components of the ribosome. It has been shown that in Escherichia coli RPS2 is essential for the binding of...; cd01425][propagated from UniProtKB/Swiss-Prot (P08865.4)][propagated from UniProtKB/Swiss-Prot (P08865.4…	[2][order(32..33,42,44..45,107,109..111,114..115,141,144)][94][120..121][138..139][order(143..144,146,160..163)][144][178..183][246]	[acetylation][other][acetylation][cleavage][cleavage][other][phosphorylation][other][phosphorylation]	[N-acetylserine. {ECO:0000255|HAMAP-Rule:MF_03016, ECO:0000269|Ref.8}; propagated from UniProtKB/Swiss-Prot (P08865.4)][rRNA interaction site [nucleotide binding]][N6-acetyllysine. {ECO:0000250|UniProtKB:P14206}; propagated from UniProtKB/Swiss-Prot (P08865.4)][Cleavage, by ST3, site 1. {ECO:0000255|HAMAP-Rule:MF_03016}; propagated from UniProtKB/Swiss-Prot (P08865.4)][Cleavage, by ST3, site 2. {…				2	NP_001291217.1;NP_002286.2	351	NP_001291217.1	1 genes:RPSA.NP_001291217.1:40S ribosomal protein SA isoform 2 [Homo sapiens] ;NP_002286.2:40S ribosomal protein SA isoform 1 [Homo sapiens] ;	5	12	12	0	12	35	0.00104121	6	12	12	0	12	29.33	0.00088851	5	11	11	0	11	27.67	0.00172618	0	0	0	0	0
353	0.000489	34	0.000873	3	0.560137	CALM2		2	2.7.11.19	[50..197][60..122][133..195]	[PTZ00184][EFh][EFh]	[calmodulin; Provisional][EF-hand, calcium binding motif; A diverse superfamily of calcium sensors and calcium signal modulators; most examples in this alignment model have 2 active canonical EF hands. Ca2+ binding induces a conformational change in the EF-hand motif, leading to...; cd00051][EF-hand, calcium binding motif; A diverse superfamily of calcium sensors and calcium signal modulators; mo…	[order(69,71,73,80,105,107,109,116)][order(142,144,146,153,178,180,182,189)]	[other][other]	[Ca2+ binding site [ion binding]][Ca2+ binding site [ion binding]]				3	NP_001292553.1;NP_001350599.1;NP_008819.1	549	NP_001292553.1	2 genes:CALM1,CALM2.NP_001292553.1:calmodulin-2 isoform 1 [Homo sapiens] ;NP_001350599.1:calmodulin-1 isoform 1 [Homo sapiens] ;NP_008819.1:calmodulin-1 isoform 2 [Homo sapiens] ;	2	3	3	0	3	25.38	0.0003964	4	7	7	0	7	25.89	0.00078929	3	6	6	0	6	25.89	0.00143384	0	0	0	0	0
354	0.000489	19	0.000683	1	0.715959	CANX													4	NP_001350922.1;NP_001350923.1;NP_001350926.1;NP_001350928.1	934	NP_001350922.1	1 genes:CANX.NP_001350922.1:calnexin isoform a [Homo sapiens] ;NP_001350923.1:calnexin isoform b [Homo sapiens] ;NP_001350926.1:calnexin isoform d precursor [Homo sapiens] ;NP_001350928.1:calnexin isoform f precursor [Homo sapiens] ;	0	0	0	0	0	0	0	0	0	0	0	0	0	0	0	0	0	0	0	0	0	0	0	0	0	0
355	0.000488	56	0.001258	2	0.387917	RUVBL1		3	3.6.4.12	[2..455][40..>123]	[TIP49][AAA]	[DNA helicase TIP49, TBP-interacting protein [Transcription]; COG1224][The AAA+ (ATPases Associated with a wide variety of cellular Activities) superfamily represents an ancient group of ATPases belonging to the ASCE (for additional strand, catalytic E) division of the P-loop NTPase fold. The ASCE division also includes ABC; cd00009]	[70..77][71..78][453]	[other][other][acetylation]	[Walker A motif][ATP binding site [chemical binding]][N6-acetyllysine. {ECO:0000244|PubMed:19608861}; propagated from UniProtKB/Swiss-Prot (Q9Y265.1)]				1	NP_003698.1	305	NP_003698.1	ruvB-like 1 isoform 1 [Homo sapiens]	0	0	0	0	0	0	0	2	2	2	0	2	5.48	9.742e-05	0	0	0	0	0	0	0	0	0	0	0	0
356	0.000488	45	0.000631	1	0.773376	RPLP0		12		[1..317][9..182][231..316]	[PTZ00135][Ribosomal_P0_L10e][Ribosomal_60s]	[60S acidic ribosomal protein P0; Provisional][Ribosomal protein L10 family, P0 and L10e subfamily; composed of eukaryotic 60S ribosomal protein P0 and the archaeal P0 homolog, L10e. P0 or L10e forms a tight complex with multiple copies of the small acidic protein L12(e). This complex forms a stalk...; cd05795][60s Acidic ribosomal protein; pfam00428]	[order(10..11,14,57..60,63)][24][24][order(96,116,120,139,142..143,146..147,149..152,170..172,][304][304][304][307][307][307]	[other][phosphorylation][phosphorylation][other][phosphorylation][phosphorylation][phosphorylation][phosphorylation][phosphorylation][phosphorylation]	[23S rRNA interface [nucleotide binding]][][][putative Interface with L7/L12 ribosomal proteins [polypeptide binding]][][][Phosphoserine. {ECO:0000244|PubMed:19369195}; propagated from UniProtKB/Swiss-Prot (P05388.1)][][][Phosphoserine. {ECO:0000244|PubMed:19369195}; propagated from UniProtKB/Swiss-Prot (P05388.1)]				1	NP_000993.1	434	NP_000993.1	60S acidic ribosomal protein P0 [Homo sapiens]	0	0	0	0	0	0	0	4	9	9	0	9	21.77	0.00063065	0	0	0	0	0	0	0	0	0	0	0	0
357	0.000488	53	0.000404	3	1.20792	PKM		15	2.7.1.40	[42..530][43..527][307..531][389..433][432..437][514..521]	[Pyruvate_Kinase][pyruv_kin][Interaction with POU5F1][Intersubunit contact][D-fructose 1,6-bisphosphate binding, part of allosteric site][D-fructose 1,6-bisphosphate binding, part of allosteric site]	[Pyruvate kinase (PK): Large allosteric enzyme that regulates glycolysis through binding of the substrate, phosphoenolpyruvate, and one or more allosteric effectors. Like other allosteric enzymes, PK has a high substrate affinity R state and a low...; cd00288][pyruvate kinase; TIGR01064][propagated from UniProtKB/Swiss-Prot (P14618.4)][propagated from UniProtKB/Swiss-Prot (P14618.4)][propagated f…	[2][37][37][order(44..45,107,109,117..120,209..210,216,219..223,238,][62][66][order(73,75,113,244,270,272,296,328)][89][105][148][166][166][175][195][249][266][270][270][305][322][322][328][403][408][433][433][475][498]	[acetylation][phosphorylation][phosphorylation][other][acetylation][modified][active][acetylation][phosphorylation][phosphorylation][acetylation][modified][phosphorylation][phosphorylation][phosphorylation][acetylation][acetylation][other][acetylation][acetylation][modified][phosphorylation][hydroxylation][hydroxylation][other][acetylation][acetylation][modified]	[N-acetylserine. {ECO:0000244|PubMed:19413330, ECO:0000269|Ref.11}; propagated from UniProtKB/Swiss-Prot (P14618.4)][][Phosphoserine. {ECO:0000244|PubMed:16964243, ECO:0000244|PubMed:17081983, ECO:0000244|PubMed:18088087, ECO:0000244|PubMed:18669648, ECO:0000244|PubMed:18691976, ECO:0000244|PubMed:19690332, ECO:0000244|PubMed:20068231, ECO:0000244|PubMed:21406692, ECO:0000244|PubMed:24275569}; pr…				1	NP_002645.3	325	NP_002645.3	pyruvate kinase PKM isoform a [Homo sapiens]	2	3	3	0	3	7.72	0.00014706	9	17	17	0	17	19.96	0.00071115	1	4	4	0	4	3.01	0.00035463	0	0	0	0	0
358	0.000487	1	0	0	1.79769e+308	ANXA3		4	3.1.4.43	[23..87][27..87][94..159][99..159][177..243][183..243][255..318][258..318]	[Annexin][Annexin 1][Annexin][Annexin 2][Annexin][Annexin 3][Annexin][Annexin 4]	[Annexin; pfam00191][propagated from UniProtKB/Swiss-Prot (P12429.3)][Annexin; pfam00191][propagated from UniProtKB/Swiss-Prot (P12429.3)][Annexin; pfam00191][propagated from UniProtKB/Swiss-Prot (P12429.3)][Annexin; pfam00191][propagated from UniProtKB/Swiss-Prot (P12429.3)]	[2][2]	[acetylation][acetylation]	[][N-acetylalanine; propagated from UniProtKB/Swiss-Prot (P12429.3)]				1	NP_005130.1	2430	NP_005130.1	annexin A3 [Homo sapiens]	0	0	0	0	0	0	0	0	0	0	0	0	0	0	0	0	0	0	0	0	0	0	0	0	0	0
359	0.000485	2	0	0	1.79769e+308	NSDHL		X	1.1.1.170	[38..371][39..366]	[WcaG][3b-HSD-NSDHL-like_SDR_e]	[Nucleoside-diphosphate-sugar epimerase [Cell wall/membrane/envelope biogenesis]; COG0451][human NSDHL (NAD(P)H steroid dehydrogenase-like protein)-like, extended (e) SDRs; cd09813]	[1][order(44,46..49,68..70,104..106,120,143..145,172,176,][order(121,145,172,176)][order(145,172,202,215,226,231)][298..318]	[acetylation][other][active][other][transmembrane region]	[N-acetylmethionine; propagated from UniProtKB/Swiss-Prot (Q15738.2)][putative NAD(P) binding site [chemical binding]][][putative substrate binding site [chemical binding]][propagated from UniProtKB/Swiss-Prot (Q15738.2)]				1	NP_057006.1	2333	NP_057006.1	sterol-4-alpha-carboxylate 3-dehydrogenase, decarboxylating [Homo sapiens]	0	0	0	0	0	0	0	0	0	0	0	0	0	0	0	0	0	0	0	0	0	0	0	0	0	0
361	0.000483	11	0	0	1.79769e+308	PFDN2		1		[24..127]	[Prefoldin_2]	[Prefoldin subunit; pfam01920]							1	NP_036526.2	1073	NP_036526.2	prefoldin subunit 2 [Homo sapiens]	0	0	0	0	0	0	0	0	0	0	0	0	0	0	0	0	0	0	0	0	0	0	0	0	0	0
362	0.000481	40	0.001338	4	0.359492	CLTA		9		[<1..139]	[Clathrin_lg_ch]	[Clathrin light chain; pfam01086]							2	NP_001298132.1;NP_001824.1	453	NP_001298132.1	1 genes:CLTA.NP_001298132.1:clathrin light chain A isoform g [Homo sapiens] ;NP_001824.1:clathrin light chain A isoform a [Homo sapiens] ;	2	5	5	0	5	17.86	0.00092965	0	0	0	0	0	0	0	1	1	1	0	1	15	0.00033627	1	1	1	0	1
363	0.000481	2	0	0	1.79769e+308	MLEC		12		[<9..125]	[Malectin]	[Di-glucose binding within endoplasmic reticulum; pfam11721]							2	NP_001290556.1;NP_055545.1	2353	NP_001290556.1	1 genes:MLEC.NP_001290556.1:malectin isoform 2 [Homo sapiens] ;NP_055545.1:malectin isoform1 precursor [Homo sapiens] ;	0	0	0	0	0	0	0	0	0	0	0	0	0	0	0	0	0	0	0	0	0	0	0	0	0	0
364	0.00048	32	0.000462	2	1.03896	CUTA		6		[87..188]	[CutA1]	[CutA1 divalent ion tolerance protein; pfam03091]							3	NP_001014433.1;NP_001014838.1;NP_001014840.1	608	NP_001014433.1	1 genes:CUTA.NP_001014433.1:protein CutA isoform 1 [Homo sapiens] ;NP_001014838.1:protein CutA isoform 2 precursor [Homo sapiens] ;NP_001014840.1:protein CutA isoform 3 precursor [Homo sapiens] ;	0	0	0	0	0	0	0	1	4	4	0	4	13.64	0.00044874	1	2	2	0	2	13.64	0.00047553	0	0	0	0	0
366	0.000477	4	0	0	1.79769e+308	TRMT1		19	2.1.1.216	[45..500][600..626]	[TRM][ZnF_C3H1]	[N2,N2-dimethylguanosine tRNA methyltransferase; pfam02005][zinc finger; smart00356]	[120][625][628][646]	[phosphorylation][phosphorylation][phosphorylation][phosphorylation]	[Phosphoserine. {ECO:0000250|UniProtKB:Q3TX08}; propagated from UniProtKB/Swiss-Prot (Q9NXH9.1)][Phosphoserine. {ECO:0000244|PubMed:18669648}; propagated from UniProtKB/Swiss-Prot (Q9NXH9.1)][Phosphothreonine. {ECO:0000244|PubMed:18669648}; propagated from UniProtKB/Swiss-Prot (Q9NXH9.1)][Phosphothreonine. {ECO:0000244|PubMed:16964243, ECO:0000244|PubMed:18669648}; propagated from UniProtKB/Swiss…				2	NP_001129507.1;NP_001338690.1	1798	NP_001129507.1	1 genes:TRMT1.NP_001129507.1:tRNA (guanine(26)-N(2))-dimethyltransferase isoform 1 [Homo sapiens] ;NP_001338690.1:tRNA (guanine(26)-N(2))-dimethyltransferase isoform 3 [Homo sapiens] ;	0	0	0	0	0	0	0	0	0	0	0	0	0	0	0	0	0	0	0	0	0	0	0	0	0	0
368	0.000475	60	0.000721	4	0.658807	PHGDH		1	1.1.1.95	[7..318][8..310]	[SerA][PGDH_4]	[Phosphoglycerate dehydrogenase or related dehydrogenase [Coenzyme transport and metabolism, General function prediction only]; COG0111][Phosphoglycerate dehydrogenases, NAD-binding and catalytic domains; cd12173]	[2][21][order(54..55,75,77..78,102,236,283,286,292)][58][order(78,102,106,152,154..156,174..177,206..208,213,][order(104..105,108..109,111..112,115..116,119,121..122,][order(236,265,283)]	[acetylation][acetylation][other][acetylation][other][other][active]	[N-acetylalanine. {ECO:0000269|Ref.8}; propagated from UniProtKB/Swiss-Prot (O43175.4)][N6-acetyllysine. {ECO:0000250}; propagated from UniProtKB/Swiss-Prot (O43175.4)][ligand binding site [chemical binding]][N6-acetyllysine. {ECO:0000250}; propagated from UniProtKB/Swiss-Prot (O43175.4)][NAD binding site [chemical binding]][dimerization interface [polypeptide binding]][catalytic site [active]]				1	NP_006614.2	235	NP_006614.2	D-3-phosphoglycerate dehydrogenase [Homo sapiens]	7	9	9	0	9	19.32	0.00043953	10	24	24	0	24	30.58	0.0010002	3	7	7	0	7	8.44	0.00061828	0	0	0	0	0
369	0.000474	9	0.001345	1	0.352416	S100A11		1		[7..95][25..38][27..84][68..79]	[S-100A11][Calcium binding region][EF-hand_7][Calcium binding region]	[S-100A11: S-100A11 domain found in proteins similar to S100A11. S100A11 is a member of the S-100 domain family within EF-hand Ca2+-binding proteins superfamily. Note that the S-100 hierarchy, to which this S-100A11 group belongs, contains only S-100...; cd05023][][EF-hand domain pair; pfam13499][]	[1][2][3][6][order(8,10..11,13..18,20..22,32,42,46..50,77..78,81..82,][10][10][order(25,28,30,33,38,68,70,72,74,79)][30][32][order(47,49..50,53..54,59,87,90..91,94..95)][69][78][94]	[acetylation][acetylation][acetylation][phosphorylation][other][phosphorylation][phosphorylation][other][phosphorylation][phosphorylation][other][phosphorylation][phosphorylation][phosphorylation]	[N-acetylmethionine; propagated from UniProtKB/Swiss-Prot (P31949.2)][N-acetylalanine, in Protein S100-A11, N-terminally processed; propagated from UniProtKB/Swiss-Prot (P31949.2)][N6-acetyllysine; propagated from UniProtKB/Swiss-Prot (P31949.2)][Phosphoserine; propagated from UniProtKB/Swiss-Prot (P31949.2)][dimerization interface [polypeptide binding]][][Phosphothreonine; propagated from UniPro…				1	NP_005611.1	1686	NP_005611.1	protein S100-A11 [Homo sapiens]	0	0	0	0	0	0	0	0	0	0	0	0	0	0	2	3	3	0	3	15.24	0.00134508	0	0	0	0	0
370	0.000472	4	0	0	1.79769e+308	PIP		7		[3..126]	[SVA]	[Seminal vesicle autoantigen (SVA); pfam05326]	[29][105]	[other][glycosylation]	[. {ECO:0000269|PubMed:2013294, ECO:0000269|PubMed:25946035}; propagated from UniProtKB/Swiss-Prot (P12273.1)][]				1	NP_002643.1	1707	NP_002643.1	prolactin-inducible protein precursor [Homo sapiens]	0	0	0	0	0	0	0	0	0	0	0	0	0	0	0	0	0	0	0	0	0	0	0	0	0	0
371	0.000466	10	0	0	1.79769e+308	BEND7													1	NP_001356792.1	1083	NP_001356792.1	BEN domain-containing protein 7 isoform 3 [Homo sapiens]	0	0	0	0	0	0	0	0	0	0	0	0	0	0	0	0	0	0	0	0	0	0	0	0	0	0
372	0.000466	9	0	0	1.79769e+308	RPS24		10		[1..130]	[PTZ00071]	[40S ribosomal protein S24; Provisional]	[1][9]	[acetylation][phosphorylation]	[N-acetylmethionine; propagated from UniProtKB/Swiss-Prot (P62847.1)][Phosphothreonine; propagated from UniProtKB/Swiss-Prot (P62847.1)]				5	NP_001017.1;NP_001135754.1;NP_001135755.1;NP_001135757.1;NP_148982.1	1193	NP_001017.1	1 genes:RPS24.NP_001017.1:40S ribosomal protein S24 isoform c [Homo sapiens] ;NP_001135754.1:40S ribosomal protein S24 isoform b [Homo sapiens] ;NP_001135755.1:40S ribosomal protein S24 isoform e [Homo sapiens] ;NP_001135757.1:40S ribosomal protein S24 isoform d [Homo sapiens] ;NP_148982.1:40S ribosomal protein S24 isoform a [Homo sapiens] ;	0	0	0	0	0	0	0	0	0	0	0	0	0	0	0	0	0	0	0	0	0	0	0	0	0	0
373	0.000466	4	0	0	1.79769e+308	YEATS4		12											2	NP_001287879.1;NP_006521.1	1775	NP_001287879.1	1 genes:YEATS4.NP_001287879.1:YEATS domain-containing protein 4 isoform 2 [Homo sapiens] ;NP_006521.1:YEATS domain-containing protein 4 isoform 1 [Homo sapiens] ;	0	0	0	0	0	0	0	0	0	0	0	0	0	0	0	0	0	0	0	0	0	0	0	0	0	0
374	0.000465	48	0.001623	2	0.286506	RACK1		5		[<2..310][7..311][13..44][61..91][103..133][146..178][190..220][231..260][281..311]	[WD40][WD40][WD 1][WD 2][WD 3][WD 4][WD 5][WD 6][WD 7]	[WD40 repeat [General function prediction only]; COG2319][WD40 domain, found in a number of eukaryotic proteins that cover a wide variety of functions including adaptor/regulatory modules in signal transduction, pre-mRNA processing and cytoskeleton assembly; typically contains a GH dipeptide 11-24 residues from...; cd00200][propagated from UniProtKB/Swiss-Prot (P63244.3)][propagated from UniProtK…	[1][2][order(14,33,37,43..44,61..62,80,84,90..91,103..104,121,][52][130][183][228][228][316]	[acetylation][acetylation][other][phosphorylation][acetylation][acetylation][phosphorylation][phosphorylation][phosphorylation]	[N-acetylmethionine. {ECO:0000244|PubMed:22814378}; propagated from UniProtKB/Swiss-Prot (P63244.3)][N-acetylthreonine, in Guanine nucleotide-binding protein subunit beta-2-like 1, N-terminally processed. {ECO:0000244|PubMed:19413330, ECO:0000244|PubMed:21406692, ECO:0000244|PubMed:22223895, ECO:0000244|PubMed:22814378, ECO:0000269|Ref.9}; propagated from UniProtKB/Swiss-Prot (P63244.3)][structur…				1	NP_006089.1	388	NP_006089.1	receptor of activated protein C kinase 1 [Homo sapiens]	0	0	0	0	0	0	0	9	23	23	0	23	43.85	0.00161166	8	11	11	0	11	34.38	0.00163361	0	0	0	0	0
375	0.000465	9	0	0	1.79769e+308	TRERF1		6		[512..534][801..857][908..953][909..953][1035..1057][1108..1128]	[zf-C2H2_6][ELM2][SANT][SANT][C2H2 Zn finger][C2H2 Zn finger]	[C2H2-type zinc finger; pfam13912][ELM2 domain; pfam01448][SANT SWI3, ADA2, N-CoR and TFIIIB'' DNA-binding domains; smart00717]['SWI3, ADA2, N-CoR and TFIIIB' DNA-binding domains. Tandem copies of the domain bind telomeric DNA tandem repeatsas part of the capping complex. Binding is sequence dependent for repeats which contain the G/C rich motif [C2-3 A (CA)1-6]. The domain is...; cl21498][C2H2 Z…	[653][660][787][order(910,939..940,942..943,945..947,949..951)][974][975][order(1035,1040,1053,1057)][order(1042,1044,1046,1048..1049,1052..1053,1056,1088,][order(1108,1111,1124,1128)]	[acetylation][acetylation][phosphorylation][other][phosphorylation][phosphorylation][other][other][other]	[N6-acetyllysine. {ECO:0000250|UniProtKB:Q8BXJ2}; propagated from UniProtKB/Swiss-Prot (Q96PN7.1)][N6-acetyllysine. {ECO:0000250|UniProtKB:Q8BXJ2}; propagated from UniProtKB/Swiss-Prot (Q96PN7.1)][Phosphothreonine. {ECO:0000269|PubMed:19690332}; propagated from UniProtKB/Swiss-Prot (Q96PN7.1)][putative DNA binding site [nucleotide binding]][Phosphothreonine. {ECO:0000269|PubMed:21406692}; propaga…				2	NP_001284502.1;NP_277037.1	1239	NP_001284502.1	1 genes:TRERF1.NP_001284502.1:transcriptional-regulating factor 1 isoform 1 [Homo sapiens] ;NP_277037.1:transcriptional-regulating factor 1 isoform 2 [Homo sapiens] ;	0	0	0	0	0	0	0	0	0	0	0	0	0	0	0	0	0	0	0	0	0	0	0	0	0	0
376	0.000464	43	0.000232	4	2	KPNA2		17		[5..99][10..528][45..54][71..111][112..151][113..238][142..238][200..244][246..282][252..364][283..322][315..403][329..449][367..409][410..456][457..496]	[IBB][SRP1][Nuclear localization signal. {ECO:0000250}][ARM 1, truncated][ARM 2][ARM][NLS binding site (major). {ECO:0000250}][ARM 4][ARM 5][ARM][ARM 6][NLS binding site (minor). {ECO:0000250}][ARM][ARM 8][ARM 9][ARM 10, atypical]	[Importin beta binding domain; pfam01749][Karyopherin (importin) alpha [Intracellular trafficking and secretion]; COG5064][propagated from UniProtKB/Swiss-Prot (P52292.1)][propagated from UniProtKB/Swiss-Prot (P52292.1)][propagated from UniProtKB/Swiss-Prot (P52292.1)][Armadillo/beta-catenin-like repeats. An approximately 40 amino acid long tandemly repeated sequence motif first identified in the…	[2][62][order(138,142,146,177,181,184,188,228,231,234..235,238)][order(269,273,277,308,312,315,319,354,357,360..361,364)][order(353,357,361,392,396,399,403,439,442,445..446,449)][490]	[acetylation][phosphorylation][other][other][other][phosphorylation]	[N-acetylserine. {ECO:0000244|PubMed:19413330, ECO:0000244|PubMed:21406692, ECO:0000244|PubMed:22814378, ECO:0000269|Ref.6}; propagated from UniProtKB/Swiss-Prot (P52292.1)][Phosphoserine. {ECO:0000244|PubMed:16964243, ECO:0000244|PubMed:18669648, ECO:0000244|PubMed:19690332, ECO:0000244|PubMed:20068231, ECO:0000244|PubMed:21406692}; propagated from UniProtKB/Swiss-Prot (P52292.1)][protein bindin…				1	NP_001307540.1	414	NP_001307540.1	importin subunit alpha-1 [Homo sapiens]	0	0	0	0	0	0	0	1	2	2	0	2	3.4	8.398e-05	1	2	2	0	2	3.4	0.00017799	1	1	1	0	1
377	0.000461	7	0.000581	1	0.79346	NDUFA4		7	1.6.5.3;1.6.99.3	[10..81]	[B12D]	[NADH-ubiquinone reductase complex 1 MLRQ subunit; pfam06522]	[10][66]	[acetylation][phosphorylation]	[N6-acetyllysine. {ECO:0000250|UniProtKB:Q62425}; propagated from UniProtKB/Swiss-Prot (O00483.1)][Phosphoserine. {ECO:0000250|UniProtKB:Q62425}; propagated from UniProtKB/Swiss-Prot (O00483.1)]				1	NP_002480.1	2044	NP_002480.1	cytochrome c oxidase subunit NDUFA4 [Homo sapiens]	0	0	0	0	0	0	0	0	0	0	0	0	0	0	1	1	1	0	1	12.35	0.00058121	0	0	0	0	0
378	0.00046	6	0	0	1.79769e+308	MYCBP		1											1	NP_036465.2	1471	NP_036465.2	C-Myc-binding protein [Homo sapiens]	0	0	0	0	0	0	0	0	0	0	0	0	0	0	0	0	0	0	0	0	0	0	0	0	0	0
379	0.00046	4	0	0	1.79769e+308	COX4I1		16	1.9.3.1	[26..162]	[Cyt_c_Oxidase_IV]	[Cytochrome c oxidase subunit IV. Cytochrome c oxidase (CcO), the terminal oxidase in the respiratory chains of eukaryotes and most bacteria, is a multi-chain transmembrane protein located in the inner membrane of mitochondria and the cell membrane of...; cd00922]	[29][29][order(30,113,124)][34][order(40,42,44..47,66,68,70,78,82..83,85..86,88..91,94)][order(41..43,99,106,110,114,118,127,129,132..133)][order(42,144..145,148,152,154..156)][order(42,95,97,99..100)][53][56][58][60][60][67][order(101..102,108..109,111..113,115..116,133,136,][order(149,154)]	[acetylation][modified][other][other][other][other][other][other][acetylation][phosphorylation][phosphorylation][acetylation][modified][acetylation][other][other]	[N6-acetyllysine, alternate. {ECO:0000250|UniProtKB:P19783}; propagated from UniProtKB/Swiss-Prot (P13073.1)][N6-succinyllysine, alternate. {ECO:0000250|UniProtKB:P19783}; propagated from UniProtKB/Swiss-Prot (P13073.1)][Subunit IV/VIIIb interface [polypeptide binding]][Subunit IV/Vb interface [polypeptide binding]][Subunit IV/Va interface [polypeptide binding]][Subunit IV/I interface [polypeptid…				1	NP_001305715.1	1818	NP_001305715.1	cytochrome c oxidase subunit 4 isoform 1, mitochondrial isoform 1 precursor [Homo sapiens]	0	0	0	0	0	0	0	0	0	0	0	0	0	0	0	0	0	0	0	0	0	0	0	0	0	0
381	0.000459	13	0	0	1.79769e+308	SF3B5		6		[3..81]	[SF3b10]	[Splicing factor 3B subunit 10 (SF3b10); pfam07189]	[2][9][9][17]	[acetylation][phosphorylation][phosphorylation][acetylation]	[N-acetylthreonine. {ECO:0000244|PubMed:19413330}; propagated from UniProtKB/Swiss-Prot (Q9BWJ5.1)][][Phosphoserine. {ECO:0000244|PubMed:17525332}; propagated from UniProtKB/Swiss-Prot (Q9BWJ5.1)][N6-acetyllysine. {ECO:0000244|PubMed:19608861}; propagated from UniProtKB/Swiss-Prot (Q9BWJ5.1)]				1	NP_112577.1	976	NP_112577.1	splicing factor 3B subunit 5 [Homo sapiens]	0	0	0	0	0	0	0	0	0	0	0	0	0	0	0	0	0	0	0	0	0	0	0	0	0	0
382	0.000455	57	0.000514	3	0.885214	LDHB		12	1.1.1.27	[20..330][26..326][339..341]	[LDH_1][L-LDH-NAD][PTS1]	[A subgroup of L-lactate dehydrogenases; cd05293][L-lactate dehydrogenase; TIGR01771][peroxisomal targeting signal type 1]	[order(21,182,185,187,204,209,266..268,271,298..299,302,][order(30..32,53,55,58,96..100,137,139,162,166,194,249,253)][order(34,39,61..62,65,67..68,170,172..173,179,245..246,][order(101,107,139,170,194,239,249)]	[other][other][other][other]	[tetramer (dimer of dimers) interface [polypeptide binding]][NAD binding site [chemical binding]][dimer interface [polypeptide binding]][substrate binding site [chemical binding]]				1	NP_001302466.1	283	NP_001302466.1	L-lactate dehydrogenase B chain isoform LDHBx [Homo sapiens]	1	1	1	0	1	4.69	7.633e-05	6	14	14	0	14	21.11	0.00091197	2	4	4	0	4	7.33	0.00055223	0	0	0	0	0
383	0.000454	27	0.001131	4	0.401415	TAF10		11		[115..217][187..189]	[TAF10][[KR]-[STA]-K motif]	[The TATA Binding Protein (TBP) Associated Factor 10; cd07982][propagated from UniProtKB/Swiss-Prot (Q12962.1)]	[2][44][48][189][189]	[acetylation][phosphorylation][phosphorylation][methylation][methylation]	[N-acetylserine. {ECO:0000244|PubMed:19413330}; propagated from UniProtKB/Swiss-Prot (Q12962.1)][Phosphoserine. {ECO:0000244|PubMed:24275569}; propagated from UniProtKB/Swiss-Prot (Q12962.1)][Phosphothreonine. {ECO:0000244|PubMed:24275569}; propagated from UniProtKB/Swiss-Prot (Q12962.1)][][N6-methyllysine. {ECO:0000269|PubMed:15099517, ECO:0000269|PubMed:16415881}; propagated from UniProtKB/Swis…				1	NP_006275.1	663	NP_006275.1	transcription initiation factor TFIID subunit 10 [Homo sapiens]	1	2	2	0	2	11.47	0.00023881	0	0	0	0	0	0	0	2	3	3	0	3	20.64	0.00064786	1	1	1	0	1
384	0.000454	63	0.000457	4	0.993435	EIF5B		2	3.6.5.3	[627..1202][632..845][638..645][663..667][702..705][756..759][824..826][856..965][964..1067][1091..1162]	[PRK04004][IF2_eIF5B][G1. {ECO:0000255|PROSITE-ProRule:PRU01059}][G2. {ECO:0000255|PROSITE-ProRule:PRU01059}][G3. {ECO:0000255|PROSITE-ProRule:PRU01059}][G4. {ECO:0000255|PROSITE-ProRule:PRU01059}][G5. {ECO:0000255|PROSITE-ProRule:PRU01059}][aeIF5B_II][IF-2][Translation_Factor_II_like]	[translation initiation factor IF-2; Validated][Initiation Factor 2 (IF2)/ eukaryotic Initiation Factor 5B (eIF5B) family; cd01887][propagated from UniProtKB/Swiss-Prot (O60841.4)][propagated from UniProtKB/Swiss-Prot (O60841.4)][propagated from UniProtKB/Swiss-Prot (O60841.4)][propagated from UniProtKB/Swiss-Prot (O60841.4)][propagated from UniProtKB/Swiss-Prot (O60841.4)][aeIF5B_II: This family…	[107][107][113][113][113][134][134][135][135][137][137][164][164][164][171][171][182][182][183][183][186][186][190][190][190][214][214][222][301][498][547][557][560][588][589][591][591][595][638..645][order(639,641,645..646,649,652..653,669..670,706..707,][order(640..646,707,756..757,759..760,824..826)][663..669][665][702..705][704..722][756..759][824..826][1168]	[phosphorylation][phosphorylation][phosphorylation][phosphorylation][phosphorylation][phosphorylation][phosphorylation][phosphorylation][phosphorylation][phosphorylation][phosphorylation][phosphorylation][phosphorylation][phosphorylation][phosphorylation][phosphorylation][phosphorylation][phosphorylation][phosphorylation][phosphorylation][phosphorylation][phosphorylation][phosphorylation][phospho…	[][Phosphoserine. {ECO:0000244|PubMed:17081983, ECO:0000244|PubMed:18318008, ECO:0000244|PubMed:18669648, ECO:0000244|PubMed:21406692, ECO:0000244|PubMed:24275569}; propagated from UniProtKB/Swiss-Prot (O60841.4)][][][Phosphoserine. {ECO:0000244|PubMed:17081983, ECO:0000244|PubMed:18318008, ECO:0000244|PubMed:18669648, ECO:0000244|PubMed:19690332, ECO:0000244|PubMed:20068231, ECO:0000244|PubMed:2…				1	NP_056988.3	194	NP_056988.3	eukaryotic translation initiation factor 5B [Homo sapiens]	2	5	5	0	5	4.02	0.00010668	20	55	55	0	55	24.02	0.0010014	6	14	14	0	14	10.98	0.00054024	0	0	0	0	0
385	0.000454	5	0	0	1.79769e+308	APMAP		20		[73..>320][96..>284][102..137][152..193][200..252][201..288][256..284]	[YvrE][NHL][NHL repeat][NHL repeat][NHL repeat][Str_synth][NHL repeat]	[Sugar lactone lactonase YvrE [Carbohydrate transport and metabolism]; COG3386][NHL repeat unit of beta-propeller proteins; cl18310][NHL repeat [structural motif]][NHL repeat [structural motif]][NHL repeat [structural motif]][Strictosidine synthase; cl22863][NHL repeat [structural motif]]	[2][41..61]	[acetylation][transmembrane region]	[N-acetylserine; propagated from UniProtKB/Swiss-Prot (Q9HDC9.2)][propagated from UniProtKB/Swiss-Prot (Q9HDC9.2)]				1	NP_065392.1	1591	NP_065392.1	adipocyte plasma membrane-associated protein [Homo sapiens]	0	0	0	0	0	0	0	0	0	0	0	0	0	0	0	0	0	0	0	0	0	0	0	0	0	0
386	0.000452	55	0	0	1.79769e+308	SAP130													1	NP_001317230.1	276	NP_001317230.1	histone deacetylase complex subunit SAP130 isoform e [Homo sapiens]	0	0	0	0	0	0	0	0	0	0	0	0	0	0	0	0	0	0	0	0	0	0	0	0	0	0
387	0.000451	31	0.000359	2	1.25627	CFAP20		16		[1..190]	[DUF667]	[Protein of unknown function (DUF667); pfam05018]							1	NP_037374.1	624	NP_037374.1	cilia- and flagella-associated protein 20 [Homo sapiens]	0	0	0	0	0	0	0	1	2	2	0	2	6.22	0.00023019	2	2	2	0	2	15.03	0.00048785	0	0	0	0	0
388	0.000449	61	0.00079	4	0.568354	CACTIN		19		[<214..313][269..458][634..758]	[rRNA_processing][Cactin_mid][CactinC_cactus]	[rRNA processing; pfam08524][Conserved mid region of cactin; pfam10312][Cactus-binding C-terminus of cactin protein; pfam09732]							1	NP_001074012.1	225	NP_001074012.1	cactin [Homo sapiens]	0	0	0	0	0	0	0	7	13	13	0	13	11.87	0.00038096	8	14	14	0	14	16.49	0.00086951	4	6	6	0	6
389	0.000448	58	0.000655	3	0.683969	CPSF3		2		[1..417][1..158][209..330][343..385][440..646]	[YSH1][Lactamase_B][Beta-Casp][RMMBL][CPSF73-100_C]	[RNA processing exonuclease, beta-lactamase fold, Cft2 family [Translation, ribosomal structure and biogenesis]; COG1236][Metallo-beta-lactamase superfamily; smart00849][Beta-Casp domain; smart01027][RNA-metabolizing metallo-beta-lactamase; pfam07521][Pre-mRNA 3'-end-processing endonuclease polyadenylation factor C-term; pfam11718]							3	NP_001308762.1;NP_001308765.1;NP_057291.1	270	NP_001308762.1	1 genes:CPSF3.NP_001308762.1:cleavage and polyadenylation specificity factor subunit 3 isoform b [Homo sapiens] ;NP_001308765.1:cleavage and polyadenylation specificity factor subunit 3 isoform d [Homo sapiens] ;NP_057291.1:cleavage and polyadenylation specificity factor subunit 3 isoform a [Homo sapiens] ;	0	0	0	0	0	0	0	10	24	24	0	24	17.77	0.00082397	6	11	11	0	11	10.82	0.00080039	0	0	0	0	0
390	0.000443	31	0.000649	2	0.682589	PRDX2		19	1.11.1.15	[7..197][8..179]	[AhpC][PRX_Typ2cys]	[Alkyl hydroperoxide reductase subunit AhpC (peroxiredoxin) [Defense mechanisms]; COG0450][Peroxiredoxin (PRX) family, Typical 2-Cys PRX subfamily; PRXs are thiol-specific antioxidant (TSA) proteins, which confer a protective role in cells through its peroxidase activity by reducing hydrogen peroxide, peroxynitrite, and organic hydroperoxides; cd03015]	[2][order(8,49..50,53,116,126,139..141,143..145,149..150,157,][order(47,81..82,107,109,121)][order(48,51,127)][order(51,172)]	[acetylation][other][other][active][active]	[N-acetylalanine; propagated from UniProtKB/Swiss-Prot (P32119.5)][dimer interface [polypeptide binding]][decamer (pentamer of dimers) interface [polypeptide binding]][catalytic triad [active]][peroxidatic and resolving cysteines [active]]				1	NP_005800.3	475	NP_005800.3	peroxiredoxin-2 [Homo sapiens]	0	0	0	0	0	0	0	2	4	2	2	2.66667	14.65	0.00029916	3	5	3	2	4.2	14.65	0.00099862	0	0	0	0	0
391	0.000443	23	0.000592	2	0.748311	SUPT4H1		17		[2..40][11..108]	[Interaction with SUPT5H][Spt4]	[propagated from UniProtKB/Swiss-Prot (P63272.1)][Transcription elongation factor Spt4; cd07973]	[2][order(16,19,33,36)][order(59..64,69)]	[acetylation][other][other]	[N-acetylalanine. {ECO:0000244|PubMed:22814378}; propagated from UniProtKB/Swiss-Prot (P63272.1)][Zn binding site [ion binding]][Spt4-Spt5NGN interface]				1	NP_003159.1	794	NP_003159.1	transcription elongation factor SPT4 [Homo sapiens]	0	0	0	0	0	0	0	1	2	2	0	2	13.68	0.00037971	1	2	2	0	2	13.68	0.00080475	0	0	0	0	0
392	0.000442	30	0.008217	4	0.0537909	MYL12A		18		[24..174][38..>82][108..169]	[FRQ1][EFh][EFh]	[Ca2+-binding protein, EF-hand superfamily [Signal transduction mechanisms]; COG5126][EF-hand, calcium binding motif; A diverse superfamily of calcium sensors and calcium signal modulators; most examples in this alignment model have 2 active canonical EF hands. Ca2+ binding induces a conformational change in the EF-hand motif, leading to...; cd00051][EF-hand, calcium binding motif; A diverse supe…	[order(47,49,51,58)][order(116,118,120,127,152,154,156,163)]	[other][other]	[Ca2+ binding site [ion binding]][Ca2+ binding site [ion binding]]				1	NP_001289978.1	605	NP_001289978.1	myosin regulatory light chain 12A isoform 2 [Homo sapiens]	0	0	0	0	0	0	0	11	141	87	54	141	71.75	0.017695	8	14	11	3	14	44.63	0.00372366	1	2	2	0	2
393	0.000442	25	0.000283	1	1.56184	RPL24		3		[1..54]	[Ribosomal_L24e_L24]	[Ribosomal protein L24e/L24 is a ribosomal protein found in eukaryotes (L24) and in archaea (L24e, distinct from archaeal L24). L24e/L24 is located on the surface of the large subunit, adjacent to proteins L14 and L3, and near the translation factor...; cd00472]	[order(6,9,32,36)][14..16][order(16,18..20,22,24..25)][order(17..18,34..35,37..38,42,44,50..51)][27][77][83][83][86][93]	[other][other][other][other][acetylation][acetylation][phosphorylation][phosphorylation][phosphorylation][acetylation]	[zinc binding site [ion binding]][L3 interface [polypeptide binding]][L14 interface [polypeptide binding]][23S rRNA interface [nucleotide binding]][N6-acetyllysine; propagated from UniProtKB/Swiss-Prot (P83731.1)][N6-acetyllysine; propagated from UniProtKB/Swiss-Prot (P83731.1)][][Phosphothreonine; propagated from UniProtKB/Swiss-Prot (P83731.1)][Phosphoserine; propagated from UniProtKB/Swiss-Pro…				1	NP_000977.1	770	NP_000977.1	60S ribosomal protein L24 [Homo sapiens]	0	0	0	0	0	0	0	2	2	2	0	2	14.01	0.00028297	0	0	0	0	0	0	0	0	0	0	0	0
394	0.00044	43	0	0	1.79769e+308	CALU		7		[53..106][86..140][165..222][201..266]	[EFh][EF-hand_7][EFh][EFh]	[EF-hand, calcium binding motif; A diverse superfamily of calcium sensors and calcium signal modulators; most examples in this alignment model have 2 active canonical EF hands. Ca2+ binding induces a conformational change in the EF-hand motif, leading to...; cl08302][EF-hand domain pair; pfam13499][EF-hand, calcium binding motif; A diverse superfamily of calcium sensors and calcium signal modulat…	[order(54,56,58,65,89,91,93,100)][order(172,174,176,183,209,211,213,220)][order(209,211,213,220,250,252,254,261)]	[other][other][other]	[Ca2+ binding site [ion binding]][Ca2+ binding site [ion binding]][Ca2+ binding site [ion binding]]				2	NP_001186600.1;NP_001210.1	393	NP_001186600.1	1 genes:CALU.NP_001186600.1:calumenin isoform c precursor [Homo sapiens] ;NP_001210.1:calumenin isoform a precursor [Homo sapiens] ;	0	0	0	0	0	0	0	0	0	0	0	0	0	0	0	0	0	0	0	0	0	0	0	0	0	0
395	0.000438	55	0.000755	4	0.580132	DDX41		5	3.6.4.13	[181..209][183..397][196..409][344..347][409..535]	[Q motif][DEADc][DEXDc][DEAD box][HELICc]	[propagated from UniProtKB/Swiss-Prot (Q9UJV9.2)][DEAD-box helicases. A diverse family of proteins involved in ATP-dependent RNA unwinding, needed in a variety of cellular processes including splicing, ribosome biogenesis and RNA degradation. The name derives from the sequence of the Walker B motif...; cd00268][DEAD-like helicases superfamily; smart00487][propagated from UniProtKB/Swiss-Prot (Q9U…	[21][21][23][23][33][83][86][228..232][344..347][375..377][order(440..443,463..464,489..491)][order(497,518,522,525)]	[phosphorylation][phosphorylation][phosphorylation][phosphorylation][phosphorylation][phosphorylation][phosphorylation][other][other][other][other][other]	[][Phosphoserine. {ECO:0000244|PubMed:18669648, ECO:0000244|PubMed:19690332}; propagated from UniProtKB/Swiss-Prot (Q9UJV9.2)][][Phosphoserine. {ECO:0000244|PubMed:18669648, ECO:0000244|PubMed:19690332, ECO:0000244|PubMed:20068231}; propagated from UniProtKB/Swiss-Prot (Q9UJV9.2)][Phosphotyrosine. {ECO:0000250|UniProtKB:Q91VN6}; propagated from UniProtKB/Swiss-Prot (Q9UJV9.2)][][][ATP binding sit…				1	NP_057306.2	294	NP_057306.2	probable ATP-dependent RNA helicase DDX41 isoform 1 [Homo sapiens]	0	0	0	0	0	0	0	7	15	15	0	15	18.01	0.00053568	8	17	17	0	17	18.81	0.00128669	1	4	4	0	4
396	0.000436	60	0.000613	5	0.711256	BRD2		6		[74..180][349..450][555..559]	[Bromo_Brdt_I_like][Bromo_Brdt_II_like][Nuclear localization signal. {ECO:0000255}]	[Bromodomain, Brdt_like subfamily, repeat I. Human Brdt is a testis-specific member of the BET subfamily of bromodomain proteins; the first bromodomain in Brdt has been shown to be essential for male germ cell differentiation. Bromodomains are 110 amino...; cd05497][Bromodomain, Brdt_like subfamily, repeat II. Human Brdt is a testis-specific member of the BET subfamily of bromodomain proteins; th…	[1][6][37][order(103,110,113,152,156,162)][298][301][305][order(376,383,386,425,429,435)][633]	[acetylation][phosphorylation][phosphorylation][other][phosphorylation][phosphorylation][phosphorylation][other][phosphorylation]	[N-acetylmethionine. {ECO:0000244|PubMed:19413330, ECO:0000244|PubMed:20068231}; propagated from UniProtKB/Swiss-Prot (P25440.2)][Phosphothreonine. {ECO:0000244|PubMed:20068231}; propagated from UniProtKB/Swiss-Prot (P25440.2)][Phosphoserine. {ECO:0000244|PubMed:19690332}; propagated from UniProtKB/Swiss-Prot (P25440.2)][acetyllysine binding site][Phosphoserine. {ECO:0000244|PubMed:18669648, ECO:…				1	NP_001106653.1	222	NP_001106653.1	bromodomain-containing protein 2 isoform 1 [Homo sapiens]	6	9	7	2	7.5	16.23	0.00024373	13	39	39	0	39	25.22	0.00108153	5	10	10	0	10	15.36	0.00058774	2	2	2	0	2
397	0.000436	50	0.000591	4	0.737733	PCBP2		12		[15..76][99..163][290..352]	[PCBP_like_KH][PCBP_like_KH][KH-I]	[K homology RNA-binding domain, PCBP_like. Members of this group possess KH domains in a tandem arrangement. Most members, similar to the poly(C) binding proteins (PCBPs) and Nova, containing three KH domains, with the first and second domains, which are...; cd02396][K homology RNA-binding domain, PCBP_like. Members of this group possess KH domains in a tandem arrangement. Most members, similar t…	[order(23,25..27,29..33,36..37,40..41,44..47)][30..33][order(107,109..111,113..117,120..121,124..125,128..131)][114..117][173][173][182][188][189][189][236][272][order(298,300..302,304..308,311..312,315..316,321..324)][305..308][365][366]	[other][other][other][other][phosphorylation][phosphorylation][phosphorylation][phosphorylation][phosphorylation][phosphorylation][phosphorylation][phosphorylation][other][other][phosphorylation][phosphorylation]	[nucleic acid binding region [nucleotide binding]][G-X-X-G motif][nucleic acid binding region [nucleotide binding]][G-X-X-G motif][][Phosphoserine; propagated from UniProtKB/Swiss-Prot (Q15366.1)][][][][Phosphoserine; propagated from UniProtKB/Swiss-Prot (Q15366.1)][][Phosphoserine; propagated from UniProtKB/Swiss-Prot (Q15366.1)][nucleic acid binding region [nucleotide binding]][G-X-X-G motif][P…				1	NP_005007.2	97	NP_005007.2	poly(rC)-binding protein 2 isoform a [Homo sapiens]	17	181	0	181	0.5	63.11	3.556e-05	18	162	0	162	0	68.58	0	10	44	0	44	3.5	47.81	0.0004502	6	49	0	49	3
398	0.000434	52	0.000596	4	0.728188	HNRNPA1		12		[12..92][15..85][105..181][106..177][257..292]	[RRM1_hnRNPA1][RRM][RRM2_hnRNPA1][RRM][HnRNPA1]	[RNA recognition motif 1 in heterogeneous nuclear ribonucleoprotein A1 (hnRNP A1) and similar proteins; cd12761][RNA recognition motif; smart00360][RNA recognition motif 2 in heterogeneous nuclear ribonucleoprotein A1 (hnRNP A1) and similar proteins; cd12580][RNA recognition motif; smart00360][Nuclear factor hnRNPA1; pfam11627]	[2][4][6][6][order(12,15,17,19..20,42,44,46,55..57,59,82,85,87..92)][194][206][218][225][295][295]	[phosphorylation][phosphorylation][phosphorylation][phosphorylation][DNA binding][methylation][methylation][methylation][methylation][phosphorylation][phosphorylation]	[][][][][DNA binding site [nucleotide binding]][][][][][][]				2	NP_002127.1;NP_112420.1	323	NP_002127.1	1 genes:HNRNPA1.NP_002127.1:heterogeneous nuclear ribonucleoprotein A1 isoform a [Homo sapiens] ;NP_112420.1:heterogeneous nuclear ribonucleoprotein A1 isoform b [Homo sapiens] ;	1	2	2	0	2	5	0.00016269	2	3	3	0	3	9.69	0.00020825	6	9	9	0	9	26.56	0.00132406	0	0	0	0	0
399	0.000434	38	0.00044	3	0.986364	PGAM1		10	3.1.3.13;5.4.2.4;5.4.2.11	[5..228][10..17][23..24][89..92][116..117][187..188]	[HP_PGM_like][Substrate binding. {ECO:0000250|UniProtKB:P00950, ECO:0000250|UniProtKB:Q3JWH7, ECO:0000269|PubMed:15883004}][Substrate binding. {ECO:0000269|PubMed:15883004, ECO:0000269|PubMed:23653202}][Substrate binding. {ECO:0000250|UniProtKB:Q3JWH7}][Substrate binding. {ECO:0000269|PubMed:15883004}][Substrate binding. {ECO:0000250|UniProtKB:Q3JWH7}]	[Histidine phosphatase domain found in phosphoglycerate mutases and related proteins, mostly phosphatases; contains a His residue which is phosphorylated during the reaction; cd07067][propagated from UniProtKB/Swiss-Prot (P18669.2)][propagated from UniProtKB/Swiss-Prot (P18669.2)][propagated from UniProtKB/Swiss-Prot (P18669.2)][propagated from UniProtKB/Swiss-Prot (P18669.2)][propagated from Uni…	[order(10..11,62,186..187)][14][23][26][26][31][62][92][106][118][119][133][251][251][253][254]	[active][phosphorylation][phosphorylation][phosphorylation][phosphorylation][phosphorylation][other][phosphorylation][acetylation][phosphorylation][phosphorylation][phosphorylation][acetylation][modified][acetylation][acetylation]	[catalytic core [active]][Phosphoserine. {ECO:0000244|PubMed:19690332, ECO:0000244|PubMed:20068231, ECO:0000244|PubMed:21406692, ECO:0000244|PubMed:24275569}; propagated from UniProtKB/Swiss-Prot (P18669.2)][Phosphoserine. {ECO:0000244|PubMed:24275569}; propagated from UniProtKB/Swiss-Prot (P18669.2)][][Phosphotyrosine. {ECO:0000269|PubMed:23653202}; propagated from UniProtKB/Swiss-Prot (P18669.2…				1	NP_002620.1	484	NP_002620.1	phosphoglycerate mutase 1 isoform 1 [Homo sapiens]	3	5	5	0	5	20.08	0.00051241	4	5	5	0	5	24.41	0.00043726	2	2	2	0	2	12.6	0.00037069	0	0	0	0	0
400	0.00043	27	0	0	1.79769e+308	PGRMC1		X		[73..>125]	[Cyt-b5]	[Cytochrome b5-like Heme/Steroid binding domain; pfam00173]	[25..43][54][54][57][57][178][180][181][181][190]	[transmembrane region][phosphorylation][phosphorylation][phosphorylation][phosphorylation][phosphorylation][phosphorylation][phosphorylation][phosphorylation][phosphorylation]	[propagated from UniProtKB/Swiss-Prot (O00264.3)][][Phosphoserine; propagated from UniProtKB/Swiss-Prot (O00264.3)][][Phosphoserine; propagated from UniProtKB/Swiss-Prot (O00264.3)][][][][Phosphoserine; propagated from UniProtKB/Swiss-Prot (O00264.3)][]				1	NP_006658.1	628	NP_006658.1	membrane-associated progesterone receptor component 1 isoform 1 [Homo sapiens]	0	0	0	0	0	0	0	0	0	0	0	0	0	0	0	0	0	0	0	0	0	0	0	0	0	0
402	0.000429	35	0.001776	3	0.241554	DR1		1		[7..130][100..103]	[H2A][Nuclear localization signal. {ECO:0000255}]	[Histone 2A; H2A is a subunit of the nucleosome. The nucleosome is an octamer containing two H2A, H2B, H3, and H4 subunits. The H2A subunit performs essential roles in maintaining structural integrity of the nucleosome, chromatin condensation, and binding...; cl00074][propagated from UniProtKB/Swiss-Prot (Q01658.1)]	[2][105][166][167]	[acetylation][phosphorylation][phosphorylation][phosphorylation]	[N-acetylalanine. {ECO:0000244|PubMed:19413330, ECO:0000244|PubMed:22223895}; propagated from UniProtKB/Swiss-Prot (Q01658.1)][Phosphoserine. {ECO:0000250|UniProtKB:Q91WV0}; propagated from UniProtKB/Swiss-Prot (Q01658.1)][Phosphoserine. {ECO:0000244|PubMed:18669648}; propagated from UniProtKB/Swiss-Prot (Q01658.1)][Phosphoserine. {ECO:0000244|PubMed:18669648}; propagated from UniProtKB/Swiss-Pro…				1	NP_001929.1	533	NP_001929.1	protein Dr1 [Homo sapiens]	0	0	0	0	0	0	0	2	16	16	0	16	27.27	0.00201935	2	3	3	0	3	21.02	0.00080246	0	0	0	0	0
403	0.000425	34	0.001369	1	0.310446	CETN2		X		[2..25][16..172][32..94][105..167]	[Required for self-assembly][PTZ00183][EFh][EFh]	[propagated from UniProtKB/Swiss-Prot (P41208.1)][centrin; Provisional][EF-hand, calcium binding motif; A diverse superfamily of calcium sensors and calcium signal modulators; most examples in this alignment model have 2 active canonical EF hands. Ca2+ binding induces a conformational change in the EF-hand motif, leading to...; cd00051][EF-hand, calcium binding motif; A diverse superfamily of cal…	[2][20][20][26][26][order(41,43,45,52,77,79,81,88)][order(114,116,118,125,150,152,154,161)][138]	[acetylation][phosphorylation][phosphorylation][phosphorylation][phosphorylation][other][other][phosphorylation]	[N-acetylalanine. {ECO:0000244|PubMed:22814378}; propagated from UniProtKB/Swiss-Prot (P41208.1)][][Phosphoserine. {ECO:0000244|PubMed:18669648, ECO:0000244|PubMed:20068231, ECO:0000244|PubMed:21406692}; propagated from UniProtKB/Swiss-Prot (P41208.1)][][Phosphothreonine. {ECO:0000244|PubMed:17081983, ECO:0000244|PubMed:20068231, ECO:0000244|PubMed:21406692}; propagated from UniProtKB/Swiss-Prot …				1	NP_004335.1	594	NP_004335.1	centrin-2 [Homo sapiens]	0	0	0	0	0	0	0	0	0	0	0	0	0	0	2	5	5	0	5	15.12	0.00136854	0	0	0	0	0
404	0.000425	5	0	0	1.79769e+308	PHF21A		11		[<374..536][486..680][490..532]	[TNG2][Required for transcriptional repression][PHD_PHF21A]	[Chromatin remodeling protein, contains PhD zinc finger [Chromatin structure and dynamics]; COG5034][propagated from UniProtKB/Swiss-Prot (Q96BD5.1)][PHD finger found in PHD finger protein 21A (PHF21A); cd15523]	[444][447][order(490,497..502,522..525,527)][order(491,494,503,506,511,514,529,532)]	[phosphorylation][phosphorylation][other][other]	[Phosphothreonine. {ECO:0000244|PubMed:19690332}; propagated from UniProtKB/Swiss-Prot (Q96BD5.1)][Phosphoserine. {ECO:0000244|PubMed:19690332}; propagated from UniProtKB/Swiss-Prot (Q96BD5.1)][histone H3 binding site [polypeptide binding]][Zn binding site [ion binding]]				1	NP_001095272.1	1229	NP_001095272.1	PHD finger protein 21A isoform a [Homo sapiens]	0	0	0	0	0	0	0	0	0	0	0	0	0	0	0	0	0	0	0	0	0	0	0	0	0	0
406	0.000422	13	0	0	1.79769e+308	LSM2		6		[2..90]	[LSm2]	[Like-Sm protein 2; cd01725]	[order(7,10..11,16,18..20,23,25,30..33,36..37,39,59..71)][order(15..21,23..35,37..41)][order(33,35,63)][59..70][79][79]	[other][other][other][other][phosphorylation][phosphorylation]	[putative oligomer interface [polypeptide binding]][Sm1 motif][putative RNA binding site [nucleotide binding]][Sm2 motif][][Phosphothreonine. {ECO:0000269|PubMed:17525332}; propagated from UniProtKB/Swiss-Prot (Q9Y333.1)]				1	NP_067000.1	971	NP_067000.1	U6 snRNA-associated Sm-like protein LSm2 [Homo sapiens]	0	0	0	0	0	0	0	0	0	0	0	0	0	0	0	0	0	0	0	0	0	0	0	0	0	0
407	0.000422	8	0	0	1.79769e+308	DYNLT1		6		[14..>64]	[Tctex-1]	[Tctex-1 family; pfam03645]	[1]	[acetylation]	[N-acetylmethionine. {ECO:0000244|PubMed:19413330, ECO:0000244|PubMed:22223895, ECO:0000244|PubMed:25944712}; propagated from UniProtKB/Swiss-Prot (P63172.1)]				2	NP_001278532.1;NP_006510.1	1301	NP_001278532.1	1 genes:DYNLT1.NP_001278532.1:dynein light chain Tctex-type 1 isoform 3 [Homo sapiens] ;NP_006510.1:dynein light chain Tctex-type 1 isoform 1 [Homo sapiens] ;	0	0	0	0	0	0	0	0	0	0	0	0	0	0	0	0	0	0	0	0	0	0	0	0	0	0
409	0.000421	28	0.000599	4	0.702838	MAX		14		[23..79][81..102][152..156]	[HLH][Leucine-zipper][Nuclear localization signal]	[Helix-loop-helix domain, found in specific DNA- binding proteins that act as transcription factors; 60-100 amino acids long. A DNA-binding basic region is followed by two alpha-helices separated by a variable loop region; HLH forms homo- and heterodimers; cd00083][propagated from UniProtKB/Swiss-Prot (P61244.1)][propagated from UniProtKB/Swiss-Prot (P61244.1)]	[2][2][2][10][11][11][order(24..25,31..33,35,57,60)][32][order(38..39,42..43,45..46,61,64,68,70..71,75,77..78)][49][66][123][132][135][138][140][141][142][144][144][153][154]	[phosphorylation][acetylation][phosphorylation][modified][phosphorylation][phosphorylation][DNA binding][other][other][phosphorylation][acetylation][phosphorylation][phosphorylation][modified][phosphorylation][phosphorylation][phosphorylation][phosphorylation][phosphorylation][phosphorylation][acetylation][acetylation]	[][N-acetylserine. {ECO:0000244|PubMed:19413330, ECO:0000244|PubMed:20068231, ECO:0000244|PubMed:21406692}; propagated from UniProtKB/Swiss-Prot (P61244.1)][Phosphoserine. {ECO:0000244|PubMed:17081983, ECO:0000244|PubMed:20068231, ECO:0000244|PubMed:21406692}; propagated from UniProtKB/Swiss-Prot (P61244.1)][proteolytic cleavage site][][Phosphoserine. {ECO:0000244|PubMed:17081983, ECO:0000244|Pub…				2	NP_002373.3;NP_660087.1	635	NP_002373.3	1 genes:MAX.NP_002373.3:protein max isoform a [Homo sapiens] ;NP_660087.1:protein max isoform b [Homo sapiens] ;	1	2	2	0	2	13.13	0.00032538	1	1	1	0	1	13.13	0.00013883	1	1	1	0	1	13.13	0.00029424	1	2	2	0	2
410	0.000421	55	0	0	1.79769e+308	SAP130													1	NP_001317229.1	279	NP_001317229.1	histone deacetylase complex subunit SAP130 isoform d [Homo sapiens]	0	0	0	0	0	0	0	0	0	0	0	0	0	0	0	0	0	0	0	0	0	0	0	0	0	0
411	0.000419	3	0	0	1.79769e+308	STUB1		16		[25..90][26..59][26..54][59..89][60..125][60..93][60..90][94..122][95..127][227..299]	[TPR_11][TPR 1][TPR repeat][TPR repeat][TPR_11][TPR 2][TPR_1][TPR repeat][TPR 3][U-box]	[TPR repeat; pfam13414][propagated from UniProtKB/Swiss-Prot (Q9UNE7.2)][TPR repeat [structural motif]][TPR repeat [structural motif]][TPR repeat; pfam13414][propagated from UniProtKB/Swiss-Prot (Q9UNE7.2)][Tetratricopeptide repeat; pfam00515][TPR repeat [structural motif]][propagated from UniProtKB/Swiss-Prot (Q9UNE7.2)][U-box domain; pfam04564]	[19][19][23][23][25][order(27,30..31,34..35,37,61,64..65,68..69,71..72,95,][273][276]	[phosphorylation][phosphorylation][phosphorylation][phosphorylation][phosphorylation][other][phosphorylation][phosphorylation]	[][Phosphoserine. {ECO:0000244|PubMed:17081983, ECO:0000244|PubMed:18669648, ECO:0000244|PubMed:18691976, ECO:0000244|PubMed:19690332, ECO:0000244|PubMed:20068231, ECO:0000244|PubMed:21406692, ECO:0000244|PubMed:24275569, ECO:0000269|Ref.9}; propagated from UniProtKB/Swiss-Prot (Q9UNE7.2)][][Phosphoserine. {ECO:0000244|PubMed:18669648, ECO:0000244|PubMed:21406692}; propagated from UniProtKB/Swiss…				1	NP_005852.2	2016	NP_005852.2	E3 ubiquitin-protein ligase CHIP isoform a [Homo sapiens]	0	0	0	0	0	0	0	0	0	0	0	0	0	0	0	0	0	0	0	0	0	0	0	0	0	0
412	0.000417	56	0.001158	5	0.360104	DDX46		5	3.6.4.13	[344..826][372..400][378..581][529..532][592..722]	[SrmB][Q motif][DEADc][DEAD box][HELICc]	[Superfamily II DNA and RNA helicase [Replication, recombination and repair]; COG0513][propagated from UniProtKB/Swiss-Prot (Q7L014.2)][DEAD-box helicases. A diverse family of proteins involved in ATP-dependent RNA unwinding, needed in a variety of cellular processes including splicing, ribosome biogenesis and RNA degradation. The name derives from the sequence of the Walker B motif...; cd00268][…	[199][263][294][295][296][419..423][529..532][560..562][order(627..630,650..651,676..678)][order(684,705,709,712)][776][804][904]	[phosphorylation][acetylation][phosphorylation][phosphorylation][phosphorylation][other][other][other][other][other][acetylation][phosphorylation][acetylation]	[Phosphoserine. {ECO:0000250|UniProtKB:Q62780}; propagated from UniProtKB/Swiss-Prot (Q7L014.2)][N6-acetyllysine. {ECO:0000244|PubMed:19608861}; propagated from UniProtKB/Swiss-Prot (Q7L014.2)][Phosphotyrosine. {ECO:0000244|PubMed:18669648, ECO:0000244|PubMed:19690332}; propagated from UniProtKB/Swiss-Prot (Q7L014.2)][Phosphoserine. {ECO:0000244|PubMed:18669648, ECO:0000244|PubMed:19690332}; prop…				1	NP_001287789.1	201	NP_001287789.1	probable ATP-dependent RNA helicase DDX46 isoform 1 [Homo sapiens]	1	1	0	1	0.5	2.03	1.261e-05	20	40	2	38	27.3333	21.61	0.00058833	15	30	0	30	15	15.7	0.00068427	19	53	3	50	33
413	0.000417	58	0.000995	5	0.419095	SF3B2		11		[24..57][469..597][601..659]	[SAP][DUF382][PSP]	[SAP domain; pfam02037][Domain of unknown function (DUF382); pfam04037][proline-rich domain in spliceosome associated proteins; smart00581]	[275][289][289][302][303][307][307][309][309][311][311][360][362][362][373][416][431][431][435][435][436][436][778][780][780]	[acetylation][phosphorylation][phosphorylation][phosphorylation][phosphorylation][phosphorylation][phosphorylation][phosphorylation][phosphorylation][phosphorylation][phosphorylation][phosphorylation][phosphorylation][phosphorylation][phosphorylation][phosphorylation][phosphorylation][phosphorylation][phosphorylation][phosphorylation][phosphorylation][phosphorylation][phosphorylation][phosphoryla…	[N6-acetyllysine. {ECO:0000244|PubMed:19608861}; propagated from UniProtKB/Swiss-Prot (Q13435.2)][][Phosphoserine. {ECO:0000244|PubMed:17525332, ECO:0000244|PubMed:18669648}; propagated from UniProtKB/Swiss-Prot (Q13435.2)][][][][Phosphoserine. {ECO:0000244|PubMed:18669648, ECO:0000244|PubMed:19690332, ECO:0000244|PubMed:20068231}; propagated from UniProtKB/Swiss-Prot (Q13435.2)][][Phosphoserine.…				1	NP_006833.2	241	NP_006833.2	splicing factor 3B subunit 2 [Homo sapiens]	3	6	6	0	6	4.92	0.0001745	6	10	10	0	10	9.27	0.00024819	15	28	28	0	28	22.23	0.00147282	6	16	16	0	16
414	0.000416	57	0	0	1.79769e+308	LGALS3BP		17		[24..124][261..358]	[SR][BACK]	[Scavenger receptor Cys-rich; smart00202][BTB And C-terminal Kelch; smart00875]	[69]	[glycosylation]					1	NP_005558.1	256	NP_005558.1	galectin-3-binding protein precursor [Homo sapiens]	0	0	0	0	0	0	0	0	0	0	0	0	0	0	0	0	0	0	0	0	0	0	0	0	0	0
416	0.000414	38	0.000999	5	0.414414	TPI1		12	5.3.1.1	[7..246]	[TIM]	[Triosephosphate isomerase (TIM) is a glycolytic enzyme that catalyzes the interconversion of dihydroxyacetone phosphate and D-glyceraldehyde-3-phosphate. The reaction is very efficient and requires neither cofactors nor metal ions. TIM, usually...; cd00311]	[order(12,14,96,166,172,212,231,233..234)][order(12,15,46..48,50,53,65,83,86..87,98..99)][order(14,96,166)][21][80]	[other][other][active][phosphorylation][phosphorylation]	[substrate binding site [chemical binding]][dimer interface [polypeptide binding]][catalytic triad [active]][][]				2	NP_000356.1;NP_001152759.1	467	NP_000356.1	1 genes:TPI1.NP_000356.1:triosephosphate isomerase isoform 1 [Homo sapiens] ;NP_001152759.1:triosephosphate isomerase isoform 2 [Homo sapiens] ;	5	6	6	0	6	23.69	0.00062723	1	1	1	0	1	11.65	8.921e-05	2	3	3	0	3	17.67	0.0005672	1	2	2	0	2
417	0.000413	4	0.000635	1	0.650394	CYCS		7		[1..103][<2..100]	[Cyc7][CccA]	[Cytochrome c2 [Energy production and conversion]; COG3474][Cytochrome c, mono- and diheme variants [Energy production and conversion]; COG2010]	[2]	[acetylation]	[N-acetylglycine; propagated from UniProtKB/Swiss-Prot (P99999.2)]				1	NP_061820.1	2548	NP_061820.1	cytochrome c [Homo sapiens]	0	0	0	0	0	0	0	1	3	3	0	3	10.48	0.00063465	0	0	0	0	0	0	0	0	0	0	0	0
418	0.000411	20	0.0003	1	1.37	RBM3		X		[6..85][7..79]	[RRM_CIRBP_RBM3][RRM]	[RNA recognition motif in cold inducible RNA binding protein (CIRBP), RNA binding motif protein 3 (RBM3) and similar proteins; cd12449][RNA recognition motif; smart00360]	[105][105][117][118][129][147][155][155]	[methylation][methylation][phosphorylation][phosphorylation][phosphorylation][phosphorylation][phosphorylation][phosphorylation]	[][Dimethylated arginine, in A2780 ovarian carcinoma cell line. {ECO:0000269|Ref.4}; propagated from UniProtKB/Swiss-Prot (P98179.1)][][][][Phosphoserine. {ECO:0000269|PubMed:18669648}; propagated from UniProtKB/Swiss-Prot (P98179.1)][][Phosphotyrosine. {ECO:0000269|PubMed:15144186}; propagated from UniProtKB/Swiss-Prot (P98179.1)]				1	NP_006734.1	902	NP_006734.1	RNA-binding protein 3 [Homo sapiens]	0	0	0	0	0	0	0	0	0	0	0	0	0	0	1	1	1	0	1	9.55	0.00029986	0	0	0	0	0
419	0.000411	19	0.000152	1	2.70395	TAF8		6		[29..106][144..197][294..307]	[Bromo_TP][TAF8][Nuclear localization signal. {ECO:0000255}]	[Bromodomain associated; pfam07524][TATA Binding Protein (TBP) Associated Factor 8; cd08049][propagated from UniProtKB/Swiss-Prot (Q7Z7C8.1)]	[2][130]	[acetylation][phosphorylation]	[N-acetylalanine. {ECO:0000244|PubMed:19413330, ECO:0000244|PubMed:22814378}; propagated from UniProtKB/Swiss-Prot (Q7Z7C8.1)][Phosphothreonine. {ECO:0000244|PubMed:18669648}; propagated from UniProtKB/Swiss-Prot (Q7Z7C8.1)]				1	NP_612639.2	930	NP_612639.2	transcription initiation factor TFIID subunit 8 [Homo sapiens]	0	0	0	0	0	0	0	0	0	0	0	0	0	0	1	1	1	0	1	6.13	0.00015186	0	0	0	0	0
420	0.00041	31	0.000195	2	2.10256	DNAJA2		16		[4..412][10..59][114..340][143..209][143..150][159..166][186..193][202..209]	[PTZ00037][DnaJ][DnaJ_C][DnaJ_zf][CXXCXGXG motif][CXXCXGXG motif][CXXCXGXG motif][CXXCXGXG motif]	[DnaJ_C chaperone protein; Provisional][DnaJ domain or J-domain. DnaJ/Hsp40 (heat shock protein 40) proteins are highly conserved and play crucial roles in protein translation, folding, unfolding, translocation, and degradation. They act primarily by stimulating the ATPase activity of Hsp70s; cd06257][C-terminal substrate binding domain of DnaJ and HSP40; cd10747][Zinc finger domain of DnaJ and H…	[order(36..38,44,47..48,51..52)][39][78][78][order(118,133..138,214,238)][123][order(143,146,159,162,186,189,202,205)][152][order(275..276,279..280,301..303,306,337..340)][391][394][395][409]	[other][acetylation][phosphorylation][phosphorylation][other][phosphorylation][other][acetylation][other][phosphorylation][phosphorylation][phosphorylation][methylation]	[HSP70 interaction site [polypeptide binding]][N6-acetyllysine. {ECO:0000250|UniProtKB:Q9QYJ0}; propagated from UniProtKB/Swiss-Prot (O60884.1)][][Phosphoserine. {ECO:0000244|PubMed:17081983, ECO:0000244|PubMed:19690332, ECO:0000244|PubMed:20068231}; propagated from UniProtKB/Swiss-Prot (O60884.1)][substrate binding site [polypeptide binding]][Phosphoserine. {ECO:0000250|UniProtKB:O35824}; propag…				1	NP_005871.1	625	NP_005871.1	dnaJ homolog subfamily A member 2 [Homo sapiens]	0	0	0	0	0	0	0	3	3	3	0	3	17.72	0.00016174	1	2	2	0	2	7.28	0.00022853	0	0	0	0	0
421	0.00041	1	0	0	1.79769e+308	ARPP19		15		[38..>100]	[Endosulfine]	[cAMP-regulated phosphoprotein/endosulfine conserved region; pfam04667]							1	NP_001293125.1	2499	NP_001293125.1	cAMP-regulated phosphoprotein 19 isoform 1 [Homo sapiens]	0	0	0	0	0	0	0	0	0	0	0	0	0	0	0	0	0	0	0	0	0	0	0	0	0	0
422	0.000408	61	0.000154	3	2.64935	HNRNPM		19		[41..70][72..147][74..144][205..276][206..279][400..608][654..730][655..724]	[HnRNP_M][RRM1_hnRNPM][RRM][RRM][RRM2_hnRNPM_like][27 X 6 AA repeats of [GEVSTPAN]-[ILMV]-[DE]-[RH]-[MLVI]-[GAV]][RRM3_hnRNPM][RRM]	[Heterogeneous nuclear ribonucleoprotein M; pfam11532][RNA recognition motif 1 in vertebrate heterogeneous nuclear ribonucleoprotein M (hnRNP M); cd12657][RNA recognition motif; smart00360][RNA recognition motif; smart00360][RNA recognition motif 2 in heterogeneous nuclear ribonucleoprotein M (hnRNP M) and similar proteins; cd12386][propagated from UniProtKB/Swiss-Prot (P52272.3)][RNA recognition…	[2][29][277][432][452][468][481][528][575][588][618][618][633][637][698][701]	[acetylation][phosphorylation][acetylation][phosphorylation][phosphorylation][phosphorylation][phosphorylation][phosphorylation][phosphorylation][phosphorylation][phosphorylation][phosphorylation][phosphorylation][phosphorylation][acetylation][phosphorylation]	[N-acetylalanine; propagated from UniProtKB/Swiss-Prot (P52272.3)][Phosphoserine; propagated from UniProtKB/Swiss-Prot (P52272.3)][N6-acetyllysine; propagated from UniProtKB/Swiss-Prot (P52272.3)][Phosphoserine; propagated from UniProtKB/Swiss-Prot (P52272.3)][Phosphoserine; propagated from UniProtKB/Swiss-Prot (P52272.3)][Phosphoserine; propagated from UniProtKB/Swiss-Prot (P52272.3)][Phosphoser…				1	NP_005959.2	237	NP_005959.2	heterogeneous nuclear ribonucleoprotein M isoform a [Homo sapiens]	3	4	4	0	4	6.44	0.00014263	2	2	2	0	2	5.34	6.086e-05	3	4	4	0	4	8.36	0.00025796	0	0	0	0	0
423	0.000407	32	0.001067	2	0.381443	STMN1		1		[4..126]	[Stathmin]	[Stathmin family; pfam00836]	[2][9][16][25][31][38][63][100][119]	[acetylation][acetylation][phosphorylation][phosphorylation][phosphorylation][phosphorylation][phosphorylation][acetylation][acetylation]	[N-acetylalanine. {ECO:0000244|PubMed:19413330, ECO:0000244|PubMed:22223895, ECO:0000244|PubMed:22814378, ECO:0000269|PubMed:1737801}; propagated from UniProtKB/Swiss-Prot (P16949.3)][N6-acetyllysine. {ECO:0000244|PubMed:19608861}; propagated from UniProtKB/Swiss-Prot (P16949.3)][Phosphoserine. {ECO:0000244|PubMed:16964243, ECO:0000244|PubMed:17081983, ECO:0000244|PubMed:17924679, ECO:0000244|Pub…				2	NP_001138926.1;NP_981944.1	607	NP_001138926.1	1 genes:STMN1.NP_001138926.1:stathmin isoform b [Homo sapiens] ;NP_981944.1:stathmin isoform a [Homo sapiens] ;	0	0	0	0	0	0	0	2	4	4	0	4	16.09	0.00051064	3	6	6	0	6	21.26	0.00162337	0	0	0	0	0
424	0.000407	5	0	0	1.79769e+308	PFDN1		5		[14..117]	[Prefoldin_2]	[Prefoldin subunit; pfam01920]	[2]	[acetylation]	[N-acetylalanine; propagated from UniProtKB/Swiss-Prot (O60925.2)]				1	NP_002613.2	1623	NP_002613.2	prefoldin subunit 1 [Homo sapiens]	0	0	0	0	0	0	0	0	0	0	0	0	0	0	0	0	0	0	0	0	0	0	0	0	0	0
425	0.000406	48	0.000765	2	0.530719	CFDP1		16		[178..217][220..297]	[Hydrophilic][BCNT]	[propagated from UniProtKB/Swiss-Prot (Q9UEE9.1)][Bucentaur or craniofacial development; pfam07572]	[116][250]	[phosphorylation][phosphorylation]	[Phosphoserine; propagated from UniProtKB/Swiss-Prot (Q9UEE9.1)][Phosphoserine; propagated from UniProtKB/Swiss-Prot (Q9UEE9.1)]				1	NP_006315.1	387	NP_006315.1	craniofacial development protein 1 [Homo sapiens]	0	0	0	0	0	0	0	3	10	10	0	10	15.38	0.00074291	3	5	5	0	5	15.38	0.00078725	0	0	0	0	0
426	0.000406	7	0	0	1.79769e+308	LRRC59		17		[10..31][19..74][19..40][40..62][41..63][42..79][62..120][62..102][63..84][64..86][86..>120][86..107][87..109][109..128][<159..219]	[LRR 1][LRR_8][leucine-rich repeat][LRR 2][leucine-rich repeat][LRR_4][LRR_8][LRR_4][LRR 3][leucine-rich repeat][LRR_4][LRR 4][leucine-rich repeat][LRR 5][DUF1682]	[propagated from UniProtKB/Swiss-Prot (Q96AG4.1)][Leucine rich repeat; pfam13855][leucine-rich repeat [structural motif]][propagated from UniProtKB/Swiss-Prot (Q96AG4.1)][leucine-rich repeat [structural motif]][Leucine Rich repeats (2 copies); pfam12799][Leucine rich repeat; pfam13855][Leucine Rich repeats (2 copies); pfam12799][propagated from UniProtKB/Swiss-Prot (Q96AG4.1)][leucine-rich repeat…	[1][23][25][73][135][245..265]	[acetylation][phosphorylation][phosphorylation][modified][acetylation][transmembrane region]	[N-acetylmethionine. {ECO:0000244|PubMed:22814378, ECO:0000244|PubMed:25944712}; propagated from UniProtKB/Swiss-Prot (Q96AG4.1)][Phosphoserine. {ECO:0000244|PubMed:18669648, ECO:0000244|PubMed:24275569}; propagated from UniProtKB/Swiss-Prot (Q96AG4.1)][Phosphoserine. {ECO:0000244|PubMed:18669648}; propagated from UniProtKB/Swiss-Prot (Q96AG4.1)][N6-succinyllysine. {ECO:0000250|UniProtKB:Q922Q8};…				1	NP_060979.2	1404	NP_060979.2	leucine-rich repeat-containing protein 59 [Homo sapiens]	0	0	0	0	0	0	0	0	0	0	0	0	0	0	0	0	0	0	0	0	0	0	0	0	0	0
427	0.000406	2	0	0	1.79769e+308	UBE2G2		21	2.3.2.23	[<1..89]	[UBCc]	[Ubiquitin-conjugating enzyme E2, catalytic (UBCc) domain. This is part of the ubiquitin-mediated protein degradation pathway in which a thiol-ester linkage forms between a conserved cysteine and the C-terminus of ubiquitin and complexes with ubiquitin...; cd00195]	[order(6..7,11..12,14,18..20,22..23,40..41,44,49,52,55,][19]	[other][active]	[Ub thioester intermediate interaction residues][active site cysteine]				3	NP_001189418.1;NP_003334.2;NP_872630.1	2297	NP_001189418.1	1 genes:UBE2G2.NP_001189418.1:ubiquitin-conjugating enzyme E2 G2 isoform 3 [Homo sapiens] ;NP_003334.2:ubiquitin-conjugating enzyme E2 G2 isoform 1 [Homo sapiens] ;NP_872630.1:ubiquitin-conjugating enzyme E2 G2 isoform 2 [Homo sapiens] ;	0	0	0	0	0	0	0	0	0	0	0	0	0	0	0	0	0	0	0	0	0	0	0	0	0	0
428	0.000403	27	0.000483	1	0.834369	RPL17		18		[15..150]	[Ribosomal_L22]	[Ribosomal protein L22/L17e. L22 (L17 in eukaryotes) is a core protein of the large ribosomal subunit. It is the only ribosomal protein that interacts with all six domains of 23S rRNA, and is one of the proteins important for directing the proper...; cd00336]	[order(15..16,38..40,42..43,45..46,99..104,112..117,][order(18,20,23,25..27,30,34,37,97,101,104,116,118..120,]	[other][other]	[putative translocon binding site][protein-rRNA interface [nucleotide binding]]				3	NP_001186271.1;NP_001186284.1;NP_001356484.1	723	NP_001186271.1	2 genes:RPL17,RPL17-C18orf32. 1 proteins in this group did not match any genes. NP_001186271.1:60S ribosomal protein L17 isoform a [Homo sapiens] ;NP_001186284.1:RPL17-C18orf32 protein isoform 1 [Homo sapiens] ;NP_001356484.1:60S ribosomal protein L17 isoform c [Homo sapiens] ;	0	0	0	0	0	0	0	3	4	4	0	4	23.91	0.00048289	0	0	0	0	0	0	0	0	0	0	0	0
429	0.000402	1	0	0	1.79769e+308	RPS20		8		[16..116]	[Ribosomal_S10]	[Ribosomal protein S10p/S20e; cl00314]	[2][9][9]	[acetylation][phosphorylation][phosphorylation]	[N-acetylalanine; propagated from UniProtKB/Swiss-Prot (P60866.1)][][Phosphothreonine; propagated from UniProtKB/Swiss-Prot (P60866.1)]				2	NP_001014.1;NP_001139699.1	2426	NP_001014.1	1 genes:RPS20.NP_001014.1:40S ribosomal protein S20 isoform 2 [Homo sapiens] ;NP_001139699.1:40S ribosomal protein S20 isoform 1 [Homo sapiens] ;	0	0	0	0	0	0	0	0	0	0	0	0	0	0	0	0	0	0	0	0	0	0	0	0	0	0
430	0.000401	8	0	0	1.79769e+308	CSTA		3		[4..>61][46..50]	[CY][Secondary area of contact]	[Cystatin-like domain; Cystatins are a family of cysteine protease inhibitors that occur mainly as single domain proteins. However some extracellular proteins such as kininogen, His-rich glycoprotein and fetuin also contain these domains; cd00042][propagated from UniProtKB/Swiss-Prot (P01040.1)]	[1][order(4,46..48,50)][4]	[acetylation][other][other]	[N-acetylmethionine. {ECO:0000250|UniProtKB:P01039}; propagated from UniProtKB/Swiss-Prot (P01040.1)][putative proteinase inhibition site][Reactive site; propagated from UniProtKB/Swiss-Prot (P01040.1)]				1	NP_005204.1	1292	NP_005204.1	cystatin-A [Homo sapiens]	0	0	0	0	0	0	0	0	0	0	0	0	0	0	0	0	0	0	0	0	0	0	0	0	0	0
431	0.0004	18	0.000482	2	0.829876	NTPCR		1	3.6.1.15	[3..>68][3..>51]	[AAA][AAA]	[ATPases associated with a variety of cellular activities; smart00382][The AAA+ (ATPases Associated with a wide variety of cellular Activities) superfamily represents an ancient group of ATPases belonging to the ASCE (for additional strand, catalytic E) division of the P-loop NTPase fold. The ASCE division also includes ABC; cd00009]	[2][9..16][10..17][165]	[acetylation][other][other][acetylation]	[N-acetylalanine. {ECO:0000244|PubMed:19413330}; propagated from UniProtKB/Swiss-Prot (Q9BSD7.1)][Walker A motif][ATP binding site [chemical binding]][N6-acetyllysine. {ECO:0000244|PubMed:19608861}; propagated from UniProtKB/Swiss-Prot (Q9BSD7.1)]				1	NP_115700.1	928	NP_115700.1	cancer-related nucleoside-triphosphatase isoform 1 [Homo sapiens]	0	0	0	0	0	0	0	3	4	4	0	4	24.74	0.00046764	2	2	2	0	2	14.21	0.00049555	0	0	0	0	0
432	0.0004	5	0	0	1.79769e+308	HMOX2		16	1.14.99.3	[86..292]	[HemeO]	[Heme oxygenase catalyzes the rate limiting step in the degradation of heme to bilirubin, it is essential for recycling of iron from heme. Heme is used as a substrate and cofactor for its own degradation to biliverdin, iron, and carbon monoxide. This...; cd00232]	[order(92,95,99,208,217,221,253,281)][99]	[other][other]	[heme binding pocket [chemical binding]][heme ligand [chemical binding]]				3	NP_001273196.1;NP_001273197.1;NP_001273200.1	1579	NP_001273196.1	1 genes:HMOX2.NP_001273196.1:heme oxygenase 2 isoform a [Homo sapiens] ;NP_001273197.1:heme oxygenase 2 isoform b [Homo sapiens] ;NP_001273200.1:heme oxygenase 2 isoform c [Homo sapiens] ;	0	0	0	0	0	0	0	0	0	0	0	0	0	0	0	0	0	0	0	0	0	0	0	0	0	0
433	0.000399	47	0.001289	3	0.309542	HDGF		1		[8..92][75..80][155..170]	[HDGF_related][Nuclear localization signal. {ECO:0000269|PubMed:11751870}][Bipartite nuclear localization signal]	[The PWWP domain is an essential part of the Hepatoma Derived Growth Factor (HDGF) family of proteins, and is necessary for DNA binding by HDGF. This family of endogenous nuclear-targeted mitogens includes HRP (HDGF-related proteins 1, 2, 3, 4, or HPR1; cd05834][propagated from UniProtKB/Swiss-Prot (P51858.1)][propagated from UniProtKB/Swiss-Prot (P51858.1)]	[order(20,23,26,49,52,54)][44][132][132][133][133][165][165][165][199][200][200][202][202][206][206][239]	[other][acetylation][phosphorylation][phosphorylation][phosphorylation][phosphorylation][phosphorylation][phosphorylation][phosphorylation][phosphorylation][phosphorylation][phosphorylation][phosphorylation][phosphorylation][phosphorylation][phosphorylation][phosphorylation]	[putative chromatin binding site][N6-acetyllysine. {ECO:0000244|PubMed:19608861}; propagated from UniProtKB/Swiss-Prot (P51858.1)][][Phosphoserine. {ECO:0000244|PubMed:16807684, ECO:0000244|PubMed:17081983, ECO:0000244|PubMed:17487921, ECO:0000244|PubMed:18088087, ECO:0000244|PubMed:18318008, ECO:0000244|PubMed:19367720, ECO:0000244|PubMed:19690332, ECO:0000244|PubMed:24275569}; propagated from U…				1	NP_004485.1	355	NP_004485.1	hepatoma-derived growth factor isoform a [Homo sapiens]	0	0	0	0	0	0	0	4	12	11	1	11.3793	22.08	0.0010532	2	6	6	0	6	14.17	0.00117694	2	3	3	0	3
435	0.000397	43	0.000181	1	2.19337	YWHAB		20		[4..232]	[14-3-3_beta_zeta]	[14-3-3 beta and zeta isoforms of 14-3-3 protein; cd10022]	[1][2][5][order(7,10..11,14..15,17..18,20,23,60,63,67,77,80..81,84,][order(43..44,47..48,51,119,122,129..130,167,171,174..175,][51][58][60][70][84][106][117][129][132][143][186][186][232]	[acetylation][acetylation][acetylation][other][other][acetylation][other][phosphorylation][acetylation][modified][modified][acetylation][other][phosphorylation][phosphorylation][phosphorylation][phosphorylation][phosphorylation]	[N-acetylmethionine, in 14-3-3 protein beta/alpha, alternate. {ECO:0000244|PubMed:22814378, ECO:0000269|Ref.6}; propagated from UniProtKB/Swiss-Prot (P31946.3)][N-acetylthreonine, in 14-3-3 protein beta/alpha, N-terminally processed. {ECO:0000244|PubMed:22814378, ECO:0000269|Ref.6}; propagated from UniProtKB/Swiss-Prot (P31946.3)][N6-acetyllysine. {ECO:0000250|UniProtKB:P27348}; propagated from U…				1	NP_003395.1	433	NP_003395.1	14-3-3 protein beta/alpha [Homo sapiens]	0	0	0	0	0	0	0	1	2	2	0	2	11.79	0.00018059	0	0	0	0	0	0	0	0	0	0	0	0
436	0.000395	1	0	0	1.79769e+308	EIF3J		15		[12..204]	[eIF3_subunit]	[Translation initiation factor eIF3 subunit; pfam08597]							3	NP_001271264.1;NP_001271265.1;NP_003749.2	2500	NP_001271264.1	1 genes:EIF3J.NP_001271264.1:eukaryotic translation initiation factor 3 subunit J isoform 2 [Homo sapiens] ;NP_001271265.1:eukaryotic translation initiation factor 3 subunit J isoform 3 [Homo sapiens] ;NP_003749.2:eukaryotic translation initiation factor 3 subunit J isoform 1 [Homo sapiens] ;	0	0	0	0	0	0	0	0	0	0	0	0	0	0	0	0	0	0	0	0	0	0	0	0	0	0
437	0.000394	1	0	0	1.79769e+308	FGB		4		[57..176][179..428]	[Fib_alpha][FReD]	[Fibrinogen alpha/beta chain family; pfam08702][Fibrinogen-related domains (FReDs); C terminal globular domain of fibrinogen. Fibrinogen is involved in blood clotting, being activated by thrombin to assemble into fibrin clots. The N-termini of 2 times 3 chains come together to form a globular...; cd00087]	[310][order(352,354,356)][order(365,368..369,378..379)]	[other][other][other]	[gamma-gamma dimer interface [polypeptide binding]][Ca2+ binding site [ion binding]][polymerization pocket]				2	NP_001171670.1;NP_005132.2	2428	NP_001171670.1	1 genes:FGB.NP_001171670.1:fibrinogen beta chain isoform 2 preproprotein [Homo sapiens] ;NP_005132.2:fibrinogen beta chain isoform 1 preproprotein [Homo sapiens] ;	0	0	0	0	0	0	0	0	0	0	0	0	0	0	0	0	0	0	0	0	0	0	0	0	0	0
438	0.000393	39	0.000342	1	1.14912	HIST2H2AB		1		[1..130][6..120]	[PTZ00017][H2A]	[histone H2A; Provisional][Histone 2A; H2A is a subunit of the nucleosome. The nucleosome is an octamer containing two H2A, H2B, H3, and H4 subunits. The H2A subunit performs essential roles in maintaining structural integrity of the nucleosome, chromatin condensation, and binding...; cd00074]	[2][2][4][4][order(6,10)][6][order(30,33,36..37,43,75,78)][37][39..42][order(52,55..56,59..60,63..64)][105][119][120][120][121][123]	[acetylation][phosphorylation][modified][methylation][acetylation][acetylation][DNA binding][modified][other][other][methylation][modified][modified][other][phosphorylation][phosphorylation]	[N-acetylserine. {ECO:0000269|PubMed:15823041}; propagated from UniProtKB/Swiss-Prot (Q8IUE6.3)][Phosphoserine, by RPS6KA5. {ECO:0000269|PubMed:15010469}; propagated from UniProtKB/Swiss-Prot (Q8IUE6.3)][Citrulline, alternate. {ECO:0000269|PubMed:15823041}; propagated from UniProtKB/Swiss-Prot (Q8IUE6.3)][Symmetric dimethylarginine, by PRMT5, alternate. {ECO:0000250|UniProtKB:P22752}; propagated …				1	NP_778235.1	389	NP_778235.1	histone H2A type 2-B [Homo sapiens]	0	0	0	0	0	0	0	2	8	0	8	2	24.62	0.00034174	0	0	0	0	0	0	0	0	0	0	0	0
439	0.000392	30	0.0005	3	0.784	ANP32A		15		[18..38][43..64][65..87][88..133][89..110][90..114][115..141][150..174][165..249]	[LRR 1. {ECO:0000269|PubMed:17567741}][LRR 2. {ECO:0000269|PubMed:17567741}][LRR 3. {ECO:0000269|PubMed:17567741}][LRR_4][LRR 4. {ECO:0000269|PubMed:17567741}][leucine-rich repeat][leucine-rich repeat][Necessary for tumor-suppressive function][Interaction with E4F1. {ECO:0000250}]	[propagated from UniProtKB/Swiss-Prot (P39687.1)][propagated from UniProtKB/Swiss-Prot (P39687.1)][propagated from UniProtKB/Swiss-Prot (P39687.1)][Leucine Rich repeats (2 copies); pfam12799][propagated from UniProtKB/Swiss-Prot (P39687.1)][leucine-rich repeat [structural motif]][leucine-rich repeat [structural motif]][propagated from UniProtKB/Swiss-Prot (P39687.1)][propagated from UniProtKB/Swi…	[15][17][158]	[phosphorylation][phosphorylation][phosphorylation]	[Phosphothreonine. {ECO:0000244|PubMed:18669648}; propagated from UniProtKB/Swiss-Prot (P39687.1)][Phosphoserine. {ECO:0000244|PubMed:18669648}; propagated from UniProtKB/Swiss-Prot (P39687.1)][Phosphoserine. {ECO:0000244|PubMed:24275569}; propagated from UniProtKB/Swiss-Prot (P39687.1)]				1	NP_006296.1	468	NP_006296.1	acidic leucine-rich nuclear phosphoprotein 32 family member A [Homo sapiens]	1	2	2	0	2	5.22	0.00020908	4	9	3	6	6	18.88	0.00053525	2	4	3	1	4	11.65	0.00075627	0	0	0	0	0
440	0.000391	59	0.000346	2	1.13006	GPI		19	5.3.1.9	[1..554][123..286][334..525]	[pgi][SIS_PGI_1][SIS_PGI_2]	[glucose-6-phosphate isomerase; Reviewed; PRK00179][Phosphoglucose isomerase (PGI) contains two SIS (Sugar ISomerase) domains. This classification is based on the alignment of the first SIS domain. PGI is a multifunctional enzyme which as an intracellular dimer catalyzes the reversible isomerization of...; cd05015][Phosphoglucose isomerase (PGI) contains two SIS (Sugar ISomerase) domains. This cl…	[2][12][109][142][order(157,159..160,210..212,215,272)][order(185..188,217,221,224)][185][185][order(334,342,354,358,361..362,382,384..386,389..390,][order(354,358)][454]	[acetylation][acetylation][phosphorylation][acetylation][active][other][phosphorylation][phosphorylation][other][active][modified]	[N-acetylalanine; propagated from UniProtKB/Swiss-Prot (P06744.4)][N6-acetyllysine; propagated from UniProtKB/Swiss-Prot (P06744.4)][Phosphothreonine; propagated from UniProtKB/Swiss-Prot (P06744.4)][N6-acetyllysine; propagated from UniProtKB/Swiss-Prot (P06744.4)][][dimer interface [polypeptide binding]][][Phosphoserine, by CK2; propagated from UniProtKB/Swiss-Prot (P06744.4)][dimer interface [p…				2	NP_000166.2;NP_001276718.1	271	NP_000166.2	1 genes:GPI.NP_000166.2:glucose-6-phosphate isomerase isoform 2 [Homo sapiens] ;NP_001276718.1:glucose-6-phosphate isomerase isoform 3 [Homo sapiens] ;	0	0	0	0	0	0	0	7	11	11	0	11	22.22	0.00043789	2	3	3	0	3	2.69	0.00025311	0	0	0	0	0
441	0.00039	5	0	0	1.79769e+308	ASH1L		1	2.1.1.43	[2064..2283][2087..2138][2141..2261][2438..2543][2581..2623][2660..2794]	[Catalytic domain][AWS][SET][Bromo_ASH1][PHD_ASH1L][BAH_polybromo]	[propagated from UniProtKB/Swiss-Prot (Q9NR48.2)][associated with SET domains; smart00570][SET (Su(var)3-9, Enhancer-of-zeste, Trithorax) domain; smart00317][Bromodomain; ASH1_like sub-family. ASH1 (absent, small, or homeotic 1) is a member of the trithorax-group in Drosophila melanogaster, an epigenetic transcriptional regulator of HOX genes. Drosophila ASH1 has been shown to methylate specific …	[22][375][1162][1170][2312][2314][2318][order(2470,2475,2478,2517,2521,2527)][order(2582,2593..2597,2601,2618)][order(2583,2585,2597,2600,2605,2608,2620,2623)]	[phosphorylation][acetylation][phosphorylation][phosphorylation][acetylation][acetylation][acetylation][other][other][other]	[Phosphoserine. {ECO:0000244|PubMed:18669648}; propagated from UniProtKB/Swiss-Prot (Q9NR48.2)][N6-acetyllysine. {ECO:0000244|PubMed:19413330}; propagated from UniProtKB/Swiss-Prot (Q9NR48.2)][Phosphoserine. {ECO:0000250|UniProtKB:Q99MY8}; propagated from UniProtKB/Swiss-Prot (Q9NR48.2)][Phosphoserine. {ECO:0000250|UniProtKB:Q99MY8}; propagated from UniProtKB/Swiss-Prot (Q9NR48.2)][N6-acetyllysin…				1	NP_060959.2	1650	NP_060959.2	histone-lysine N-methyltransferase ASH1L isoform 2 [Homo sapiens]	0	0	0	0	0	0	0	0	0	0	0	0	0	0	0	0	0	0	0	0	0	0	0	0	0	0
442	0.000389	53	0.001545	5	0.25178	BRD3		9		[34..140][311..412]	[Bromo_Brdt_I_like][Bromo_Brdt_II_like]	[Bromodomain, Brdt_like subfamily, repeat I. Human Brdt is a testis-specific member of the BET subfamily of bromodomain proteins; the first bromodomain in Brdt has been shown to be essential for male germ cell differentiation. Bromodomains are 110 amino...; cd05497][Bromodomain, Brdt_like subfamily, repeat II. Human Brdt is a testis-specific member of the BET subfamily of bromodomain proteins; th…	[2][order(63,70,73,112,116,122)][263][263][263][281][order(338,345,348,387,391,397)][563][563][647..648]	[acetylation][other][phosphorylation][phosphorylation][phosphorylation][phosphorylation][other][phosphorylation][phosphorylation][other]	[N-acetylserine. {ECO:0000244|PubMed:19413330}; propagated from UniProtKB/Swiss-Prot (Q15059.1)][acetyllysine binding site][][][Phosphoserine. {ECO:0000244|PubMed:18669648, ECO:0000244|PubMed:20068231, ECO:0000244|PubMed:21406692}; propagated from UniProtKB/Swiss-Prot (Q15059.1)][Phosphoserine. {ECO:0000244|PubMed:24275569}; propagated from UniProtKB/Swiss-Prot (Q15059.1)][acetyllysine binding si…				1	NP_031397.1	300	NP_031397.1	bromodomain-containing protein 3 [Homo sapiens]	10	18	16	2	16.8649	17.91	0.00060468	6	17	14	3	16.4706	13.5	0.00050394	5	6	6	0	6	10.47	0.00038907	6	16	16	0	16
443	0.000386	45	0.000136	2	2.83824	PSMC4		19		[34..418][168..335]	[PTZ00454][AAA]	[26S protease regulatory subunit 6B-like protein; Provisional][The AAA+ (ATPases Associated with a wide variety of cellular Activities) superfamily represents an ancient group of ATPases belonging to the ASCE (for additional strand, catalytic E) division of the P-loop NTPase fold. The ASCE division also includes ABC; cd00009]	[1][21][25][28][206..213][order(207..214,265,312)][261..266][326][397][401]	[acetylation][phosphorylation][phosphorylation][phosphorylation][other][other][other][other][acetylation][acetylation]	[N-acetylmethionine. {ECO:0000269|PubMed:19413330, ECO:0000269|PubMed:22814378, ECO:0000269|Ref.8}; propagated from UniProtKB/Swiss-Prot (P43686.2)][Phosphoserine. {ECO:0000269|PubMed:19690332}; propagated from UniProtKB/Swiss-Prot (P43686.2)][Phosphothreonine. {ECO:0000269|PubMed:24275569}; propagated from UniProtKB/Swiss-Prot (P43686.2)][Phosphoserine. {ECO:0000269|PubMed:17323924, ECO:0000269|…				1	NP_006494.1	416	NP_006494.1	26S proteasome regulatory subunit 6B isoform 1 [Homo sapiens]	0	0	0	0	0	0	0	2	3	3	0	3	12.2	0.00015942	1	1	1	0	1	4.31	0.00011263	0	0	0	0	0
444	0.000385	65	0.000601	5	0.640599	NACA													1	NP_001352825.1	131	NP_001352825.1	nascent polypeptide-associated complex subunit alpha isoform d [Homo sapiens]	3	26	26	0	26	2.02	0.00032569	8	40	40	0	40	3.51	0.00042758	7	22	22	0	22	2.65	0.00049842	4	16	16	0	16
445	0.000385	7	0	0	1.79769e+308	RPL37A		2		[1..90][39..69]	[PTZ00255][C4-type zinc finger domain]	[60S ribosomal protein L37a; Provisional][]							1	NP_000989.1	1428	NP_000989.1	60S ribosomal protein L37a [Homo sapiens]	0	0	0	0	0	0	0	0	0	0	0	0	0	0	0	0	0	0	0	0	0	0	0	0	0	0
446	0.000385	2	0	0	1.79769e+308	SPRR2B		1		[21..47]	[3 X 9 AA tandem repeats of P-K-C-P-[EQ]-P-C-P-P]	[propagated from UniProtKB/Swiss-Prot (P35325.1)]							2	NP_001017418.1;NP_008876.3	2233	NP_001017418.1	2 genes:SPRR2B,SPRR2D.NP_001017418.1:small proline-rich protein 2B [Homo sapiens] ;NP_008876.3:small proline-rich protein 2D [Homo sapiens] ;	0	0	0	0	0	0	0	0	0	0	0	0	0	0	0	0	0	0	0	0	0	0	0	0	0	0
447	0.000384	31	0.000967	4	0.397104	ZCCHC17		1		[45..108]	[S1_pNO40]	[S1_pNO40: pNO40, S1-like RNA-binding domain. pNO40 is a nucleolar protein of unknown function with an N-terminal S1 RNA binding domain, a CCHC type zinc finger, and clusters of basic amino acids representing a potential nucleolar targeting signal; cd05686]	[order(46,54,65,67)]	[other]	[RNA binding site [nucleotide binding]]				5	NP_001269495.1;NP_001269496.1;NP_001269498.1;NP_001269499.1;NP_057589.2	587	NP_001269495.1	1 genes:ZCCHC17.NP_001269495.1:nucleolar protein of 40 kDa isoform a [Homo sapiens] ;NP_001269496.1:nucleolar protein of 40 kDa isoform b [Homo sapiens] ;NP_001269498.1:nucleolar protein of 40 kDa isoform d [Homo sapiens] ;NP_001269499.1:nucleolar protein of 40 kDa isoform e [Homo sapiens] ;NP_057589.2:nucleolar protein of 40 kDa isoform c [Homo sapiens] ;	0	0	0	0	0	0	0	3	5	5	0	5	15.97	0.0004223	6	9	9	0	9	27.76	0.00161102	1	2	2	0	2
448	0.000383	27	0	0	1.79769e+308	ARL1		12		[16..175][19..176]	[SAR][Arl1]	[Sar1p-like members of the Ras-family of small GTPases; smart00178][ADP ribosylation factor 1 (Arf1); cd04151]	[24..31][order(26..32,45,48,70,126..127,129,159..161)][order(26..27,31,35,47..54,76,81)][36..51][order(48..52,57,67,71,77,79..81)][48][order(50..51,64,80..81,83,115)][order(51..58,61..66)][order(67..75,77..80)][67..70][126..129][159..161]	[other][other][other][other][other][other][other][other][other][other][other][other]	[G1 box][GTP/Mg2+ binding site [chemical binding]][putative GAP interaction site [polypeptide binding]][Switch I region][putative GEF interaction site [polypeptide binding]][G2 box][effector interaction site][interswitch region][Switch II region][G3 box][G4 box][G5 box]				2	NP_001168.1;NP_001287997.1	632	NP_001168.1	1 genes:ARL1.NP_001168.1:ADP-ribosylation factor-like protein 1 isoform 1 [Homo sapiens] ;NP_001287997.1:ADP-ribosylation factor-like protein 1 isoform 2 [Homo sapiens] ;	0	0	0	0	0	0	0	0	0	0	0	0	0	0	0	0	0	0	0	0	0	0	0	0	0	0
450	0.000382	56	0.000126	4	3.03175	TUBA8		22		[1..373][1..369]	[PTZ00335][alpha_tubulin]	[tubulin alpha chain; Provisional][The alpha-tubulin family; cd02186]	[order(6..7,34..36,39,115,117,158)][order(133,187..188,190..192,194..195,260,286)]	[other][other]	[alpha/beta domain interface [polypeptide binding]][beta/alpha domain interface [polypeptide binding]]				1	NP_001180343.1	152	NP_001180343.1	tubulin alpha-8 chain isoform 2 [Homo sapiens]	3	6	0	6	1.13333	7.57	7.703e-05	11	30	0	30	0.75	39.16	4.35e-05	1	1	0	1	0.2	4.7	2.458e-05	2	5	0	5	1.05
451	0.000382	21	4.7e-05	2	8.12766	CCT8		21		[1..477][1..476]	[TCP1_theta][thermosome_arch]	[TCP-1 (CTT or eukaryotic type II) chaperonin family, theta subunit. Chaperonins are involved in productive folding of proteins. They share a common general morphology, a double toroid of 2 stacked rings. In contrast to bacterial group I chaperonins...; cd03341][thermosome, various subunits, archaeal; TIGR02339]	[order(1..4,6,24,26,30,34,37,331,469..475)][order(48,52,115,343,361,401,446,448)][order(381,399,408,410..411,414)]	[other][other][other]	[ring oligomerisation interface [polypeptide binding]][ATP/Mg binding site [chemical binding]][stacking interactions]				1	NP_001269837.1	585	NP_001269837.1	T-complex protein 1 subunit theta isoform 3 [Homo sapiens]	1	1	0	1	0.5	3.02	2.619e-05	2	3	0	3	1.5	5.03	6.704e-05	0	0	0	0	0	0	0	0	0	0	0	0
452	0.000382	3	0	0	1.79769e+308	RPS27		1		[6..82]	[PLN00209]	[ribosomal protein S27; Provisional]	[11][11][31][78]	[phosphorylation][phosphorylation][phosphorylation][phosphorylation]	[][Phosphoserine; propagated from UniProtKB/Swiss-Prot (P42677.3)][][]				1	NP_001021.1	1997	NP_001021.1	40S ribosomal protein S27 isoform 1 [Homo sapiens]	0	0	0	0	0	0	0	0	0	0	0	0	0	0	0	0	0	0	0	0	0	0	0	0	0	0
453	0.000381	14	0	0	1.79769e+308	LYPLAL1		1	3.1.2.-	[13..209][13..209]	[Esterase_lipase][YpfH]	[Esterases and lipases (includes fungal lipases, cholinesterases, etc.) These enzymes act on carboxylic esters (EC: 3.1.1.-). The catalytic apparatus involves three residues (catalytic triad): a serine, a glutamate or aspartate and a histidine.These...; cl21494][Predicted esterase [General function prediction only]; COG0400]							4	NP_001287699.1;NP_001337557.1;NP_001337558.1;NP_620149.2	951	NP_001287699.1	1 genes:LYPLAL1.NP_001287699.1:lysophospholipase-like protein 1 isoform c [Homo sapiens] ;NP_001337557.1:lysophospholipase-like protein 1 isoform e [Homo sapiens] ;NP_001337558.1:lysophospholipase-like protein 1 isoform f [Homo sapiens] ;NP_620149.2:lysophospholipase-like protein 1 isoform a [Homo sapiens] ;	0	0	0	0	0	0	0	0	0	0	0	0	0	0	0	0	0	0	0	0	0	0	0	0	0	0
454	0.00038	14	0.00021	1	1.80952	TRMT112		11											2	NP_001273013.1;NP_057488.1	1162	NP_001273013.1	1 genes:TRMT112.NP_001273013.1:multifunctional methyltransferase subunit TRM112-like protein isoform 3 [Homo sapiens] ;NP_057488.1:multifunctional methyltransferase subunit TRM112-like protein isoform 1 [Homo sapiens] ;	0	0	0	0	0	0	0	1	1	1	0	1	11.32	0.00020956	0	0	0	0	0	0	0	0	0	0	0	0
455	0.000379	21	0.000832	2	0.455529	EIF1AD		11		[6..12][25..102][56..65]	[Nuclear localization signal. {ECO:0000255}][S1_eIF1AD_like][Nuclear localization signal. {ECO:0000255}]	[propagated from UniProtKB/Swiss-Prot (Q8N9N8.1)][S1_eIF1AD_like: eukaryotic translation initiation factor 1A domain containing protein (eIF1AD)-like, S1-like RNA-binding domain. eIF1AD is also known as MGC11102 protein. Little is known about the function of eIF1AD. S1-like RNA-binding domains are found...; cd05792][propagated from UniProtKB/Swiss-Prot (Q8N9N8.1)]	[order(33..34,38,52..55,58,63)][33][131][135][136][137][155][159]	[other][phosphorylation][phosphorylation][phosphorylation][phosphorylation][phosphorylation][phosphorylation][phosphorylation]	[RNA binding site [nucleotide binding]][Phosphothreonine. {ECO:0000244|PubMed:20068231}; propagated from UniProtKB/Swiss-Prot (Q8N9N8.1)][Phosphoserine. {ECO:0000250|UniProtKB:Q3THJ3}; propagated from UniProtKB/Swiss-Prot (Q8N9N8.1)][Phosphoserine. {ECO:0000250|UniProtKB:Q5RKI6}; propagated from UniProtKB/Swiss-Prot (Q8N9N8.1)][Phosphoserine. {ECO:0000250|UniProtKB:Q3THJ3}; propagated from UniPro…				1	NP_001229412.1	836	NP_001229412.1	probable RNA-binding protein EIF1AD [Homo sapiens]	0	0	0	0	0	0	0	3	6	6	0	6	17.58	0.00080774	1	3	3	0	3	8.48	0.00085596	0	0	0	0	0
456	0.000376	14	0.000567	1	0.663139	CFL1		11		[3..153][30..34]	[ADF_cofilin_like][Nuclear localization signal. {ECO:0000255}]	[Cofilin, Destrin, and related actin depolymerizing factors; cd11286][propagated from UniProtKB/Swiss-Prot (P23528.3)]	[2][3..4][3][3][3][3][3][3][3][8][13][25][68][68][73][89][order(96,98,112,139,142)][140][140][140][144][156]	[acetylation][other][phosphorylation][phosphorylation][phosphorylation][phosphorylation][phosphorylation][modified][phosphorylation][phosphorylation][acetylation][phosphorylation][phosphorylation][phosphorylation][acetylation][phosphorylation][other][phosphorylation][phosphorylation][phosphorylation][acetylation][phosphorylation]	[N-acetylalanine. {ECO:0000244|PubMed:19369195, ECO:0000244|PubMed:19413330, ECO:0000244|PubMed:20068231, ECO:0000244|PubMed:21406692, ECO:0000244|PubMed:22223895, ECO:0000244|PubMed:22814378, ECO:0000244|PubMed:25944712, ECO:0000269|Ref.9}; propagated from UniProtKB/Swiss-Prot (P23528.3)][putative G-actin interface [polypeptide binding]][][][][][][dephosphorylation site][Phosphoserine, by NRK. {…				1	NP_005498.1	1169	NP_005498.1	cofilin-1 [Homo sapiens]	0	0	0	0	0	0	0	0	0	0	0	0	0	0	2	2	2	0	2	16.87	0.0005672	0	0	0	0	0
457	0.000374	39	0.000629	5	0.594595	PRDX3		10	1.11.1.15	[59..255][65..236]	[PTZ00253][PRX_Typ2cys]	[tryparedoxin peroxidase; Provisional][Peroxiredoxin (PRX) family, Typical 2-Cys PRX subfamily; PRXs are thiol-specific antioxidant (TSA) proteins, which confer a protective role in cells through its peroxidase activity by reducing hydrogen peroxide, peroxynitrite, and organic hydroperoxides; cd03015]	[order(65,106..107,110,173,183,196..198,200..202,206..207,][83][91][91][order(104,138..139,164,166,178)][order(105,108,184)][order(108,229)][146]	[other][modified][acetylation][modified][other][active][active][phosphorylation]	[dimer interface [polypeptide binding]][N6-succinyllysine. {ECO:0000250}; propagated from UniProtKB/Swiss-Prot (P30048.3)][N6-acetyllysine, alternate. {ECO:0000269|PubMed:19608861}; propagated from UniProtKB/Swiss-Prot (P30048.3)][N6-succinyllysine, alternate. {ECO:0000250}; propagated from UniProtKB/Swiss-Prot (P30048.3)][decamer (pentamer of dimers) interface [polypeptide binding]][catalytic tr…				1	NP_006784.1	448	NP_006784.1	thioredoxin-dependent peroxide reductase, mitochondrial isoform a precursor [Homo sapiens]	1	2	2	0	2	12.11	0.00020336	4	6	6	0	6	16.8	0.00052061	1	1	1	0	1	4.3	0.0001839	1	1	1	0	1
458	0.000374	3	0	0	1.79769e+308	HBA1		16		[3..142]	[Hb-alpha_like]	[Hemoglobin alpha, zeta, mu, theta, and related Hb subunits; cd08927]	[2][4][8][8][9][12][12][17][17][17][25][25][order(32,35..36,42..43,93,95..96,104,108,111..112,][order(33,43..44,59,62..63,66,84,88,98..99,102,137)][36][41][43][50][57][61][62][91][100][103][109][125][132][135][138][139]	[glycosylation][phosphorylation][glycosylation][modified][phosphorylation][modified][other][glycosylation][acetylation][modified][phosphorylation][phosphorylation][other][other][phosphorylation][modified][phosphorylation][phosphorylation][other][other][glycosylation][other][other][phosphorylation][phosphorylation][phosphorylation][phosphorylation][phosphorylation][phosphorylation][phosphorylation]	[glycation site][Phosphoserine. {ECO:0000244|PubMed:24275569}; propagated from UniProtKB/Swiss-Prot (P69905.2)][glycation site][N6-succinyllysine, alternate. {ECO:0000250|UniProtKB:P01942}; propagated from UniProtKB/Swiss-Prot (P69905.2)][Phosphothreonine. {ECO:0000244|PubMed:24275569}; propagated from UniProtKB/Swiss-Prot (P69905.2)][N6-succinyllysine. {ECO:0000250|UniProtKB:P01942}; propagated …				1	NP_000549.1	2004	NP_000549.1	hemoglobin subunit alpha [Homo sapiens]	0	0	0	0	0	0	0	0	0	0	0	0	0	0	0	0	0	0	0	0	0	0	0	0	0	0
[truncated: 2,153 more rows]
[truncated: 475 more columns]

## Sheet: TableS2B
Table S2B: Frequency of detection and average dNSAF across replicate analyses
Spectra distributed according to the spectral count contribution of peptides unique to each isoform: columns end with "_dS"
Distributed Normalized Spectral Abundance Factors (calculated based on distributed spectral counts and protein length): columns end with "_dNSAF".
[truncated: 2,448 more rows]
[truncated: 130 more columns]

## Sheet: TableS2C
Table S2C: Selection of proteins based on reproducibility of detection
[truncated: 1,610 more rows]
[truncated: 130 more columns]

[truncated: 2 more sheets: TablesS2D, Table_S2E]
