# Supplementary material for: Differential Complex Formation via Paralogs in the Human Sin3 Protein Interaction Network
Source: Mol Cell Proteomics. 2020 Nov 25;19(9):1468–84. doi: 10.1074/mcp.RA120.002078 (PMC8143632; doi:10.1074/mcp.RA120.002078)
Supplement: Supplementary file 1 [file mmc1.zip › mmc1/159999_0_supp_506297_qb255b.xlsx]

## Sheet: Cover-Page
Supporting Information
	Differential Complex Formation via Paralogs in the Human Sin3 Protein Interaction Network
	Mark K. Adams1, Charles A.S. Banks1, Janet L. Thornton1, Cassandra G. Kempf1, Ying Zhang1, Sayem Miah1, Yan Hao1, Mihaela E. Sardiu1, Maxime Killer1,2, Gaye L. Hattem1, Alexis Murray1, Maria L. Katt1, Laurence Florens1, Michael P. Washburn1,3,*
	1 Stowers Institute for Medical Research, Kansas City, MO 64110
	2 Current address: Centre for Structural Systems Biology (CSSB), DESY and European Molecular Biology Laboratory Hamburg, Hamburg, Germany
	3 Department of Pathology & Laboratory Medicine, University of Kansas Medical Center, Kansas City, KS 66160
	*Correspondence: mpw@stowers.org
	Table of Contents
	Supporting Information 3:	Identification of DSSO-crosslinked peptides in APMS analyses of Sin3 interaction network components
	Table S3A: Identified DSSO-crosslinked peptides in SIN3A-HaloTag enriched samples												Figures 3A, 3C, 5A
	Table S3B: Identified DSSO-crosslinked peptides in SIN3B_2-HaloTag enriched samples												Figures 3B, 3D, 5B-D, 6D-E

## Sheet: TableS3A
Table S3A: Identified DSSO-crosslinked peptides in SIN3A-HaloTag enriched samples
Crosslink Sequence	Max. XlinkX Score	Crosslinker	Crosslink Type	# CSMs	# Proteins	Sequence A	Modifications A	Accession A	Position A	Sequence B	Modifications B	Accession B	Position B	Protein Descriptions A	Protein Descriptions B
KPAPAQLNYLLTDEQIMEDLR; |;ISLTGMKISRPDIR	65.06	DSSO	Inter	2	3	[K]PAPAQLNYLLTDEQIMEDLR	1xDSSO [K1]	NP_071936.2	201	ISLTGM[K]ISRPDIR	1xOxidation [M6]; 1xDSSO [K7]	NP_001005417.1	295	sin3 histone deacetylase corepressor complex component SDS3 [Homo sapiens]	beta-1,4-galactosyltransferase 2 isoform b [Homo sapiens];beta-1,4-galactosyltransferase 2 isoform a [Homo sapiens]
GETPRNKLMR; |; AELQKLR	44.12	DSSO	Inter	1	2	GETPRN[K]LMR	1xDSSO [K7]	NP_061891.1	112	AELQ[K]LR	1xDSSO [K5]	NP_001008723.1	563	inactive ubiquitin thioesterase OTULINL [Homo sapiens]	cilia- and flagella-associated protein 58 [Homo sapiens]
LSAEEQAKFR; |; AAVSPQKR	175.07	DSSO	Inter	3	3	LSAEEQA[K]FR	1xDSSO [K8]	NP_001138829.1	650	AAVSPQ[K]R	1xDSSO [K7]	NP_056214.1	240	paired amphipathic helix protein Sin3a [Homo sapiens]	breast cancer metastasis-suppressor 1 isoform 1 [Homo sapiens];breast cancer metastasis-suppressor 1 isoform 2 [Homo sapiens]
LSPSKITEPLREGPEEEPLAER; |;LALSPEDKPIR	67.76	DSSO	Intra	1	1	LSPS[K]ITEPLREGPEEEPLAER	1xDSSO [K5]	NP_001073964.2	1139	LALSPED[K]PIR	1xDSSO [K8]	NP_001073964.2	1131	trinucleotide repeat-containing gene 18 protein [Homo sapiens]	trinucleotide repeat-containing gene 18 protein [Homo sapiens]
EQEKVVSDAVRQGTIDER; |; SKSLLNEIESIYDER	58.22	DSSO	Inter	2	3	EQE[K]VVSDAVRQGTIDER	1xDSSO [K4]	NP_001074020.3	599	S[K]SLLNEIESIYDER	1xDSSO [K2]	NP_001138829.1	747	protein shortage in chiasmata 1 ortholog isoform 2 [Homo sapiens];protein shortage in chiasmata 1 ortholog isoform 1 [Homo sapiens]	paired amphipathic helix protein Sin3a [Homo sapiens]
IYADKAADIIDGLRK; |;KNPSIAVPIVLKR	396.48	DSSO	Intra	19	1	IYAD[K]AADIIDGLRK	1xDSSO [K5]	NP_001138829.1	676	KNPSIAVPIVL[K]R	1xDSSO [K12]	NP_001138829.1	697	paired amphipathic helix protein Sin3a [Homo sapiens]	paired amphipathic helix protein Sin3a [Homo sapiens]
IYADKAADIIDGLR; |; MKEEEWR	324.78	DSSO	Intra	20	1	IYAD[K]AADIIDGLR	1xDSSO [K5]	NP_001138829.1	676	M[K]EEEWR	1xOxidation [M1]; 1xDSSO [K2]	NP_001138829.1	702	paired amphipathic helix protein Sin3a [Homo sapiens]	paired amphipathic helix protein Sin3a [Homo sapiens]
KNPSIAVPIVLKR; |;LSAEEQAKFR	316.05	DSSO	Intra	9	1	[K]NPSIAVPIVLKR	1xDSSO [K1]	NP_001138829.1	686	LSAEEQA[K]FR	1xDSSO [K8]	NP_001138829.1	650	paired amphipathic helix protein Sin3a [Homo sapiens]	paired amphipathic helix protein Sin3a [Homo sapiens]
IKQIMHHFIPDLLFAQR; |;QTGIQKEDKYK	298.77	DSSO	Intra	6	1	I[K]QIMHHFIPDLLFAQR	1xOxidation [M5]; 1xDSSO [K2]	NP_001138829.1	813	QTGIQ[K]EDKYK	1xDSSO [K6]	NP_001138829.1	806	paired amphipathic helix protein Sin3a [Homo sapiens]	paired amphipathic helix protein Sin3a [Homo sapiens]
IYADKAADIIDGLR; |;LSAEEQAKFR	278.37	DSSO	Intra	5	1	IYAD[K]AADIIDGLR	1xDSSO [K5]	NP_001138829.1	676	LSAEEQA[K]FR	1xDSSO [K8]	NP_001138829.1	650	paired amphipathic helix protein Sin3a [Homo sapiens]	paired amphipathic helix protein Sin3a [Homo sapiens]
LLFSNTAAQKLR; |;HNGVGGSPPKSK	277.89	DSSO	Intra	2	1	LLFSNTAAQ[K]LR	1xDSSO [K10]	NP_001138829.1	875	HNGVGGSPP[K]SK	1xDSSO [K10]	NP_001138829.1	863	paired amphipathic helix protein Sin3a [Homo sapiens]	paired amphipathic helix protein Sin3a [Homo sapiens]
IYADKAADIIDGLR; |; KNPSIAVPIVLK	260.33	DSSO	Intra	2	1	IYAD[K]AADIIDGLR	1xDSSO [K5]	NP_001138829.1	676	[K]NPSIAVPIVLK	1xDSSO [K1]	NP_001138829.1	686	paired amphipathic helix protein Sin3a [Homo sapiens]	paired amphipathic helix protein Sin3a [Homo sapiens]
DKSDSPAIQLR; |;GFNKVWR	256.91	DSSO	Intra	3	1	D[K]SDSPAIQLR	1xDSSO [K2]	NP_001138829.1	937	GFN[K]VWR	1xDSSO [K4]	NP_001138829.1	715	paired amphipathic helix protein Sin3a [Homo sapiens]	paired amphipathic helix protein Sin3a [Homo sapiens]
EQNEKYYLK; |; GFNKVWR	256.47	DSSO	Intra	7	1	EQNE[K]YYLK	1xDSSO [K5]	NP_001138829.1	723	GFN[K]VWR	1xDSSO [K4]	NP_001138829.1	715	paired amphipathic helix protein Sin3a [Homo sapiens]	paired amphipathic helix protein Sin3a [Homo sapiens]
SKSLLNEIESIYDER; |;QNDTKVLR	218.73	DSSO	Intra	3	1	S[K]SLLNEIESIYDER	1xDSSO [K2]	NP_001138829.1	747	QNDT[K]VLR	1xDSSO [K5]	NP_001138829.1	742	paired amphipathic helix protein Sin3a [Homo sapiens]	paired amphipathic helix protein Sin3a [Homo sapiens]
IYADKAADIIDGLR; |;EQNEKYYLK	187.41	DSSO	Intra	2	1	IYAD[K]AADIIDGLR	1xDSSO [K5]	NP_001138829.1	676	EQNE[K]YYLK	1xDSSO [K5]	NP_001138829.1	723	paired amphipathic helix protein Sin3a [Homo sapiens]	paired amphipathic helix protein Sin3a [Homo sapiens]
IYADKAADIIDGLR; |;EVLGIKR	179.6	DSSO	Intra	1	1	IYAD[K]AADIIDGLR	1xDSSO [K5]	NP_001138829.1	676	EVLGI[K]R	1xDSSO [K6]	NP_001138829.1	934	paired amphipathic helix protein Sin3a [Homo sapiens]	paired amphipathic helix protein Sin3a [Homo sapiens]
IYADKAADIIDGLR; |; DKSDSPAIQLR	165.7	DSSO	Intra	2	1	IYAD[K]AADIIDGLR	1xDSSO [K5]	NP_001138829.1	676	D[K]SDSPAIQLR	1xDSSO [K2]	NP_001138829.1	937	paired amphipathic helix protein Sin3a [Homo sapiens]	paired amphipathic helix protein Sin3a [Homo sapiens]
KNPSIAVPIVLKR; |; LKMKEEEWR	160.92	DSSO	Intra	3	1	KNPSIAVPIVL[K]R	1xDSSO [K12]	NP_001138829.1	697	L[K]MKEEEWR	1xDSSO [K2]; 1xOxidation [M3]	NP_001138829.1	700	paired amphipathic helix protein Sin3a [Homo sapiens]	paired amphipathic helix protein Sin3a [Homo sapiens]
LKEPMDVDVEDYYPAFLDMVR; |;DKSDSPAIQLR	138.25	DSSO	Intra	4	1	L[K]EPMDVDVEDYYPAFLDMVR	1xOxidation [M5]; 1xDSSO [K2]	NP_001138829.1	948	D[K]SDSPAIQLR	1xDSSO [K2]	NP_001138829.1	937	paired amphipathic helix protein Sin3a [Homo sapiens]	paired amphipathic helix protein Sin3a [Homo sapiens]
DKSDSPAIQLR; |;EVLGIKR	124.59	DSSO	Intra	3	1	D[K]SDSPAIQLR	1xDSSO [K2]	NP_001138829.1	937	EVLGI[K]R	1xDSSO [K6]	NP_001138829.1	934	paired amphipathic helix protein Sin3a [Homo sapiens]	paired amphipathic helix protein Sin3a [Homo sapiens]
ATEGIAMEIDYASCKR; |; ALPKSYQQPK	67.03	DSSO	Intra	1	1	ATEGIAMEIDYASC[K]R	1xCarbamidomethyl [C14]; 1xOxidation [M7]; 1xDSSO [K15]	NP_001138829.1	552	ALP[K]SYQQPK	1xDSSO [K4]	NP_001138829.1	563	paired amphipathic helix protein Sin3a [Homo sapiens]	paired amphipathic helix protein Sin3a [Homo sapiens]
LSAEEQAKFR; |; EVLGIKR	64.08	DSSO	Intra	1	1	LSAEEQA[K]FR	1xDSSO [K8]	NP_001138829.1	650	EVLGI[K]R	1xDSSO [K6]	NP_001138829.1	934	paired amphipathic helix protein Sin3a [Homo sapiens]	paired amphipathic helix protein Sin3a [Homo sapiens]
GFNKVWR; |;EVLGIKR	50.34	DSSO	Intra	1	1	GFN[K]VWR	1xDSSO [K4]	NP_001138829.1	715	EVLGI[K]R	1xDSSO [K6]	NP_001138829.1	934	paired amphipathic helix protein Sin3a [Homo sapiens]	paired amphipathic helix protein Sin3a [Homo sapiens]
QILEDAAALIIHHVKR; |; QTGIQKEDK	40.73	DSSO	Intra	1	1	QILEDAAALIIHHV[K]R	1xDSSO [K15]	NP_001138829.1	799	QTGIQ[K]EDK	1xDSSO [K6]	NP_001138829.1	806	paired amphipathic helix protein Sin3a [Homo sapiens]	paired amphipathic helix protein Sin3a [Homo sapiens]
EATTTLHMLTLLKDLLPCFPEGLVK; |; IYADKAADIIDGLR	93.21	DSSO	Inter	1	4	EATTTLHMLTLL[K]DLLPCFPEGLVK	1xCarbamidomethyl [C18]; 1xDSSO [K13]	NP_001271266.1	212	IYAD[K]AADIIDGLR	1xDSSO [K5]	NP_001138829.1	676	RRP12-like protein isoform 3 [Homo sapiens];RRP12-like protein isoform 1 [Homo sapiens];RRP12-like protein isoform 2 [Homo sapiens]	paired amphipathic helix protein Sin3a [Homo sapiens]
CKLVMDQISEAR; |;DKSDSPAIQLR	217.45	DSSO	Inter	1	8	C[K]LVMDQISEAR	1xCarbamidomethyl [C1]; 1xDSSO [K2]	NP_001317230.1	1012	D[K]SDSPAIQLR	1xDSSO [K2]	NP_001138829.1	937	histone deacetylase complex subunit SAP130 isoform e [Homo sapiens];histone deacetylase complex subunit SAP130 isoform a [Homo sapiens];histone deacetylase complex subunit SAP130 isoform g [Homo sapiens];histone deacetylase complex subunit SAP130 isoform f [Homo sapiens];histone deacetylase complex subunit SAP130 isoform b [Homo sapiens];histone deacetylase complex subunit SAP130 isoform c [Homo …	paired amphipathic helix protein Sin3a [Homo sapiens]
ARGKPSLLAAARPMR; |; MKEEEWR	172.03	DSSO	Inter	1	3	ARG[K]PSLLAAARPMR	1xOxidation [M14]; 1xDSSO [K4]	NP_001353430.1	341	M[K]EEEWR	1xDSSO [K2]	NP_001138829.1	702	HMG domain-containing protein 3 isoform 2 [Homo sapiens];HMG domain-containing protein 3 isoform 1 [Homo sapiens]	paired amphipathic helix protein Sin3a [Homo sapiens]
MAHQNLILKIFCLCCR; |; SKSLLNEIESIYDER	44.31	DSSO	Inter	1	2	MAHQNLIL[K]IFCLCCR	3xCarbamidomethyl [C12; C14; C15]; 1xDSSO [K9]	NP_001358813.1	9	S[K]SLLNEIESIYDER	1xDSSO [K2]	NP_001138829.1	747	testis-expressed protein 48 isoform 2 [Homo sapiens]	paired amphipathic helix protein Sin3a [Homo sapiens]
YHSDEYIKFLR; |; SYQQPKCTGR	236.89	DSSO	Inter	6	2	YHSDEYI[K]FLR	1xDSSO [K8]	NP_001518.3	75	SYQQP[K]CTGR	1xCarbamidomethyl [C7]; 1xDSSO [K6]	NP_001138829.1	569	histone deacetylase 2 [Homo sapiens]	paired amphipathic helix protein Sin3a [Homo sapiens]
HLYICDYHKNLIQSVR; |; SKSLLNEIESIYDER	328.27	DSSO	Inter	2	2	HLYICDYH[K]NLIQSVR	1xCarbamidomethyl [C5]; 1xDSSO [K9]	NP_003855.1	116	S[K]SLLNEIESIYDER	1xDSSO [K2]	NP_001138829.1	747	histone deacetylase complex subunit SAP30 [Homo sapiens]	paired amphipathic helix protein Sin3a [Homo sapiens]
HFKLPTRPGLNK; |;QNDTKVLR	200.42	DSSO	Inter	5	2	HF[K]LPTRPGLNK	1xDSSO [K3]	NP_003855.1	166	QNDT[K]VLR	1xDSSO [K5]	NP_001138829.1	742	histone deacetylase complex subunit SAP30 [Homo sapiens]	paired amphipathic helix protein Sin3a [Homo sapiens]
HLYICDYHKNLIQSVR; |; QNDTKVLR	168.59	DSSO	Inter	2	2	HLYICDYH[K]NLIQSVR	1xCarbamidomethyl [C5]; 1xDSSO [K9]	NP_003855.1	116	QNDT[K]VLR	1xDSSO [K5]	NP_001138829.1	742	histone deacetylase complex subunit SAP30 [Homo sapiens]	paired amphipathic helix protein Sin3a [Homo sapiens]
YHSDDYIKFLR; |; SYQQPKCTGR	213.17	DSSO	Inter	17	2	YHSDDYI[K]FLR	1xDSSO [K8]	NP_004955.2	74	SYQQP[K]CTGR	1xCarbamidomethyl [C7]; 1xDSSO [K6]	NP_001138829.1	569	histone deacetylase 1 [Homo sapiens]	paired amphipathic helix protein Sin3a [Homo sapiens]
KMEIYRPHK; |;EVLGIKR	188.98	DSSO	Inter	2	3	[K]MEIYRPHK	1xDSSO [K1]	NP_004955.2	50	EVLGI[K]R	1xDSSO [K6]	NP_001138829.1	934	histone deacetylase 1 [Homo sapiens];histone deacetylase 2 [Homo sapiens]	paired amphipathic helix protein Sin3a [Homo sapiens]
SIRPDNMSEYSKQMQR; |; DKSDSPAIQLR	188.8	DSSO	Inter	2	3	SIRPDNMSEYS[K]QMQR	1xDSSO [K12]	NP_004955.2	89	D[K]SDSPAIQLR	1xDSSO [K2]	NP_001138829.1	937	histone deacetylase 1 [Homo sapiens];histone deacetylase 2 [Homo sapiens]	paired amphipathic helix protein Sin3a [Homo sapiens]
SIRPDNMSEYSKQMQR; |; ESVHLETYPKER	154.38	DSSO	Inter	1	3	SIRPDNMSEYS[K]QMQR	1xDSSO [K12]	NP_004955.2	89	ESVHLETYP[K]ER	1xDSSO [K10]	NP_001138829.1	535	histone deacetylase 1 [Homo sapiens];histone deacetylase 2 [Homo sapiens]	paired amphipathic helix protein Sin3a [Homo sapiens]
QLQQLQEGTLQEYQKR; |; LSAEEQAKFR	372.44	DSSO	Inter	3	2	QLQQLQEGTLQEYQ[K]R	1xDSSO [K15]	NP_071936.2	97	LSAEEQA[K]FR	1xDSSO [K8]	NP_001138829.1	650	sin3 histone deacetylase corepressor complex component SDS3 [Homo sapiens]	paired amphipathic helix protein Sin3a [Homo sapiens]
IEDGKLYYDKR; |;LSAEEQAKFR	239.42	DSSO	Inter	3	2	IEDG[K]LYYDKR	1xDSSO [K5]	NP_071936.2	261	LSAEEQA[K]FR	1xDSSO [K8]	NP_001138829.1	650	sin3 histone deacetylase corepressor complex component SDS3 [Homo sapiens]	paired amphipathic helix protein Sin3a [Homo sapiens]
RRPNDPVPIPDKR; |; EQNEKYYLK	221.75	DSSO	Inter	11	2	RRPNDPVPIPD[K]R	1xDSSO [K12]	NP_071936.2	198	EQNE[K]YYLK	1xDSSO [K5]	NP_001138829.1	723	sin3 histone deacetylase corepressor complex component SDS3 [Homo sapiens]	paired amphipathic helix protein Sin3a [Homo sapiens]
RRPNDPVPIPDKR; |;KNPSIAVPIVLKR	218.12	DSSO	Inter	1	2	RRPNDPVPIPD[K]R	1xDSSO [K12]	NP_071936.2	198	KNPSIAVPIVL[K]R	1xDSSO [K12]	NP_001138829.1	697	sin3 histone deacetylase corepressor complex component SDS3 [Homo sapiens]	paired amphipathic helix protein Sin3a [Homo sapiens]
RRPNDPVPIPDKR; |; GFNKVWR	75.38	DSSO	Inter	3	2	RRPNDPVPIPD[K]R	1xDSSO [K12]	NP_071936.2	198	GFN[K]VWR	1xDSSO [K4]	NP_001138829.1	715	sin3 histone deacetylase corepressor complex component SDS3 [Homo sapiens]	paired amphipathic helix protein Sin3a [Homo sapiens]
HLYICDFHKNFIQSVR; |; QNDTKVLR	258.52	DSSO	Inter	1	2	HLYICDFH[K]NFIQSVR	1xCarbamidomethyl [C5]; 1xDSSO [K9]	NP_078908.1	78	QNDT[K]VLR	1xDSSO [K5]	NP_001138829.1	742	histone deacetylase complex subunit SAP30L isoform 1 [Homo sapiens]	paired amphipathic helix protein Sin3a [Homo sapiens]
KAMATLGPHR; |;GFNKVWR	148.52	DSSO	Inter	3	2	[K]AMATLGPHR	1xDSSO [K1]	NP_115728.2	229	GFN[K]VWR	1xDSSO [K4]	NP_001138829.1	715	breast cancer metastasis-suppressor 1-like protein [Homo sapiens]	paired amphipathic helix protein Sin3a [Homo sapiens]
IMSILDEAIYKVELVTLLSYVASNR; |;KNPSIAVPIVLKR	222.24	DSSO	Inter	1	3	IMSILDEAIY[K]VELVTLLSYVASNR	1xDSSO [K11]	NP_612460.1	62	KNPSIAVPIVL[K]R	1xDSSO [K12]	NP_001138829.1	697	dynein regulatory complex protein 10 isoform 2 [Homo sapiens];dynein regulatory complex protein 10 isoform 1 [Homo sapiens]	paired amphipathic helix protein Sin3a [Homo sapiens]
QILEDAAALIIHHVKR; |; LQEIEEFKER	44.14	DSSO	Inter	1	2	QILEDAAALIIHHV[K]R	1xDSSO [K15]	NP_001138829.1	799	LQEIEEF[K]ER	1xDSSO [K8]	NP_001164626.1	54	paired amphipathic helix protein Sin3a [Homo sapiens]	protein PET100 homolog, mitochondrial [Homo sapiens]
LEALDESGSYWVSDKR; |; HPAKPDPSGECNPDLR	114.5	DSSO	Inter	1	3	LEALDESGSYWVSD[K]R	1xDSSO [K15]	NP_000616.3	817	HPA[K]PDPSGECNPDLR	1xCarbamidomethyl [C11]; 1xDSSO [K4]	NP_001185648.1	203	nitric oxide synthase, inducible [Homo sapiens]	histone-binding protein RBBP7 isoform 1 [Homo sapiens];histone-binding protein RBBP7 isoform 2 [Homo sapiens]
TMENVDSLDKLECR; |; VINEEYKIWK	115.18	DSSO	Inter	1	5	TMENVDSLD[K]LECR	1xCarbamidomethyl [C13]; 1xDSSO [K10]	NP_001138829.1	1164	VINEEY[K]IWK	1xDSSO [K7]	NP_001185648.1	65	paired amphipathic helix protein Sin3a [Homo sapiens]	histone-binding protein RBBP7 isoform 1 [Homo sapiens];histone-binding protein RBBP7 isoform 2 [Homo sapiens];histone-binding protein RBBP4 isoform b [Homo sapiens];histone-binding protein RBBP4 isoform a [Homo sapiens]
SNTTSKPSHLVDAHTAEVNCLSFNPYSEFILATGSADKTVALWDLR; |; LHTFESHKDEIFQVHWSPHNETILASSGTDR	361.01	DSSO	Intra	2	2	SNTTSKPSHLVDAHTAEVNCLSFNPYSEFILATGSAD[K]TVALWDLR	1xCarbamidomethyl [C20]; 1xDSSO [K38]	NP_001185648.1	339	LHTFESH[K]DEIFQVHWSPHNETILASSGTDR	1xDSSO [K8]	NP_001185648.1	360	histone-binding protein RBBP7 isoform 1 [Homo sapiens];histone-binding protein RBBP7 isoform 2 [Homo sapiens]	histone-binding protein RBBP7 isoform 1 [Homo sapiens];histone-binding protein RBBP7 isoform 2 [Homo sapiens]
IECEIKINHEGEVNR; |; HPAKPDPSGECNPDLR	161.49	DSSO	Intra	4	2	IECEI[K]INHEGEVNR	1xCarbamidomethyl [C3]; 1xDSSO [K6]	NP_001185648.1	163	HPA[K]PDPSGECNPDLR	1xCarbamidomethyl [C11]; 1xDSSO [K4]	NP_001185648.1	203	histone-binding protein RBBP7 isoform 1 [Homo sapiens];histone-binding protein RBBP7 isoform 2 [Homo sapiens]	histone-binding protein RBBP7 isoform 1 [Homo sapiens];histone-binding protein RBBP7 isoform 2 [Homo sapiens]
LEIDDLSSSMESVSKSK; |; HPAKPDPSGECNPDLR	106.3	DSSO	Inter	1	3	LEIDDLSSSMESVS[K]SK	1xDSSO [K15]	NP_002461.2	1241	HPA[K]PDPSGECNPDLR	1xCarbamidomethyl [C11]; 1xDSSO [K4]	NP_001185648.1	203	myosin-3 [Homo sapiens]	histone-binding protein RBBP7 isoform 1 [Homo sapiens];histone-binding protein RBBP7 isoform 2 [Homo sapiens]
KMEIYRPHK; |;EKNYGQAKK	143.91	DSSO	Inter	1	3	[K]MEIYRPHK	1xDSSO [K1]	NP_004955.2	50	E[K]NYGQAKK	1xDSSO [K2]	NP_001186978.2	1653	histone deacetylase 1 [Homo sapiens];histone deacetylase 2 [Homo sapiens]	cilia- and flagella-associated protein 46 [Homo sapiens]
MKIQNAHKMK; |; EKNYGQAKK	104.39	DSSO	Inter	1	3	MKIQNAH[K]MK	1xOxidation [M1]; 1xDSSO [K8]	NP_073622.2	1410	E[K]NYGQAKK	1xDSSO [K2]	NP_001186978.2	1653	EF-hand calcium-binding domain-containing protein 6 isoform a [Homo sapiens];EF-hand calcium-binding domain-containing protein 6 isoform b [Homo sapiens]	cilia- and flagella-associated protein 46 [Homo sapiens]
IKQIMHHFIPDLLFAQR; |;FAQKEETLAQR	44.45	DSSO	Inter	1	3	I[K]QIMHHFIPDLLFAQR	1xDSSO [K2]	NP_001138829.1	813	FAQ[K]EETLAQR	1xDSSO [K4]	NP_001278017.1	1679	paired amphipathic helix protein Sin3a [Homo sapiens]	WD repeat-containing protein 87 isoform 1 [Homo sapiens];WD repeat-containing protein 87 isoform 2 [Homo sapiens]
AIFTGHSAVVEDVAWHLLHESLFGSVADDQKLMIWDTR; |; VQKLK	55.6	DSSO	Inter	1	8	AIFTGHSAVVEDVAWHLLHESLFGSVADDQ[K]LMIWDTR	1xDSSO [K31]	NP_001185648.1	294	VQ[K]LK	1xDSSO [K3]	NP_001305148.1	327	histone-binding protein RBBP7 isoform 1 [Homo sapiens];histone-binding protein RBBP7 isoform 2 [Homo sapiens]	centrosome-associated protein CEP250 isoform 2 [Homo sapiens];centrosome-associated protein CEP250 isoform 1 [Homo sapiens];septin-7 isoform 4 [Homo sapiens];septin-7 isoform 2 [Homo sapiens];septin-7 isoform 3 [Homo sapiens];septin-7 isoform 1 [Homo sapiens]
KMEIYRPHK; |;AGEKVEKPDTK	178.27	DSSO	Inter	1	3	[K]MEIYRPHK	1xDSSO [K1]	NP_004955.2	50	AGE[K]VEKPDTK	1xDSSO [K4]	NP_001307066.1	4	histone deacetylase 1 [Homo sapiens];histone deacetylase 2 [Homo sapiens]	60S ribosomal protein L6 isoform 1 [Homo sapiens]
LTNLQEGIIPKK; |; KAATDDDLHR	201.21	DSSO	Intra	1	7	LTNLQEGIIP[K]K	1xDSSO [K11]	NP_001317230.1	988	[K]AATDDDLHR	1xDSSO [K1]	NP_001317230.1	990	histone deacetylase complex subunit SAP130 isoform e [Homo sapiens];histone deacetylase complex subunit SAP130 isoform a [Homo sapiens];histone deacetylase complex subunit SAP130 isoform g [Homo sapiens];histone deacetylase complex subunit SAP130 isoform f [Homo sapiens];histone deacetylase complex subunit SAP130 isoform b [Homo sapiens];histone deacetylase complex subunit SAP130 isoform c [Homo …	histone deacetylase complex subunit SAP130 isoform e [Homo sapiens];histone deacetylase complex subunit SAP130 isoform a [Homo sapiens];histone deacetylase complex subunit SAP130 isoform g [Homo sapiens];histone deacetylase complex subunit SAP130 isoform f [Homo sapiens];histone deacetylase complex subunit SAP130 isoform b [Homo sapiens];histone deacetylase complex subunit SAP130 isoform c [Homo …
MLPHAPGVQMQAIPEDAVHEDSGDEDGEDPDKR; |; ASDKR	45.16	DSSO	Intra	1	14	MLPHAPGVQMQAIPEDAVHEDSGDEDGEDPD[K]R	1xDSSO [K32]	NP_001518.3	404	ASD[K]R	1xDSSO [K4]	NP_001518.3	413	histone deacetylase 2 [Homo sapiens]	histone deacetylase 2 [Homo sapiens];coiled-coil domain-containing protein 138 isoform 12 [Homo sapiens];coiled-coil domain-containing protein 138 isoform 14 [Homo sapiens];coiled-coil domain-containing protein 138 isoform 7 [Homo sapiens];coiled-coil domain-containing protein 138 isoform 9 [Homo sapiens];coiled-coil domain-containing protein 138 isoform 13 [Homo sapiens];coiled-coil domain-conta…
SIRPDNMSEYSKQMQR; |; YHSDEYIKFLR	287.95	DSSO	Inter	25	2	SIRPDNMSEYS[K]QMQR	2xOxidation [M7; M14]; 1xDSSO [K12]	NP_004955.2	89	YHSDEYI[K]FLR	1xDSSO [K8]	NP_001518.3	75	histone deacetylase 1 [Homo sapiens];histone deacetylase 2 [Homo sapiens]	histone deacetylase 2 [Homo sapiens]
SIRPDNMSEYSKQMQR; |; ASDKR	52.68	DSSO	Inter	2	15	SIRPDNMSEYS[K]QMQR	1xDSSO [K12]	NP_004955.2	89	ASD[K]R	1xDSSO [K4]	NP_001518.3	413	histone deacetylase 1 [Homo sapiens];histone deacetylase 2 [Homo sapiens]	histone deacetylase 2 [Homo sapiens];coiled-coil domain-containing protein 138 isoform 12 [Homo sapiens];coiled-coil domain-containing protein 138 isoform 14 [Homo sapiens];coiled-coil domain-containing protein 138 isoform 7 [Homo sapiens];coiled-coil domain-containing protein 138 isoform 9 [Homo sapiens];coiled-coil domain-containing protein 138 isoform 13 [Homo sapiens];coiled-coil domain-conta…
SCVDMVMKWLVPESSGR; |;YHSDEYIKFLR	198.61	DSSO	Inter	1	2	SCVDMVM[K]WLVPESSGR	1xCarbamidomethyl [C2]; 2xOxidation [M5; M7]; 1xDSSO [K8]	NP_612362.2	561	YHSDEYI[K]FLR	1xDSSO [K8]	NP_001518.3	75	DDB1- and CUL4-associated factor 15 [Homo sapiens]	histone deacetylase 2 [Homo sapiens]
YQKSTELLIR; |; TKQTAR	185.96	DSSO	Intra	4	8	YQ[K]STELLIR	1xDSSO [K3]	NP_002098.1	57	T[K]QTAR	1xDSSO [K2]	NP_002098.1	5	histone H3.3 [Homo sapiens];histone H3.3C [Homo sapiens];histone H3.1 [Homo sapiens];histone H3.2 [Homo sapiens];histone H3.1t [Homo sapiens];histone cluster 2 H3 pseudogene 2 [Homo sapiens]	histone H3.3 [Homo sapiens];histone cluster 2 H3 pseudogene 2 [Homo sapiens];histone H3.2 [Homo sapiens];histone H3.1t [Homo sapiens];histone H3.3C [Homo sapiens];histone H3.1 [Homo sapiens];histone cluster 2, H3d pseudogene [Homo sapiens];histone cluster 2, H3c pseudogene [Homo sapiens]
HYKLQTRPGFNK; |;ALTYCDLHVIKR	204.12	DSSO	Inter	1	5	HY[K]LQTRPGFNK	1xDSSO [K3]	NP_078908.1	127	ALTYCDLHVI[K]R	1xCarbamidomethyl [C5]; 1xDSSO [K11]	NP_002229.1	646	histone deacetylase complex subunit SAP30L isoform 1 [Homo sapiens];histone deacetylase complex subunit SAP30L isoform 3 [Homo sapiens];histone deacetylase complex subunit SAP30L isoform 2 [Homo sapiens]	potassium voltage-gated channel subfamily H member 1 isoform 2 [Homo sapiens];potassium voltage-gated channel subfamily H member 1 isoform 1 [Homo sapiens]
TYKWSFQLNELDNMNSTER; |;ISFLQEKLQEIR	158.25	DSSO	Intra	1	3	TY[K]WSFQLNELDNMNSTER	1xDSSO [K3]	NP_002883.3	1169	ISFLQE[K]LQEIR	1xDSSO [K7]	NP_002883.3	1192	AT-rich interactive domain-containing protein 4A isoform I [Homo sapiens]	AT-rich interactive domain-containing protein 4A isoform I [Homo sapiens];AT-rich interactive domain-containing protein 4A isoform II [Homo sapiens];AT-rich interactive domain-containing protein 4A isoform III [Homo sapiens]
SKSLLNEIESIYDER; |;HFKLPTRPGLNK	309.58	DSSO	Inter	3	2	S[K]SLLNEIESIYDER	1xDSSO [K2]	NP_001138829.1	747	HF[K]LPTRPGLNK	1xDSSO [K3]	NP_003855.1	166	paired amphipathic helix protein Sin3a [Homo sapiens]	histone deacetylase complex subunit SAP30 [Homo sapiens]
KAEQLMSDENCFK; |;AAGNASFSKR	217.12	DSSO	Inter	3	2	[K]AEQLMSDENCFK	1xCarbamidomethyl [C11]; 1xDSSO [K1]	NP_001138829.1	1053	AAGNASFS[K]R	1xDSSO [K9]	NP_003855.1	87	paired amphipathic helix protein Sin3a [Homo sapiens]	histone deacetylase complex subunit SAP30 [Homo sapiens]
SKSLLNEIESIYDER; |;IQKSISQK	179.36	DSSO	Inter	1	2	S[K]SLLNEIESIYDER	1xDSSO [K2]	NP_001138829.1	747	IQ[K]SISQK	1xDSSO [K3]	NP_003855.1	91	paired amphipathic helix protein Sin3a [Homo sapiens]	histone deacetylase complex subunit SAP30 [Homo sapiens]
VINEEYKIWK; |;AAGNASFSKR	126.71	DSSO	Inter	1	5	VINEEY[K]IWK	1xDSSO [K7]	NP_001185648.1	65	AAGNASFS[K]R	1xDSSO [K9]	NP_003855.1	87	histone-binding protein RBBP7 isoform 1 [Homo sapiens];histone-binding protein RBBP7 isoform 2 [Homo sapiens];histone-binding protein RBBP4 isoform b [Homo sapiens];histone-binding protein RBBP4 isoform a [Homo sapiens]	histone deacetylase complex subunit SAP30 [Homo sapiens]
LELEVETVEKKK; |; IELDKSAR	52	DSSO	Inter	1	2	LELEVETVE[K]KK	1xDSSO [K10]	NP_003316.3	640	IELD[K]SAR	1xDSSO [K5]	NP_003855.1	104	protein HIRA [Homo sapiens]	histone deacetylase complex subunit SAP30 [Homo sapiens]
VKIELDKSAR; |;AAGNASFSKR	277.12	DSSO	Intra	9	1	VKIELD[K]SAR	1xDSSO [K7]	NP_003855.1	104	AAGNASFS[K]R	1xDSSO [K9]	NP_003855.1	87	histone deacetylase complex subunit SAP30 [Homo sapiens]	histone deacetylase complex subunit SAP30 [Homo sapiens]
HLYICDYHKNLIQSVR; |;AAGNASFSKR	231.26	DSSO	Intra	3	1	HLYICDYH[K]NLIQSVR	1xCarbamidomethyl [C5]; 1xDSSO [K9]	NP_003855.1	116	AAGNASFS[K]R	1xDSSO [K9]	NP_003855.1	87	histone deacetylase complex subunit SAP30 [Homo sapiens]	histone deacetylase complex subunit SAP30 [Homo sapiens]
HFKLPTRPGLNK; |;AAGNASFSKR	127.75	DSSO	Intra	1	1	HF[K]LPTRPGLNK	1xDSSO [K3]	NP_003855.1	166	AAGNASFS[K]R	1xDSSO [K9]	NP_003855.1	87	histone deacetylase complex subunit SAP30 [Homo sapiens]	histone deacetylase complex subunit SAP30 [Homo sapiens]
SIRPDNMSEYSKQMQR; |; HFKLPTRPGLNK	282.89	DSSO	Inter	18	3	SIRPDNMSEYS[K]QMQR	1xDSSO [K12]; 1xOxidation [M7; M14]	NP_004955.2	89	HF[K]LPTRPGLNK	1xDSSO [K3]	NP_003855.1	166	histone deacetylase 1 [Homo sapiens];histone deacetylase 2 [Homo sapiens]	histone deacetylase complex subunit SAP30 [Homo sapiens]
SIRPDNMSEYSKQMQR; |; AAGNASFSKR	191.25	DSSO	Inter	4	3	SIRPDNMSEYS[K]QMQR	1xDSSO [K12]	NP_004955.2	89	AAGNASFS[K]R	1xDSSO [K9]	NP_003855.1	87	histone deacetylase 1 [Homo sapiens];histone deacetylase 2 [Homo sapiens]	histone deacetylase complex subunit SAP30 [Homo sapiens]
ATEGIAMEIDYASCKR; |; GKYYAVNYPLR	286.26	DSSO	Inter	3	2	ATEGIAMEIDYASC[K]R	1xCarbamidomethyl [C14]; 1xOxidation [M7]; 1xDSSO [K15]	NP_001138829.1	552	G[K]YYAVNYPLR	1xDSSO [K2]	NP_004955.2	220	paired amphipathic helix protein Sin3a [Homo sapiens]	histone deacetylase 1 [Homo sapiens]
LSAEEQAKFR; |;ISICSSDKR	268.34	DSSO	Inter	6	2	LSAEEQA[K]FR	1xDSSO [K8]	NP_001138829.1	650	ISICSSD[K]R	1xCarbamidomethyl [C4]; 1xDSSO [K8]	NP_004955.2	412	paired amphipathic helix protein Sin3a [Homo sapiens]	histone deacetylase 1 [Homo sapiens]
DKSDSPAIQLR; |; KMEIYRPHK	152.79	DSSO	Inter	10	3	D[K]SDSPAIQLR	1xDSSO [K2]	NP_001138829.1	937	[K]MEIYRPHK	1xOxidation [M2]; 1xDSSO [K1]	NP_004955.2	50	paired amphipathic helix protein Sin3a [Homo sapiens]	histone deacetylase 1 [Homo sapiens];histone deacetylase 2 [Homo sapiens]
ATEGIAMEIDYASCKR; |; ISICSSDKR	151.56	DSSO	Inter	1	2	ATEGIAMEIDYASC[K]R	1xCarbamidomethyl [C14]; 1xOxidation [M7]; 1xDSSO [K15]	NP_001138829.1	552	ISICSSD[K]R	1xCarbamidomethyl [C4]; 1xDSSO [K8]	NP_004955.2	412	paired amphipathic helix protein Sin3a [Homo sapiens]	histone deacetylase 1 [Homo sapiens]
ALPKSYQQPK; |;ISICSSDKR	62.84	DSSO	Inter	1	2	ALP[K]SYQQPK	1xDSSO [K4]	NP_001138829.1	563	ISICSSD[K]R	1xCarbamidomethyl [C4]; 1xDSSO [K8]	NP_004955.2	412	paired amphipathic helix protein Sin3a [Homo sapiens]	histone deacetylase 1 [Homo sapiens]
HFKLPTRPGLNK; |;ISICSSDKR	183	DSSO	Inter	2	2	HF[K]LPTRPGLNK	1xDSSO [K3]	NP_003855.1	166	ISICSSD[K]R	1xCarbamidomethyl [C4]; 1xDSSO [K8]	NP_004955.2	412	histone deacetylase complex subunit SAP30 [Homo sapiens]	histone deacetylase 1 [Homo sapiens]
SIRPDNMSEYSKQMQR; |; YHSDDYIKFLR	307.7	DSSO	Intra	40	2	SIRPDNMSEYS[K]QMQR	1xOxidation [M7; M14]; 1xDSSO [K12]	NP_004955.2	89	YHSDDYI[K]FLR	1xDSSO [K8]	NP_004955.2	74	histone deacetylase 1 [Homo sapiens];histone deacetylase 2 [Homo sapiens]	histone deacetylase 1 [Homo sapiens]
SIRPDNMSEYSKQMQR; |; ISICSSDKR	233.34	DSSO	Intra	20	2	SIRPDNMSEYS[K]QMQR	1xOxidation [M7; M14]; 1xDSSO [K12]	NP_004955.2	89	ISICSSD[K]R	1xCarbamidomethyl [C4]; 1xDSSO [K8]	NP_004955.2	412	histone deacetylase 1 [Homo sapiens];histone deacetylase 2 [Homo sapiens]	histone deacetylase 1 [Homo sapiens]
GKYYAVNYPLR; |;ISICSSDKR	215.14	DSSO	Intra	1	1	G[K]YYAVNYPLR	1xDSSO [K2]	NP_004955.2	220	ISICSSD[K]R	1xCarbamidomethyl [C4]; 1xDSSO [K8]	NP_004955.2	412	histone deacetylase 1 [Homo sapiens]	histone deacetylase 1 [Homo sapiens]
KVCYYYDGDVGNYYYGQGHPMKPHR;|;KMEIYRPHK	187.2	DSSO	Intra	2	2	[K]VCYYYDGDVGNYYYGQGHPMKPHR	1xCarbamidomethyl [C3]; 1xDSSO [K1]	NP_004955.2	10	[K]MEIYRPHK	1xDSSO [K1]	NP_004955.2	50	histone deacetylase 1 [Homo sapiens]	histone deacetylase 1 [Homo sapiens];histone deacetylase 2 [Homo sapiens]
YHSDDYIKFLR; |;ISICSSDKR	159.34	DSSO	Intra	2	1	YHSDDYI[K]FLR	1xDSSO [K8]	NP_004955.2	74	ISICSSD[K]R	1xCarbamidomethyl [C4]; 1xDSSO [K8]	NP_004955.2	412	histone deacetylase 1 [Homo sapiens]	histone deacetylase 1 [Homo sapiens]
MLPHAPGVQMQAIPEDAIPEESGDEDEDDPDKR; |; ISICSSDKR	152.46	DSSO	Intra	2	1	MLPHAPGVQMQAIPEDAIPEESGDEDEDDPD[K]R	1xOxidation [M10]; 1xDSSO [K32]	NP_004955.2	403	ISICSSD[K]R	1xCarbamidomethyl [C4]; 1xDSSO [K8]	NP_004955.2	412	histone deacetylase 1 [Homo sapiens]	histone deacetylase 1 [Homo sapiens]
MLPHAPGVQMQAIPEDAIPEESGDEDEDDPDKR; |; YHSDDYIKFLR	59.46	DSSO	Intra	1	1	MLPHAPGVQMQAIPEDAIPEESGDEDEDDPD[K]R	1xDSSO [K32]	NP_004955.2	403	YHSDDYI[K]FLR	1xDSSO [K8]	NP_004955.2	74	histone deacetylase 1 [Homo sapiens]	histone deacetylase 1 [Homo sapiens]
QSLDLSSEWWDDKLHAR; |; SIRPDNMSEYSKQMQR	301.26	DSSO	Inter	1	4	QSLDLSSEWWDD[K]LHAR	1xDSSO [K13]	NP_056214.1	184	SIRPDNMSEYS[K]QMQR	1xDSSO [K12]	NP_004955.2	89	breast cancer metastasis-suppressor 1 isoform 1 [Homo sapiens];breast cancer metastasis-suppressor 1 isoform 2 [Homo sapiens]	histone deacetylase 1 [Homo sapiens];histone deacetylase 2 [Homo sapiens]
SCVDMVMKWLVPESSGR; |;ISICSSDKR	174.02	DSSO	Inter	1	2	SCVDMVM[K]WLVPESSGR	1xCarbamidomethyl [C2]; 2xOxidation [M5; M7]; 1xDSSO [K8]	NP_612362.2	561	ISICSSD[K]R	1xCarbamidomethyl [C4]; 1xDSSO [K8]	NP_004955.2	412	DDB1- and CUL4-associated factor 15 [Homo sapiens]	histone deacetylase 1 [Homo sapiens]
IYADKAADIIDGLR; |;YLAMNKRGR	50.04	DSSO	Inter	1	2	IYAD[K]AADIIDGLR	1xDSSO [K5]	NP_001138829.1	676	YLAMN[K]RGR	1xOxidation [M4]; 1xDSSO [K6]	NP_005238.1	101	paired amphipathic helix protein Sin3a [Homo sapiens]	fibroblast growth factor 3 precursor [Homo sapiens]
LDIDKSVR; |;AFSSKR	243.54	DSSO	Inter	2	2	LDID[K]SVR	1xDSSO [K5]	NP_078908.1	66	AFSS[K]R	1xDSSO [K5]	NP_055465.1	637	histone deacetylase complex subunit SAP30L isoform 1 [Homo sapiens]	zinc finger protein 432 [Homo sapiens]
LSAEEQAKFR; |; AAVSPQKR	191.4	DSSO	Inter	2	3	LSAEEQA[K]FR	1xDSSO [K8]	NP_001138829.1	650	AAVSPQ[K]R	1xDSSO [K7]	NP_056214.1	240	paired amphipathic helix protein Sin3a [Homo sapiens]	breast cancer metastasis-suppressor 1 isoform 1 [Homo sapiens];breast cancer metastasis-suppressor 1 isoform 2 [Homo sapiens]
IYADKAADIIDGLR; |;SWDSLPPSKR	91.6	DSSO	Inter	1	3	IYAD[K]AADIIDGLR	1xDSSO [K5]	NP_001138829.1	676	SWDSLPPS[K]R	1xDSSO [K9]	NP_056214.1	201	paired amphipathic helix protein Sin3a [Homo sapiens]	breast cancer metastasis-suppressor 1 isoform 1 [Homo sapiens];breast cancer metastasis-suppressor 1 isoform 2 [Homo sapiens]
IYADKAADIIDGLR; |;AAVSPQKR	50.91	DSSO	Inter	1	3	IYAD[K]AADIIDGLR	1xDSSO [K5]	NP_001138829.1	676	AAVSPQ[K]R	1xDSSO [K7]	NP_056214.1	240	paired amphipathic helix protein Sin3a [Homo sapiens]	breast cancer metastasis-suppressor 1 isoform 1 [Homo sapiens];breast cancer metastasis-suppressor 1 isoform 2 [Homo sapiens]
KNPSIAVPIVLKR;|;KSDGP	42.6	DSSO	Inter	1	2	[K]NPSIAVPIVLKR	1xDSSO [K1]	NP_001138829.1	686	[K]SDGP	1xDSSO [K1]	NP_056214.1	242	paired amphipathic helix protein Sin3a [Homo sapiens]	breast cancer metastasis-suppressor 1 isoform 1 [Homo sapiens]
NKYECELQGAKQHLESEK; |; LDQQYKER	137.98	DSSO	Inter	1	3	NKYECELQGA[K]QHLESEK	1xCarbamidomethyl [C5]; 1xDSSO [K11]	NP_056214.1	142	LDQQY[K]ER	1xDSSO [K6]	NP_071936.2	107	breast cancer metastasis-suppressor 1 isoform 1 [Homo sapiens];breast cancer metastasis-suppressor 1 isoform 2 [Homo sapiens]	sin3 histone deacetylase corepressor complex component SDS3 [Homo sapiens]
WYHKSQAIYLESK; |;TSDSTKMR	228.73	DSSO	Intra	6	1	WYH[K]SQAIYLESK	1xDSSO [K4]	NP_071936.2	271	TSDST[K]MR	1xDSSO [K6]	NP_071936.2	307	sin3 histone deacetylase corepressor complex component SDS3 [Homo sapiens]	sin3 histone deacetylase corepressor complex component SDS3 [Homo sapiens]
QLQQLQEGTLQEYQKR; |; KLDQQYK	207.4	DSSO	Intra	1	1	QLQQLQEGTLQEYQ[K]R	1xDSSO [K15]	NP_071936.2	97	[K]LDQQYK	1xDSSO [K1]	NP_071936.2	101	sin3 histone deacetylase corepressor complex component SDS3 [Homo sapiens]	sin3 histone deacetylase corepressor complex component SDS3 [Homo sapiens]
RRKPAPAQLNYLLTDEQIMEDLR; |;RRPNDPVPIPDKR	195.33	DSSO	Intra	7	1	RR[K]PAPAQLNYLLTDEQIMEDLR	1xOxidation [M19]; 1xDSSO [K3]	NP_071936.2	201	RRPNDPVPIPD[K]R	1xDSSO [K12]	NP_071936.2	198	sin3 histone deacetylase corepressor complex component SDS3 [Homo sapiens]	sin3 histone deacetylase corepressor complex component SDS3 [Homo sapiens]
KAEQLMSDENCFK; |;CVRPAGNASFSKR	237.02	DSSO	Inter	1	4	[K]AEQLMSDENCFK	1xCarbamidomethyl [C11]; 1xDSSO [K1]	NP_001138829.1	1053	CVRPAGNASFS[K]R	1xCarbamidomethyl [C1]; 1xDSSO [K12]	NP_078908.1	49	paired amphipathic helix protein Sin3a [Homo sapiens]	histone deacetylase complex subunit SAP30L isoform 1 [Homo sapiens];histone deacetylase complex subunit SAP30L isoform 3 [Homo sapiens];histone deacetylase complex subunit SAP30L isoform 2 [Homo sapiens]
EEEPVAKRPYSQ; |; LDIDKSVR	230.54	DSSO	Inter	1	4	EEEPVA[K]RPYSQ	1xDSSO [K7]	NP_001357274.1	301	LDID[K]SVR	1xDSSO [K5]	NP_078908.1	66	abasic site processing protein HMCES isoform c [Homo sapiens];abasic site processing protein HMCES isoform a [Homo sapiens];abasic site processing protein HMCES isoform b [Homo sapiens]	histone deacetylase complex subunit SAP30L isoform 1 [Homo sapiens]
SIRPDNMSEYSKQMQR; |; HYKLQTRPGFNK	217.49	DSSO	Inter	2	5	SIRPDNMSEYS[K]QMQR	1xDSSO [K12]	NP_004955.2	89	HY[K]LQTRPGFNK	1xDSSO [K3]	NP_078908.1	127	histone deacetylase 1 [Homo sapiens];histone deacetylase 2 [Homo sapiens]	histone deacetylase complex subunit SAP30L isoform 1 [Homo sapiens];histone deacetylase complex subunit SAP30L isoform 3 [Homo sapiens];histone deacetylase complex subunit SAP30L isoform 2 [Homo sapiens]
CVRPAGNASFSKR; |; LKLDIDKSVR	274.89	DSSO	Intra	15	3	CVRPAGNASFS[K]R	1xCarbamidomethyl [C1]; 1xDSSO [K12]	NP_078908.1	49	LKLDID[K]SVR	1xDSSO [K7]	NP_078908.1	66	histone deacetylase complex subunit SAP30L isoform 1 [Homo sapiens];histone deacetylase complex subunit SAP30L isoform 3 [Homo sapiens];histone deacetylase complex subunit SAP30L isoform 2 [Homo sapiens]	histone deacetylase complex subunit SAP30L isoform 1 [Homo sapiens]
CVRPAGNASFSKR; |; VQKSISQK	184.36	DSSO	Intra	5	3	CVRPAGNASFS[K]R	1xCarbamidomethyl [C1]; 1xDSSO [K12]	NP_078908.1	49	VQ[K]SISQK	1xDSSO [K3]	NP_078908.1	53	histone deacetylase complex subunit SAP30L isoform 1 [Homo sapiens];histone deacetylase complex subunit SAP30L isoform 3 [Homo sapiens];histone deacetylase complex subunit SAP30L isoform 2 [Homo sapiens]	histone deacetylase complex subunit SAP30L isoform 1 [Homo sapiens];histone deacetylase complex subunit SAP30L isoform 3 [Homo sapiens];histone deacetylase complex subunit SAP30L isoform 2 [Homo sapiens]
TTGFYSGFSEVAEKR; |; IKLLNNSDER	251.91	DSSO	Intra	6	2	TTGFYSGFSEVAE[K]R	1xDSSO [K14]	NP_112739.2	818	I[K]LLNNSDER	1xDSSO [K2]	NP_112739.2	821	AT-rich interactive domain-containing protein 4B isoform 2 [Homo sapiens];AT-rich interactive domain-containing protein 4B isoform 1 [Homo sapiens]	AT-rich interactive domain-containing protein 4B isoform 2 [Homo sapiens];AT-rich interactive domain-containing protein 4B isoform 1 [Homo sapiens]
IYADKAADIIDGLR; |; KAMATLGPHR	310.09	DSSO	Inter	4	2	IYAD[K]AADIIDGLR	1xDSSO [K5]	NP_001138829.1	676	[K]AMATLGPHR	1xDSSO [K1]	NP_115728.2	229	paired amphipathic helix protein Sin3a [Homo sapiens]	breast cancer metastasis-suppressor 1-like protein [Homo sapiens]
EQNEKYYLK; |; KAMATLGPHR	204.83	DSSO	Inter	3	2	EQNE[K]YYLK	1xDSSO [K5]	NP_001138829.1	723	[K]AMATLGPHR	1xDSSO [K1]	NP_115728.2	229	paired amphipathic helix protein Sin3a [Homo sapiens]	breast cancer metastasis-suppressor 1-like protein [Homo sapiens]
NYMKGLPELEKK; |; TKVAGIYR	45.08	DSSO	Inter	2	3	NYMKGLPELE[K]K	1xDSSO [K11]	NP_002960.2	270	T[K]VAGIYR	1xDSSO [K2]	NP_115728.2	118	mitogen-activated protein kinase 12 isoform 1 [Homo sapiens];mitogen-activated protein kinase 12 isoform 2 [Homo sapiens]	breast cancer metastasis-suppressor 1-like protein [Homo sapiens]
SIRPDNMSEYSKQMQR; |; KAMATLGPHR	271.96	DSSO	Inter	6	3	SIRPDNMSEYS[K]QMQR	1xDSSO [K12]	NP_004955.2	89	[K]AMATLGPHR	1xDSSO [K1]	NP_115728.2	229	histone deacetylase 1 [Homo sapiens];histone deacetylase 2 [Homo sapiens]	breast cancer metastasis-suppressor 1-like protein [Homo sapiens]
RRPNDPVPIPDKR; |; KAMATLGPHR	190.46	DSSO	Inter	1	2	RRPNDPVPIPD[K]R	1xDSSO [K12]	NP_071936.2	198	[K]AMATLGPHR	1xDSSO [K1]	NP_115728.2	229	sin3 histone deacetylase corepressor complex component SDS3 [Homo sapiens]	breast cancer metastasis-suppressor 1-like protein [Homo sapiens]
KESYSVYVYK; |;LAHYNKR	180.27	DSSO	Intra	4	15	[K]ESYSVYVYK	1xDSSO [K1]	NP_542160.1	35	LAHYN[K]R	1xDSSO [K6]	NP_542160.1	86	histone H2B type 1-K [Homo sapiens];histone H2B type 1-H [Homo sapiens];histone H2B type 1-C/E/F/G/I [Homo sapiens];histone H2B type 1-N [Homo sapiens];histone H2B type 1-M [Homo sapiens];histone H2B type 2-F isoform b [Homo sapiens];histone H2B type 2-F isoform a [Homo sapiens];histone H2B type 1-D [Homo sapiens];histone H2B type 1-L [Homo sapiens];histone H2B type F-S [Homo sapiens]	histone H2B type 1-K [Homo sapiens];histone H2B type 1-C/E/F/G/I [Homo sapiens];histone H2B type 2-F isoform b [Homo sapiens];histone H2B type 1-N [Homo sapiens];histone H2B type 1-M [Homo sapiens];histone H2B type 2-F isoform a [Homo sapiens];histone H2B type 1-D [Homo sapiens];histone H2B type 1-L [Homo sapiens];histone H2B type 1-H [Homo sapiens];histone H2B type 1-J [Homo sapiens];histone H2B…
NKDEEIQQLR; |;NSKSAQGLAGLR	43.7	DSSO	Inter	1	7	N[K]DEEIQQLR	1xDSSO [K2]	NP_976063.1	1259	NS[K]SAQGLAGLR	1xDSSO [K3]	NP_741994.1	52	unconventional myosin-XVIIIa isoform b [Homo sapiens];unconventional myosin-XVIIIa isoform a [Homo sapiens];unconventional myosin-XVIIIa isoform d [Homo sapiens];unconventional myosin-XVIIIa isoform f [Homo sapiens];unconventional myosin-XVIIIa isoform e [Homo sapiens];unconventional myosin-XVIIIa isoform c [Homo sapiens]	ubiquitin carboxyl-terminal hydrolase 2 isoform b [Homo sapiens]
ETSYQWKAER; |;MQCLEMTTKR	113.38	DSSO	Inter	1	7	ETSYQW[K]AER	1xDSSO [K7]	NP_001284524.1	910	MQCLEMTT[K]R	1xCarbamidomethyl [C3]; 1xDSSO [K9]	NP_001353766.1	9	paired amphipathic helix protein Sin3b isoform 2 [Homo sapiens];paired amphipathic helix protein Sin3b isoform 1 [Homo sapiens];paired amphipathic helix protein Sin3b isoform 3 [Homo sapiens]	leucine-rich repeat-containing protein 7 isoform 5 [Homo sapiens];leucine-rich repeat-containing protein 7 isoform 7 [Homo sapiens];leucine-rich repeat-containing protein 7 isoform 2 [Homo sapiens];leucine-rich repeat-containing protein 7 isoform 9 [Homo sapiens]
SFLEILHTYQKEQLNTR; |;LPVHVEDALTYLDQVKIR	192.32	DSSO	Intra	1	2	SFLEILHTYQ[K]EQLNTR	1xDSSO [K11]	NP_001284524.1	195	LPVHVEDALTYLDQV[K]IR	1xDSSO [K16]	NP_001284524.1	52	paired amphipathic helix protein Sin3b isoform 2 [Homo sapiens];paired amphipathic helix protein Sin3b isoform 1 [Homo sapiens]	paired amphipathic helix protein Sin3b isoform 2 [Homo sapiens];paired amphipathic helix protein Sin3b isoform 1 [Homo sapiens]
EMFTIHAYVGFTMDKLVQNIAR; |; ADMINKNMTHQVQAERDALALSK	75.77	DSSO	Inter	1	8	EMFTIHAYVGFTMD[K]LVQNIAR	1xDSSO [K15]	NP_001284524.1	856	ADMIN[K]NMTHQVQAERDALALSK	1xDSSO [K6]	NP_116233.2	72	paired amphipathic helix protein Sin3b isoform 2 [Homo sapiens];paired amphipathic helix protein Sin3b isoform 1 [Homo sapiens];paired amphipathic helix protein Sin3b isoform 3 [Homo sapiens]	serine/threonine-protein kinase greatwall isoform 2 [Homo sapiens];serine/threonine-protein kinase greatwall isoform 5 [Homo sapiens];serine/threonine-protein kinase greatwall isoform 4 [Homo sapiens];serine/threonine-protein kinase greatwall isoform 1 [Homo sapiens];serine/threonine-protein kinase greatwall isoform 3 [Homo sapiens]
YGTLQEFSFFDKVR; |; VLKSQEVYENFLR	269.15	DSSO	Intra	2	2	YGTLQEFSFFD[K]VR	1xDSSO [K12]	NP_001284524.1	313	VL[K]SQEVYENFLR	1xDSSO [K3]	NP_001284524.1	319	paired amphipathic helix protein Sin3b isoform 2 [Homo sapiens];paired amphipathic helix protein Sin3b isoform 1 [Homo sapiens]	paired amphipathic helix protein Sin3b isoform 2 [Homo sapiens];paired amphipathic helix protein Sin3b isoform 1 [Homo sapiens]
QLHHLVSDDVCLKVVELYLNEK; |; KNSEDTLYENK	56.41	DSSO	Inter	1	6	QLHHLVSDDVCL[K]VVELYLNEK	1xCarbamidomethyl [C11]; 1xDSSO [K13]	NP_001284524.1	876	[K]NSEDTLYENK	1xDSSO [K1]	NP_542196.2	365	paired amphipathic helix protein Sin3b isoform 2 [Homo sapiens];paired amphipathic helix protein Sin3b isoform 1 [Homo sapiens];paired amphipathic helix protein Sin3b isoform 3 [Homo sapiens]	collagen alpha-1(XI) chain isoform B preproprotein [Homo sapiens];collagen alpha-1(XI) chain isoform A preproprotein [Homo sapiens];collagen alpha-1(XI) chain isoform E preproprotein [Homo sapiens]
KGQVIMTIELLDTEEAQTEDPVEVQHLAR; |;EIDYASCKR	61.12	DSSO	Intra	2	3	[K]GQVIMTIELLDTEEAQTEDPVEVQHLAR	1xDSSO [K1]	NP_001284524.1	929	EIDYASC[K]R	1xCarbamidomethyl [C7]; 1xDSSO [K8]	NP_001284524.1	395	paired amphipathic helix protein Sin3b isoform 2 [Homo sapiens];paired amphipathic helix protein Sin3b isoform 1 [Homo sapiens];paired amphipathic helix protein Sin3b isoform 3 [Homo sapiens]	paired amphipathic helix protein Sin3b isoform 2 [Homo sapiens];paired amphipathic helix protein Sin3b isoform 1 [Homo sapiens]
KGQVIMTIELLDTEEAQTEDPVEVQHLAR; |;EAQQGFNKIWR	114.59	DSSO	Intra	5	3	[K]GQVIMTIELLDTEEAQTEDPVEVQHLAR	1xDSSO [K1]	NP_001284524.1	929	EAQQGFN[K]IWR	1xDSSO [K8]	NP_001284524.1	558	paired amphipathic helix protein Sin3b isoform 2 [Homo sapiens];paired amphipathic helix protein Sin3b isoform 1 [Homo sapiens];paired amphipathic helix protein Sin3b isoform 3 [Homo sapiens]	paired amphipathic helix protein Sin3b isoform 2 [Homo sapiens];paired amphipathic helix protein Sin3b isoform 1 [Homo sapiens];paired amphipathic helix protein Sin3b isoform 3 [Homo sapiens]
ETVWQLPMFSKFISFDPQSALR; |; QNDTKALR	41.05	DSSO	Inter	1	4	ETVWQLPMFS[K]FISFDPQSALR	1xDSSO [K11]	NP_064440.1	76	QNDT[K]ALR	1xDSSO [K5]	NP_001284524.1	585	HLA class II histocompatibility antigen, DQ alpha 2 chain precursor [Homo sapiens]	paired amphipathic helix protein Sin3b isoform 2 [Homo sapiens];paired amphipathic helix protein Sin3b isoform 1 [Homo sapiens];paired amphipathic helix protein Sin3b isoform 3 [Homo sapiens]
EMFTIHAYVGFTMDKLVQNIAR; |; QNDTKALR	216.6	DSSO	Intra	25	3	EMFTIHAYVGFTMD[K]LVQNIAR	1xDSSO [K15]	NP_001284524.1	856	QNDT[K]ALR	1xDSSO [K5]	NP_001284524.1	585	paired amphipathic helix protein Sin3b isoform 2 [Homo sapiens];paired amphipathic helix protein Sin3b isoform 1 [Homo sapiens];paired amphipathic helix protein Sin3b isoform 3 [Homo sapiens]	paired amphipathic helix protein Sin3b isoform 2 [Homo sapiens];paired amphipathic helix protein Sin3b isoform 1 [Homo sapiens];paired amphipathic helix protein Sin3b isoform 3 [Homo sapiens]
ELSPEEAHRAGLIDWNMFVKLR; |; QNDTKALR	53.47	DSSO	Inter	4	4	ELSPEEAHRAGLIDWNMFV[K]LR	1xOxidation [M17]; 1xDSSO [K20]	NP_002696.4	1687	QNDT[K]ALR	1xDSSO [K5]	NP_001284524.1	585	periplakin [Homo sapiens]	paired amphipathic helix protein Sin3b isoform 2 [Homo sapiens];paired amphipathic helix protein Sin3b isoform 1 [Homo sapiens];paired amphipathic helix protein Sin3b isoform 3 [Homo sapiens]
KGQVIMTIELLDTEEAQTEDPVEVQHLAR; |;SKSLLNEIESVYDEHQEQHSEGR	300.94	DSSO	Intra	4	3	[K]GQVIMTIELLDTEEAQTEDPVEVQHLAR	1xDSSO [K1]	NP_001284524.1	929	S[K]SLLNEIESVYDEHQEQHSEGR	1xDSSO [K2]	NP_001284524.1	590	paired amphipathic helix protein Sin3b isoform 2 [Homo sapiens];paired amphipathic helix protein Sin3b isoform 1 [Homo sapiens];paired amphipathic helix protein Sin3b isoform 3 [Homo sapiens]	paired amphipathic helix protein Sin3b isoform 2 [Homo sapiens];paired amphipathic helix protein Sin3b isoform 1 [Homo sapiens];paired amphipathic helix protein Sin3b isoform 3 [Homo sapiens]
QAQKQLLEYR; |; LLKIYR	151.15	DSSO	Intra	2	3	QAQ[K]QLLEYR	1xDSSO [K4]	NP_001284524.1	772	LL[K]IYR	1xDSSO [K3]	NP_001284524.1	765	paired amphipathic helix protein Sin3b isoform 2 [Homo sapiens];paired amphipathic helix protein Sin3b isoform 1 [Homo sapiens];paired amphipathic helix protein Sin3b isoform 3 [Homo sapiens]	paired amphipathic helix protein Sin3b isoform 2 [Homo sapiens];paired amphipathic helix protein Sin3b isoform 1 [Homo sapiens];paired amphipathic helix protein Sin3b isoform 3 [Homo sapiens]
EMFTIHAYVGFTMDKLVQNIAR; |; EKGSDPAMELR	88	DSSO	Intra	1	3	EMFTIHAYVGFTMD[K]LVQNIAR	1xDSSO [K15]	NP_001284524.1	856	E[K]GSDPAMELR	1xDSSO [K2]	NP_001284524.1	794	paired amphipathic helix protein Sin3b isoform 2 [Homo sapiens];paired amphipathic helix protein Sin3b isoform 1 [Homo sapiens];paired amphipathic helix protein Sin3b isoform 3 [Homo sapiens]	paired amphipathic helix protein Sin3b isoform 2 [Homo sapiens];paired amphipathic helix protein Sin3b isoform 1 [Homo sapiens];paired amphipathic helix protein Sin3b isoform 3 [Homo sapiens]
SKSLLNEIESVYDEHQEQHSEGR; |;EMFTIHAYVGFTMDKLVQNIAR	388.65	DSSO	Intra	46	3	S[K]SLLNEIESVYDEHQEQHSEGR	1xDSSO [K2]	NP_001284524.1	590	EMFTIHAYVGFTMD[K]LVQNIAR	1xOxidation [M2; M13]; 1xDSSO [K15]	NP_001284524.1	856	paired amphipathic helix protein Sin3b isoform 2 [Homo sapiens];paired amphipathic helix protein Sin3b isoform 1 [Homo sapiens];paired amphipathic helix protein Sin3b isoform 3 [Homo sapiens]	paired amphipathic helix protein Sin3b isoform 2 [Homo sapiens];paired amphipathic helix protein Sin3b isoform 1 [Homo sapiens];paired amphipathic helix protein Sin3b isoform 3 [Homo sapiens]
QLHHLVSDDVCLKVVELYLNEK; |; ETSYQWKAER	287.08	DSSO	Intra	13	3	QLHHLVSDDVCL[K]VVELYLNEK	1xCarbamidomethyl [C11]; 1xDSSO [K13]	NP_001284524.1	876	ETSYQW[K]AER	1xDSSO [K7]	NP_001284524.1	910	paired amphipathic helix protein Sin3b isoform 2 [Homo sapiens];paired amphipathic helix protein Sin3b isoform 1 [Homo sapiens];paired amphipathic helix protein Sin3b isoform 3 [Homo sapiens]	paired amphipathic helix protein Sin3b isoform 2 [Homo sapiens];paired amphipathic helix protein Sin3b isoform 1 [Homo sapiens];paired amphipathic helix protein Sin3b isoform 3 [Homo sapiens]
LEFLGDAILDYLITKHLYEDPR; |; ETSYQWKAER	43.54	DSSO	Inter	1	5	LEFLGDAILDYLIT[K]HLYEDPR	1xDSSO [K15]	NP_001278557.1	1718	ETSYQW[K]AER	1xDSSO [K7]	NP_001284524.1	910	endoribonuclease Dicer isoform 1 [Homo sapiens];endoribonuclease Dicer isoform 2 [Homo sapiens]	paired amphipathic helix protein Sin3b isoform 2 [Homo sapiens];paired amphipathic helix protein Sin3b isoform 1 [Homo sapiens];paired amphipathic helix protein Sin3b isoform 3 [Homo sapiens]
ETSRLVWTVVDANVQTLSCKVTK; |; ETSYQWKAER	51.77	DSSO	Inter	2	9	ETSRLVWTVVDANVQTLSC[K]VTK	1xCarbamidomethyl [C19]; 1xDSSO [K20]	NP_001254479.2	25265	ETSYQW[K]AER	1xDSSO [K7]	NP_001284524.1	910	titin isoform IC [Homo sapiens];titin isoform novex-2 [Homo sapiens];titin isoform N2BA [Homo sapiens];titin isoform novex-1 [Homo sapiens];titin isoform N2-A [Homo sapiens];titin isoform N2-B [Homo sapiens]	paired amphipathic helix protein Sin3b isoform 2 [Homo sapiens];paired amphipathic helix protein Sin3b isoform 1 [Homo sapiens];paired amphipathic helix protein Sin3b isoform 3 [Homo sapiens]
ADGQTPVSMQDMLTYTAMDILAKAAFGMETSMLLGAQKPLSQAVKLMLEGITASR; |; YVEQYVGTEGASSSPTEGFLLKPVFLQR	47.81	DSSO	Inter	1	4	ADGQTPVSMQDMLTYTAMDILAKAAFGMETSMLLGAQKPLSQAV[K]LMLEGITASR	3xOxidation [M9; M12; M47]; 1xDSSO [K45]	NP_006659.1	216	YVEQYVGTEGASSSPTEGFLL[K]PVFLQR	1xDSSO [K22]	NP_001284524.1	979	cholesterol 24-hydroxylase precursor [Homo sapiens]	paired amphipathic helix protein Sin3b isoform 2 [Homo sapiens];paired amphipathic helix protein Sin3b isoform 1 [Homo sapiens];paired amphipathic helix protein Sin3b isoform 3 [Homo sapiens]
SNTTSKPSHLVDAHTAEVNCLSFNPYSEFILATGSADKTVALWDLR; |; YVEQYVGTEGASSSPTEGFLLKPVFLQR	267.85	DSSO	Inter	3	5	SNTTSKPSHLVDAHTAEVNCLSFNPYSEFILATGSAD[K]TVALWDLR	1xCarbamidomethyl [C20]; 1xDSSO [K38]	NP_001185648.1	339	YVEQYVGTEGASSSPTEGFLL[K]PVFLQR	1xDSSO [K22]	NP_001284524.1	979	histone-binding protein RBBP7 isoform 1 [Homo sapiens];histone-binding protein RBBP7 isoform 2 [Homo sapiens]	paired amphipathic helix protein Sin3b isoform 2 [Homo sapiens];paired amphipathic helix protein Sin3b isoform 1 [Homo sapiens];paired amphipathic helix protein Sin3b isoform 3 [Homo sapiens]
QLHHLVSDDVCLKVVELYLNEK; |; CQYEKEKAER	40.1	DSSO	Inter	1	4	QLHHLVSDDVCL[K]VVELYLNEK	1xCarbamidomethyl [C11]; 1xDSSO [K13]	NP_001284524.1	876	CQYE[K]EKAER	1xCarbamidomethyl [C1]; 1xDSSO [K5]	NP_001297083.1	2025	paired amphipathic helix protein Sin3b isoform 2 [Homo sapiens];paired amphipathic helix protein Sin3b isoform 1 [Homo sapiens];paired amphipathic helix protein Sin3b isoform 3 [Homo sapiens]	ankyrin repeat domain-containing protein 36C [Homo sapiens]

## Sheet: TableS3B
Table S3B: Identified DSSO-crosslinked peptides in SIN3B_2-HaloTag enriched samples
Crosslink Sequence	Max. XlinkX Score	Crosslinker	Crosslink Type	# CSMs	# Proteins	Sequence A	Modifications A	Accession A	Position A	Sequence B	Modifications B	Accession B	Position B	Protein Descriptions A	Protein Descriptions B
IYGDKAPEIIESLK; |; DPKDFADR	205.02	DSSO	Inter	2	5	IYGD[K]APEIIESLK	1xDSSO [K5]	NP_001284524.1	519	DP[K]DFADR	1xDSSO [K3]	Contaminant_ENSBTAP00000018229	153	paired amphipathic helix protein Sin3b isoform 2 [Homo sapiens];paired amphipathic helix protein Sin3b isoform 1 [Homo sapiens];paired amphipathic helix protein Sin3b isoform 3 [Homo sapiens]	(Bos taurus) 54 kDa protein;SWISS-PROT:Q3MHN5 (Bos taurus) Vitamin D-binding protein precursor
AITGASLADIMAKR; |; NQKPEVR	72.05	DSSO	Intra	4	1	AITGASLADIMA[K]R	1xDSSO [K13]	NP_000977.1	93	NQ[K]PEVR	1xDSSO [K3]	NP_000977.1	97	60S ribosomal protein L24 [Homo sapiens]	60S ribosomal protein L24 [Homo sapiens]
QNGKALETHTYFER; |;QPGKSISNWEVMER	222.55	DSSO	Inter	3	2	QNG[K]ALETHTYFER	1xDSSO [K4]	Contaminant_Q1RMK2	410	QPG[K]SISNWEVMER	1xOxidation [M12]; 1xDSSO [K4]	NP_005079.2	44	TREMBL:Q1RMK2 (Bos taurus) IGHM protein	A-kinase anchor protein 17A isoform 1 [Homo sapiens]
VINEEYKIWK; |; VLKWMER	52.59	DSSO	Inter	1	7	VINEEY[K]IWK	1xDSSO [K7]	NP_001185648.1	65	VL[K]WMER	1xDSSO [K3]	NP_001248363.1	248	histone-binding protein RBBP7 isoform 1 [Homo sapiens];histone-binding protein RBBP7 isoform 2 [Homo sapiens];histone-binding protein RBBP4 isoform b [Homo sapiens];histone-binding protein RBBP4 isoform a [Homo sapiens]	alanyl-tRNA editing protein Aarsd1 [Homo sapiens];PTGES3L-AARSD1 protein isoform 2 [Homo sapiens];PTGES3L-AARSD1 protein isoform 1 [Homo sapiens]
EPMQTGIKAVDSLVPIGR; |; VGLKAPGIIPR	226.67	DSSO	Intra	1	3	EPMQTGI[K]AVDSLVPIGR	1xDSSO [K8]	NP_004037.1	194	VGL[K]APGIIPR	1xDSSO [K4]	NP_004037.1	175	ATP synthase subunit alpha, mitochondrial isoform a precursor [Homo sapiens];ATP synthase subunit alpha, mitochondrial isoform c [Homo sapiens];ATP synthase subunit alpha, mitochondrial isoform b precursor [Homo sapiens]	ATP synthase subunit alpha, mitochondrial isoform a precursor [Homo sapiens];ATP synthase subunit alpha, mitochondrial isoform c [Homo sapiens];ATP synthase subunit alpha, mitochondrial isoform b precursor [Homo sapiens]
LAIKLPDDQIPK; |;SFAGNLNTYKR	221.95	DSSO	Intra	2	8	LAI[K]LPDDQIPK	1xDSSO [K4]	NP_001310000.1	362	SFAGNLNTY[K]R	1xDSSO [K10]	NP_001310000.1	357	ATP-dependent 6-phosphofructokinase, platelet type isoform 7 [Homo sapiens];ATP-dependent 6-phosphofructokinase, platelet type isoform 3 [Homo sapiens];ATP-dependent 6-phosphofructokinase, platelet type isoform 6 precursor [Homo sapiens];ATP-dependent 6-phosphofructokinase, platelet type isoform 1 [Homo sapiens];ATP-dependent 6-phosphofructokinase, platelet type isoform 2 [Homo sapiens];ATP-depen…	ATP-dependent 6-phosphofructokinase, platelet type isoform 7 [Homo sapiens];ATP-dependent 6-phosphofructokinase, platelet type isoform 3 [Homo sapiens];ATP-dependent 6-phosphofructokinase, platelet type isoform 6 precursor [Homo sapiens];ATP-dependent 6-phosphofructokinase, platelet type isoform 1 [Homo sapiens];ATP-dependent 6-phosphofructokinase, platelet type isoform 2 [Homo sapiens];ATP-depen…
SFAGNLNTYKR; |; NFGTKISAR	171.67	DSSO	Intra	1	8	SFAGNLNTY[K]R	1xDSSO [K10]	NP_001310000.1	357	NFGT[K]ISAR	1xDSSO [K5]	NP_001310000.1	650	ATP-dependent 6-phosphofructokinase, platelet type isoform 7 [Homo sapiens];ATP-dependent 6-phosphofructokinase, platelet type isoform 3 [Homo sapiens];ATP-dependent 6-phosphofructokinase, platelet type isoform 6 precursor [Homo sapiens];ATP-dependent 6-phosphofructokinase, platelet type isoform 1 [Homo sapiens];ATP-dependent 6-phosphofructokinase, platelet type isoform 2 [Homo sapiens];ATP-depen…	ATP-dependent 6-phosphofructokinase, platelet type isoform 7 [Homo sapiens];ATP-dependent 6-phosphofructokinase, platelet type isoform 3 [Homo sapiens];ATP-dependent 6-phosphofructokinase, platelet type isoform 6 precursor [Homo sapiens];ATP-dependent 6-phosphofructokinase, platelet type isoform 1 [Homo sapiens];ATP-dependent 6-phosphofructokinase, platelet type isoform 2 [Homo sapiens];ATP-depen…
EKGSDPAMELR; |;TKVAGIYR	196.57	DSSO	Inter	6	4	E[K]GSDPAMELR	1xDSSO [K2]; 1xOxidation [M8]	NP_001284524.1	794	T[K]VAGIYR	1xDSSO [K2]	NP_115728.2	118	paired amphipathic helix protein Sin3b isoform 2 [Homo sapiens];paired amphipathic helix protein Sin3b isoform 1 [Homo sapiens];paired amphipathic helix protein Sin3b isoform 3 [Homo sapiens]	breast cancer metastasis-suppressor 1-like protein [Homo sapiens]
LKQPSEVELEEYYPAFLDMVR; |;TKVAGIYR	67.06	DSSO	Inter	2	4	L[K]QPSEVELEEYYPAFLDMVR	1xDSSO [K2]	NP_001284524.1	805	T[K]VAGIYR	1xDSSO [K2]	NP_115728.2	118	paired amphipathic helix protein Sin3b isoform 2 [Homo sapiens];paired amphipathic helix protein Sin3b isoform 1 [Homo sapiens];paired amphipathic helix protein Sin3b isoform 3 [Homo sapiens]	breast cancer metastasis-suppressor 1-like protein [Homo sapiens]
KMEIYRPHK; |;EKNYGQAKK	139.6	DSSO	Inter	2	3	[K]MEIYRPHK	1xOxidation [M2]; 1xDSSO [K1]	NP_004955.2	50	E[K]NYGQAKK	1xDSSO [K2]	NP_001186978.2	1653	histone deacetylase 1 [Homo sapiens];histone deacetylase 2 [Homo sapiens]	cilia- and flagella-associated protein 46 [Homo sapiens]
KMEIYRPHK; |;EKNYGQAKK	134.77	DSSO	Inter	1	3	[K]MEIYRPHK	1xDSSO [K1]	NP_001518.3	51	E[K]NYGQAKK	1xDSSO [K2]	NP_001186978.2	1653	histone deacetylase 2 [Homo sapiens];histone deacetylase 1 [Homo sapiens]	cilia- and flagella-associated protein 46 [Homo sapiens]
SIRPDNMSEYSKQMQR; |; TVKCR	68.6	DSSO	Inter	8	5	SIRPDNMSEYS[K]QMQR	1xOxidation [M7; M14]; 1xDSSO [K12]	NP_001518.3	90	TV[K]CR	1xCarbamidomethyl [C4]; 1xDSSO [K3]	NP_001340268.1	286	histone deacetylase 2 [Homo sapiens];histone deacetylase 1 [Homo sapiens]	coiled-coil domain-containing protein 150 isoform 2 [Homo sapiens];coiled-coil domain-containing protein 150 isoform 1 [Homo sapiens];coiled-coil domain-containing protein 150 isoform 3 [Homo sapiens]
REKGSDPAMELR; |; KREMDELR	64	DSSO	Inter	1	6	RE[K]GSDPAMELR	1xDSSO [K3]	NP_001284524.1	794	[K]REMDELR	1xDSSO [K1]	NP_001291459.1	109	paired amphipathic helix protein Sin3b isoform 2 [Homo sapiens];paired amphipathic helix protein Sin3b isoform 1 [Homo sapiens];paired amphipathic helix protein Sin3b isoform 3 [Homo sapiens]	coiled-coil domain-containing protein 25 isoform 3 [Homo sapiens];coiled-coil domain-containing protein 25 isoform 4 [Homo sapiens];coiled-coil domain-containing protein 25 isoform 1 [Homo sapiens]
ILDDDTIITTLENLKR; |; STALLKSLSAER	292.99	DSSO	Intra	4	1	ILDDDTIITTLENL[K]R	1xDSSO [K15]	NP_001367.2	3774	STALL[K]SLSAER	1xDSSO [K6]	NP_001367.2	3480	cytoplasmic dynein 1 heavy chain 1 [Homo sapiens]	cytoplasmic dynein 1 heavy chain 1 [Homo sapiens]
REKGSDPAMELR; |;IDDIFESKR	180.05	DSSO	Inter	2	5	RE[K]GSDPAMELR	1xDSSO [K3]	NP_001284524.1	794	IDDIFES[K]R	1xDSSO [K8]	NP_940861.3	364	paired amphipathic helix protein Sin3b isoform 2 [Homo sapiens];paired amphipathic helix protein Sin3b isoform 1 [Homo sapiens];paired amphipathic helix protein Sin3b isoform 3 [Homo sapiens]	DENN domain-containing protein 2C isoform 2 [Homo sapiens];DENN domain-containing protein 2C isoform 1 [Homo sapiens]
EKGSDPAMELR; |;IDDIFESKR	120.96	DSSO	Inter	1	5	E[K]GSDPAMELR	1xDSSO [K2]	NP_001284524.1	794	IDDIFES[K]R	1xDSSO [K8]	NP_940861.3	364	paired amphipathic helix protein Sin3b isoform 2 [Homo sapiens];paired amphipathic helix protein Sin3b isoform 1 [Homo sapiens];paired amphipathic helix protein Sin3b isoform 3 [Homo sapiens]	DENN domain-containing protein 2C isoform 2 [Homo sapiens];DENN domain-containing protein 2C isoform 1 [Homo sapiens]
QAQKQLLEYR; |; KIIRLYR	159.83	DSSO	Inter	1	4	QAQ[K]QLLEYR	1xDSSO [K4]	NP_001284524.1	772	[K]IIRLYR	1xDSSO [K1]	NP_001303965.1	162	paired amphipathic helix protein Sin3b isoform 2 [Homo sapiens];paired amphipathic helix protein Sin3b isoform 1 [Homo sapiens];paired amphipathic helix protein Sin3b isoform 3 [Homo sapiens]	dolichol-phosphate mannosyltransferase subunit 1 isoform 4 [Homo sapiens]
QAQKQLLEYR; |; LIKSFIR	51.81	DSSO	Inter	2	6	QAQ[K]QLLEYR	1xDSSO [K4]	NP_001284524.1	772	LI[K]SFIR	1xDSSO [K3]	NP_001305255.1	670	paired amphipathic helix protein Sin3b isoform 2 [Homo sapiens];paired amphipathic helix protein Sin3b isoform 1 [Homo sapiens];paired amphipathic helix protein Sin3b isoform 3 [Homo sapiens]	dynamin-binding protein isoform b [Homo sapiens];dynamin-binding protein isoform a [Homo sapiens];dynamin-binding protein isoform c [Homo sapiens]
EKGSDPAMELR; |;LDKSDVTEIR	44.69	DSSO	Inter	1	5	E[K]GSDPAMELR	1xDSSO [K2]	NP_001284524.1	794	LD[K]SDVTEIR	1xDSSO [K3]	NP_001359035.1	3265	paired amphipathic helix protein Sin3b isoform 2 [Homo sapiens];paired amphipathic helix protein Sin3b isoform 1 [Homo sapiens];paired amphipathic helix protein Sin3b isoform 3 [Homo sapiens]	dynein heavy chain 10, axonemal isoform 3 [Homo sapiens];dynein heavy chain 10, axonemal isoform 1 [Homo sapiens]
LIGDAAKNQVALNPQNTVFDAK; |; DISQNKR	59.55	DSSO	Intra	1	2	LIGDAA[K]NQVALNPQNTVFDAK	1xDSSO [K7]	NP_005336.3	56	DISQN[K]R	1xDSSO [K6]	NP_005336.3	257	heat shock 70 kDa protein 1A [Homo sapiens]	heat shock 70 kDa protein 1A [Homo sapiens];heat shock 70 kDa protein 1-like [Homo sapiens]
VSAKNALESYAFNMK; |;AMTKDNNLLGR	244.68	DSSO	Intra	1	3	VSA[K]NALESYAFNMK	1xDSSO [K4]	NP_005336.3	539	AMT[K]DNNLLGR	1xDSSO [K4]	NP_005336.3	451	heat shock 70 kDa protein 1A [Homo sapiens]	heat shock 70 kDa protein 1A [Homo sapiens];heat shock 70 kDa protein 6 [Homo sapiens];heat shock 70 kDa protein 1-like [Homo sapiens]
ITITNDKGR; |; LSKEDIER	91.26	DSSO	Inter	1	10	ITITND[K]GR	1xDSSO [K7]	NP_005336.3	507	LS[K]EDIER	1xDSSO [K3]	NP_006588.1	512	heat shock 70 kDa protein 1A [Homo sapiens];heat shock 70 kDa protein 6 [Homo sapiens];heat shock cognate 71 kDa protein isoform 1 [Homo sapiens];heat shock 70 kDa protein 1-like [Homo sapiens];BIP2_TOBAC Luminal-binding protein 2 (Fragment);BIP1_TOBAC Luminal-binding protein 1 (Fragment);heat shock-related 70 kDa protein 2 [Homo sapiens];BIP_SOLLC Luminal-binding protein;BIP3_TOBAC Luminal-bindi…	heat shock cognate 71 kDa protein isoform 1 [Homo sapiens]
GKYYAVNYPLR; |;ISICSSDKR	214.96	DSSO	Intra	2	1	G[K]YYAVNYPLR	1xDSSO [K2]	NP_004955.2	220	ISICSSD[K]R	1xCarbamidomethyl [C4]; 1xDSSO [K8]	NP_004955.2	412	histone deacetylase 1 [Homo sapiens]	histone deacetylase 1 [Homo sapiens]
ISICSSDKR; |; VKTEDEK	186.67	DSSO	Intra	2	1	ISICSSD[K]R	1xCarbamidomethyl [C4]; 1xDSSO [K8]	NP_004955.2	412	V[K]TEDEK	1xDSSO [K2]	NP_004955.2	444	histone deacetylase 1 [Homo sapiens]	histone deacetylase 1 [Homo sapiens]
MLPHAPGVQMQAIPEDAIPEESGDEDEDDPDKR; |; ISICSSDKR	140.45	DSSO	Intra	4	1	MLPHAPGVQMQAIPEDAIPEESGDEDEDDPD[K]R	1xDSSO [K32]	NP_004955.2	403	ISICSSD[K]R	1xCarbamidomethyl [C4]; 1xDSSO [K8]	NP_004955.2	412	histone deacetylase 1 [Homo sapiens]	histone deacetylase 1 [Homo sapiens]
SIRPDNMSEYSKQMQR; |; ISICSSDKR	278.64	DSSO	Intra	2	2	SIRPDNMSEYS[K]QMQR	1xDSSO [K12]	NP_004955.2	89	ISICSSD[K]R	1xCarbamidomethyl [C4]; 1xDSSO [K8]	NP_004955.2	412	histone deacetylase 1 [Homo sapiens];histone deacetylase 2 [Homo sapiens]	histone deacetylase 1 [Homo sapiens]
SIRPDNMSEYSKQMQR; |; YHSDDYIKFLR	272.05	DSSO	Intra	17	2	SIRPDNMSEYS[K]QMQR	1xOxidation [M7; M14]; 1xDSSO [K12]	NP_004955.2	89	YHSDDYI[K]FLR	1xDSSO [K8]	NP_004955.2	74	histone deacetylase 1 [Homo sapiens];histone deacetylase 2 [Homo sapiens]	histone deacetylase 1 [Homo sapiens]
KMEIYRPHK; |;ISICSSDKR	229.55	DSSO	Intra	4	2	[K]MEIYRPHK	1xOxidation [M2]; 1xDSSO [K1]	NP_004955.2	50	ISICSSD[K]R	1xCarbamidomethyl [C4]; 1xDSSO [K8]	NP_004955.2	412	histone deacetylase 1 [Homo sapiens];histone deacetylase 2 [Homo sapiens]	histone deacetylase 1 [Homo sapiens]
SIRPDNMSEYSKQMQR; |; YHSDDYIKFLR	346	DSSO	Inter	18	2	SIRPDNMSEYS[K]QMQR	1xOxidation [M7; M14]; 1xDSSO [K12]	NP_001518.3	90	YHSDDYI[K]FLR	1xDSSO [K8]	NP_004955.2	74	histone deacetylase 2 [Homo sapiens];histone deacetylase 1 [Homo sapiens]	histone deacetylase 1 [Homo sapiens]
SIRPDNMSEYSKQMQR; |; ISICSSDKR	324.81	DSSO	Inter	2	2	SIRPDNMSEYS[K]QMQR	1xDSSO [K12]	NP_001518.3	90	ISICSSD[K]R	1xCarbamidomethyl [C4]; 1xDSSO [K8]	NP_004955.2	412	histone deacetylase 2 [Homo sapiens];histone deacetylase 1 [Homo sapiens]	histone deacetylase 1 [Homo sapiens]
KMEIYRPHK; |;ISICSSDKR	213.85	DSSO	Inter	5	2	[K]MEIYRPHK	1xDSSO [K1]; 1xOxidation [M2]	NP_001518.3	51	ISICSSD[K]R	1xCarbamidomethyl [C4]; 1xDSSO [K8]	NP_004955.2	412	histone deacetylase 2 [Homo sapiens];histone deacetylase 1 [Homo sapiens]	histone deacetylase 1 [Homo sapiens]
GQEDLLSEFGQFLPEAKR; |; GKYYAVNYPLR	111.28	DSSO	Inter	3	3	GQEDLLSEFGQFLPEA[K]R	1xDSSO [K17]	NP_001284524.1	239	G[K]YYAVNYPLR	1xDSSO [K2]	NP_004955.2	220	paired amphipathic helix protein Sin3b isoform 2 [Homo sapiens];paired amphipathic helix protein Sin3b isoform 1 [Homo sapiens]	histone deacetylase 1 [Homo sapiens]
MAPEDQEKFR; |;ISICSSDKR	223.79	DSSO	Inter	3	4	MAPEDQE[K]FR	1xDSSO [K8]	NP_001284524.1	493	ISICSSD[K]R	1xCarbamidomethyl [C4]; 1xDSSO [K8]	NP_004955.2	412	paired amphipathic helix protein Sin3b isoform 2 [Homo sapiens];paired amphipathic helix protein Sin3b isoform 1 [Homo sapiens];paired amphipathic helix protein Sin3b isoform 3 [Homo sapiens]	histone deacetylase 1 [Homo sapiens]
EKGSDPAMELR; |;ISICSSDKR	203.19	DSSO	Inter	3	4	E[K]GSDPAMELR	1xDSSO [K2]	NP_001284524.1	794	ISICSSD[K]R	1xCarbamidomethyl [C4]; 1xDSSO [K8]	NP_004955.2	412	paired amphipathic helix protein Sin3b isoform 2 [Homo sapiens];paired amphipathic helix protein Sin3b isoform 1 [Homo sapiens];paired amphipathic helix protein Sin3b isoform 3 [Homo sapiens]	histone deacetylase 1 [Homo sapiens]
QAQKQLLEYR; |;GHAKCVEFVK	152.04	DSSO	Inter	4	4	QAQ[K]QLLEYR	1xDSSO [K4]	NP_001284524.1	772	GHA[K]CVEFVK	1xCarbamidomethyl [C5]; 1xDSSO [K4]	NP_004955.2	283	paired amphipathic helix protein Sin3b isoform 2 [Homo sapiens];paired amphipathic helix protein Sin3b isoform 1 [Homo sapiens];paired amphipathic helix protein Sin3b isoform 3 [Homo sapiens]	histone deacetylase 1 [Homo sapiens]
QAQKQLLEYR; |;GHAKCVEFVK	160.33	DSSO	Inter	6	4	QAQ[K]QLLEYR	1xDSSO [K4]	NP_001284524.1	772	GHA[K]CVEFVK	1xCarbamidomethyl [C5]; 1xDSSO [K4]	NP_004955.2	283	paired amphipathic helix protein Sin3b isoform 2 [Homo sapiens];paired amphipathic helix protein Sin3b isoform 1 [Homo sapiens];paired amphipathic helix protein Sin3b isoform 3 [Homo sapiens]	histone deacetylase 1 [Homo sapiens]
KGESDGAYIHR;|;KMEIYRPHK	41.98	DSSO	Inter	1	3	[K]GESDGAYIHR	1xDSSO [K1]	NP_954981.1	118	[K]MEIYRPHK	1xDSSO [K1]	NP_004955.2	50	coiled-coil domain-containing protein 137 [Homo sapiens]	histone deacetylase 1 [Homo sapiens];histone deacetylase 2 [Homo sapiens]
KVCYYYDGDVGNYYYGQGHPMKPHR;|;KMEIYRPHK	209.67	DSSO	Intra	2	2	[K]VCYYYDGDVGNYYYGQGHPMKPHR	1xCarbamidomethyl [C3]; 1xDSSO [K1]	NP_004955.2	10	[K]MEIYRPHK	1xDSSO [K1]	NP_004955.2	50	histone deacetylase 1 [Homo sapiens]	histone deacetylase 1 [Homo sapiens];histone deacetylase 2 [Homo sapiens]
SFLEILHTYQKEQLNTR; |;SIRPDNMSEYSKQMQR	285.99	DSSO	Inter	1	4	SFLEILHTYQ[K]EQLNTR	1xDSSO [K11]	NP_001284524.1	195	SIRPDNMSEYS[K]QMQR	1xDSSO [K12]	NP_004955.2	89	paired amphipathic helix protein Sin3b isoform 2 [Homo sapiens];paired amphipathic helix protein Sin3b isoform 1 [Homo sapiens]	histone deacetylase 1 [Homo sapiens];histone deacetylase 2 [Homo sapiens]
GQEDLLSEFGQFLPEAKR; |; SIRPDNMSEYSKQMQR	123.72	DSSO	Inter	2	4	GQEDLLSEFGQFLPEA[K]R	1xDSSO [K17]	NP_001284524.1	239	SIRPDNMSEYS[K]QMQR	1xDSSO [K12]	NP_004955.2	89	paired amphipathic helix protein Sin3b isoform 2 [Homo sapiens];paired amphipathic helix protein Sin3b isoform 1 [Homo sapiens]	histone deacetylase 1 [Homo sapiens];histone deacetylase 2 [Homo sapiens]
REKGSDPAMELR; |; KMEIYRPHK	251.96	DSSO	Inter	7	5	RE[K]GSDPAMELR	1xOxidation [M9]; 1xDSSO [K3]	NP_001284524.1	794	[K]MEIYRPHK	1xOxidation [M2]; 1xDSSO [K1]	NP_004955.2	50	paired amphipathic helix protein Sin3b isoform 2 [Homo sapiens];paired amphipathic helix protein Sin3b isoform 1 [Homo sapiens];paired amphipathic helix protein Sin3b isoform 3 [Homo sapiens]	histone deacetylase 1 [Homo sapiens];histone deacetylase 2 [Homo sapiens]
QAQKQLLEYR; |; KMEIYRPHK	185.75	DSSO	Inter	2	5	QAQ[K]QLLEYR	1xDSSO [K4]	NP_001284524.1	772	[K]MEIYRPHK	1xDSSO [K1]	NP_004955.2	50	paired amphipathic helix protein Sin3b isoform 2 [Homo sapiens];paired amphipathic helix protein Sin3b isoform 1 [Homo sapiens];paired amphipathic helix protein Sin3b isoform 3 [Homo sapiens]	histone deacetylase 1 [Homo sapiens];histone deacetylase 2 [Homo sapiens]
SIRPDNMSEYSKQMQR; |; YHSDEYIKFLR	264.43	DSSO	Inter	11	2	SIRPDNMSEYS[K]QMQR	1xDSSO [K12]; 1xOxidation [M7; M14]	NP_004955.2	89	YHSDEYI[K]FLR	1xDSSO [K8]	NP_001518.3	75	histone deacetylase 1 [Homo sapiens];histone deacetylase 2 [Homo sapiens]	histone deacetylase 2 [Homo sapiens]
SIRPDNMSEYSKQMQR; |; YHSDEYIKFLR	274.4	DSSO	Intra	22	2	SIRPDNMSEYS[K]QMQR	1xDSSO [K12]; 1xOxidation [M7; M14]	NP_001518.3	90	YHSDEYI[K]FLR	1xDSSO [K8]	NP_001518.3	75	histone deacetylase 2 [Homo sapiens];histone deacetylase 1 [Homo sapiens]	histone deacetylase 2 [Homo sapiens]
GQEDLLSEFGQFLPEAKR; |; GKYYAVNFPMR	255.23	DSSO	Inter	2	3	GQEDLLSEFGQFLPEA[K]R	1xDSSO [K17]	NP_001284524.1	239	G[K]YYAVNFPMR	1xDSSO [K2]	NP_001518.3	221	paired amphipathic helix protein Sin3b isoform 2 [Homo sapiens];paired amphipathic helix protein Sin3b isoform 1 [Homo sapiens]	histone deacetylase 2 [Homo sapiens]
QAQKQLLEYR; |;GHAKCVEVVK	138.98	DSSO	Inter	1	4	QAQ[K]QLLEYR	1xDSSO [K4]	NP_001284524.1	772	GHA[K]CVEVVK	1xCarbamidomethyl [C5]; 1xDSSO [K4]	NP_001518.3	284	paired amphipathic helix protein Sin3b isoform 2 [Homo sapiens];paired amphipathic helix protein Sin3b isoform 1 [Homo sapiens];paired amphipathic helix protein Sin3b isoform 3 [Homo sapiens]	histone deacetylase 2 [Homo sapiens]
EEESLENISSVKK; |; IEEDKKETEDK	252.76	DSSO	Inter	1	3	EEESLENISSV[K]K	1xDSSO [K12]	NP_001165906.1	805	IEED[K]KETEDK	1xDSSO [K5]	NP_001518.3	451	rab3 GTPase-activating protein catalytic subunit isoform 1 [Homo sapiens];rab3 GTPase-activating protein catalytic subunit isoform 2 [Homo sapiens]	histone deacetylase 2 [Homo sapiens]
VKDFSEFDFKPQQLVSDICTIYLNLGDEENFCATVPKDGR; |; GHAKCVEVVK	47.75	DSSO	Inter	1	3	VKDFSEFDF[K]PQQLVSDICTIYLNLGDEENFCATVPKDGR	2xCarbamidomethyl [C19; C32]; 1xDSSO [K10]	NP_004779.2	914	GHA[K]CVEVVK	1xCarbamidomethyl [C5]; 1xDSSO [K4]	NP_001518.3	284	ubiquitin conjugation factor E4 A isoform 1 [Homo sapiens];ubiquitin conjugation factor E4 A isoform 2 [Homo sapiens]	histone deacetylase 2 [Homo sapiens]
YHSDEYIKFLR; |; ASDKR	79.02	DSSO	Intra	3	14	YHSDEYI[K]FLR	1xDSSO [K8]	NP_001518.3	75	ASD[K]R	1xDSSO [K4]	NP_001518.3	413	histone deacetylase 2 [Homo sapiens]	histone deacetylase 2 [Homo sapiens];coiled-coil domain-containing protein 138 isoform 12 [Homo sapiens];coiled-coil domain-containing protein 138 isoform 14 [Homo sapiens];coiled-coil domain-containing protein 138 isoform 7 [Homo sapiens];coiled-coil domain-containing protein 138 isoform 9 [Homo sapiens];coiled-coil domain-containing protein 138 isoform 13 [Homo sapiens];coiled-coil domain-conta…
MLPHAPGVQMQAIPEDAVHEDSGDEDGEDPDKR; |; ASDKR	45.16	DSSO	Intra	2	14	MLPHAPGVQMQAIPEDAVHEDSGDEDGEDPD[K]R	1xDSSO [K32]	NP_001518.3	404	ASD[K]R	1xDSSO [K4]	NP_001518.3	413	histone deacetylase 2 [Homo sapiens]	histone deacetylase 2 [Homo sapiens];coiled-coil domain-containing protein 138 isoform 12 [Homo sapiens];coiled-coil domain-containing protein 138 isoform 14 [Homo sapiens];coiled-coil domain-containing protein 138 isoform 7 [Homo sapiens];coiled-coil domain-containing protein 138 isoform 9 [Homo sapiens];coiled-coil domain-containing protein 138 isoform 13 [Homo sapiens];coiled-coil domain-conta…
RKVCYYYDGDVGNYYYGQGHPMKPHR; |; KMEIYRPHK	224.07	DSSO	Inter	11	2	R[K]VCYYYDGDVGNYYYGQGHPMKPHR	1xCarbamidomethyl [C4]; 1xDSSO [K2]	NP_004955.2	10	[K]MEIYRPHK	1xDSSO [K1]	NP_001518.3	51	histone deacetylase 1 [Homo sapiens]	histone deacetylase 2 [Homo sapiens];histone deacetylase 1 [Homo sapiens]
KVCYYYDGDIGNYYYGQGHPMKPHR;|;KMEIYRPHK	238.69	DSSO	Intra	4	2	[K]VCYYYDGDIGNYYYGQGHPMKPHR	1xCarbamidomethyl [C3]; 1xDSSO [K1]	NP_001518.3	11	[K]MEIYRPHK	1xDSSO [K1]	NP_001518.3	51	histone deacetylase 2 [Homo sapiens]	histone deacetylase 2 [Homo sapiens];histone deacetylase 1 [Homo sapiens]
SFLEILHTYQKEQLNTR; |;SIRPDNMSEYSKQMQR	358.52	DSSO	Inter	4	4	SFLEILHTYQ[K]EQLNTR	1xDSSO [K11]	NP_001284524.1	195	SIRPDNMSEYS[K]QMQR	1xDSSO [K12]	NP_001518.3	90	paired amphipathic helix protein Sin3b isoform 2 [Homo sapiens];paired amphipathic helix protein Sin3b isoform 1 [Homo sapiens]	histone deacetylase 2 [Homo sapiens];histone deacetylase 1 [Homo sapiens]
GQEDLLSEFGQFLPEAKR; |; SIRPDNMSEYSKQMQR	277.04	DSSO	Inter	1	4	GQEDLLSEFGQFLPEA[K]R	1xDSSO [K17]	NP_001284524.1	239	SIRPDNMSEYS[K]QMQR	1xDSSO [K12]	NP_001518.3	90	paired amphipathic helix protein Sin3b isoform 2 [Homo sapiens];paired amphipathic helix protein Sin3b isoform 1 [Homo sapiens]	histone deacetylase 2 [Homo sapiens];histone deacetylase 1 [Homo sapiens]
SFLEILHTYQKEQLNTR; |;SIRPDNMSEYSKQMQR	299.46	DSSO	Inter	1	4	SFLEILHTYQ[K]EQLNTR	1xDSSO [K11]	NP_001284524.1	195	SIRPDNMSEYS[K]QMQR	1xDSSO [K12]	NP_001518.3	90	paired amphipathic helix protein Sin3b isoform 2 [Homo sapiens];paired amphipathic helix protein Sin3b isoform 1 [Homo sapiens]	histone deacetylase 2 [Homo sapiens];histone deacetylase 1 [Homo sapiens]
SKSLLNEIESVYDEHQEQHSEGR; |; KMEIYRPHK	173.83	DSSO	Inter	2	5	S[K]SLLNEIESVYDEHQEQHSEGR	1xDSSO [K2]	NP_001284524.1	590	[K]MEIYRPHK	1xDSSO [K1]	NP_001518.3	51	paired amphipathic helix protein Sin3b isoform 2 [Homo sapiens];paired amphipathic helix protein Sin3b isoform 1 [Homo sapiens];paired amphipathic helix protein Sin3b isoform 3 [Homo sapiens]	histone deacetylase 2 [Homo sapiens];histone deacetylase 1 [Homo sapiens]
EKGSDPAMELR; |; KMEIYRPHK	160.07	DSSO	Inter	3	5	E[K]GSDPAMELR	1xDSSO [K2]; 1xOxidation [M8]	NP_001284524.1	794	[K]MEIYRPHK	1xOxidation [M2]; 1xDSSO [K1]	NP_001518.3	51	paired amphipathic helix protein Sin3b isoform 2 [Homo sapiens];paired amphipathic helix protein Sin3b isoform 1 [Homo sapiens];paired amphipathic helix protein Sin3b isoform 3 [Homo sapiens]	histone deacetylase 2 [Homo sapiens];histone deacetylase 1 [Homo sapiens]
SKSLLNEIESVYDEHQEQHSEGR; |;VMTVSFHKYGEYFPGTGDLR	153.61	DSSO	Inter	1	5	S[K]SLLNEIESVYDEHQEQHSEGR	1xDSSO [K2]	NP_001284524.1	590	VMTVSFH[K]YGEYFPGTGDLR	1xDSSO [K8]	NP_001518.3	201	paired amphipathic helix protein Sin3b isoform 2 [Homo sapiens];paired amphipathic helix protein Sin3b isoform 1 [Homo sapiens];paired amphipathic helix protein Sin3b isoform 3 [Homo sapiens]	histone deacetylase 2 [Homo sapiens];histone deacetylase 1 [Homo sapiens]
QAQKQLLEYR; |; KMEIYRPHK	140.34	DSSO	Inter	1	5	QAQ[K]QLLEYR	1xDSSO [K4]	NP_001284524.1	772	[K]MEIYRPHK	1xDSSO [K1]	NP_001518.3	51	paired amphipathic helix protein Sin3b isoform 2 [Homo sapiens];paired amphipathic helix protein Sin3b isoform 1 [Homo sapiens];paired amphipathic helix protein Sin3b isoform 3 [Homo sapiens]	histone deacetylase 2 [Homo sapiens];histone deacetylase 1 [Homo sapiens]
REKGSDPAMELR; |; KMEIYRPHK	246.49	DSSO	Inter	10	5	RE[K]GSDPAMELR	1xDSSO [K3]; 1xOxidation [M9]	NP_001284524.1	794	[K]MEIYRPHK	1xOxidation [M2]; 1xDSSO [K1]	NP_001518.3	51	paired amphipathic helix protein Sin3b isoform 2 [Homo sapiens];paired amphipathic helix protein Sin3b isoform 1 [Homo sapiens];paired amphipathic helix protein Sin3b isoform 3 [Homo sapiens]	histone deacetylase 2 [Homo sapiens];histone deacetylase 1 [Homo sapiens]
KESYSVYVYK; |;LAHYNKR	182.39	DSSO	Intra	3	15	[K]ESYSVYVYK	1xDSSO [K1]	NP_542160.1	35	LAHYN[K]R	1xDSSO [K6]	NP_542160.1	86	histone H2B type 1-K [Homo sapiens];histone H2B type 1-H [Homo sapiens];histone H2B type 1-C/E/F/G/I [Homo sapiens];histone H2B type 1-N [Homo sapiens];histone H2B type 1-M [Homo sapiens];histone H2B type 2-F isoform b [Homo sapiens];histone H2B type 2-F isoform a [Homo sapiens];histone H2B type 1-D [Homo sapiens];histone H2B type 1-L [Homo sapiens];histone H2B type F-S [Homo sapiens]	histone H2B type 1-K [Homo sapiens];histone H2B type 1-C/E/F/G/I [Homo sapiens];histone H2B type 2-F isoform b [Homo sapiens];histone H2B type 1-N [Homo sapiens];histone H2B type 1-M [Homo sapiens];histone H2B type 2-F isoform a [Homo sapiens];histone H2B type 1-D [Homo sapiens];histone H2B type 1-L [Homo sapiens];histone H2B type 1-H [Homo sapiens];histone H2B type 1-J [Homo sapiens];histone H2B…
LLLQVQHASKQIAADK; |; EIAQDFKTDLR	44.31	DSSO	Inter	1	5	LLLQVQHAS[K]QIAADK	1xDSSO [K10]	NP_001627.2	43	EIAQDF[K]TDLR	1xDSSO [K7]	NP_002098.1	80	ADP/ATP translocase 3 [Homo sapiens]	histone H3.3 [Homo sapiens];histone H3.1 [Homo sapiens];histone H3.2 [Homo sapiens];histone H3.1t [Homo sapiens]
LLLPGELAKHAVSEGTK; |; EIAQDFKTDLR	219.33	DSSO	Inter	1	21	LLLPGELA[K]HAVSEGTK	1xDSSO [K9]	NP_542160.1	109	EIAQDF[K]TDLR	1xDSSO [K7]	NP_002098.1	80	histone H2B type 1-K [Homo sapiens];histone H2B type 1-H [Homo sapiens];histone H2B type 1-J [Homo sapiens];histone H2B type 1-O [Homo sapiens];histone H2B type 1-N [Homo sapiens];histone H2B type F-S [Homo sapiens];histone H2B type 1-B [Homo sapiens];H2B.E variant histone 1 [Homo sapiens];histone H2B type 2-E [Homo sapiens];histone H2B type 1-C/E/F/G/I [Homo sapiens];histone H2B type 1-D [Homo s…	histone H3.3 [Homo sapiens];histone H3.1 [Homo sapiens];histone H3.2 [Homo sapiens];histone H3.1t [Homo sapiens]
TPSSDVLVFDYTKHPAKPDPSGECNPDLR; |; IECEIKINHEGEVNR	294.85	DSSO	Intra	23	2	TPSSDVLVFDYTKHPA[K]PDPSGECNPDLR	1xCarbamidomethyl [C24]; 1xDSSO [K17]	NP_001185648.1	203	IECEI[K]INHEGEVNR	1xCarbamidomethyl [C3]; 1xDSSO [K6]	NP_001185648.1	163	histone-binding protein RBBP7 isoform 1 [Homo sapiens];histone-binding protein RBBP7 isoform 2 [Homo sapiens]	histone-binding protein RBBP7 isoform 1 [Homo sapiens];histone-binding protein RBBP7 isoform 2 [Homo sapiens]
TPSSDVLVFDYTKHPAKPDPSGECNPDLR; |; IECEIKINHEGEVNR	267.75	DSSO	Intra	1	2	TPSSDVLVFDYT[K]HPAKPDPSGECNPDLR	1xCarbamidomethyl [C24]; 1xDSSO [K13]	NP_001185648.1	199	IECEI[K]INHEGEVNR	1xCarbamidomethyl [C3]; 1xDSSO [K6]	NP_001185648.1	163	histone-binding protein RBBP7 isoform 1 [Homo sapiens];histone-binding protein RBBP7 isoform 2 [Homo sapiens]	histone-binding protein RBBP7 isoform 1 [Homo sapiens];histone-binding protein RBBP7 isoform 2 [Homo sapiens]
HPAKPDPSGECNPDLR; |; EGKIVDAK	49.35	DSSO	Intra	1	2	HPA[K]PDPSGECNPDLR	1xCarbamidomethyl [C11]; 1xDSSO [K4]	NP_001185648.1	203	EG[K]IVDAK	1xDSSO [K3]	NP_001185648.1	258	histone-binding protein RBBP7 isoform 1 [Homo sapiens];histone-binding protein RBBP7 isoform 2 [Homo sapiens]	histone-binding protein RBBP7 isoform 1 [Homo sapiens];histone-binding protein RBBP7 isoform 2 [Homo sapiens]
LKETNGLSGSSVVMECK; |;HPAKPDPSGECNPDLR	59.73	DSSO	Inter	1	5	L[K]ETNGLSGSSVVMECK	1xCarbamidomethyl [C16]; 1xOxidation [M14]; 1xDSSO [K2]	NP_001254479.2	8933	HPA[K]PDPSGECNPDLR	1xCarbamidomethyl [C11]; 1xDSSO [K4]	NP_001185648.1	203	titin isoform IC [Homo sapiens];titin isoform N2BA [Homo sapiens];titin isoform N2-A [Homo sapiens]	histone-binding protein RBBP7 isoform 1 [Homo sapiens];histone-binding protein RBBP7 isoform 2 [Homo sapiens]
KNTPFLYDLVMTHALEWPSLTAQWLPDVTRPEGK; |;VINEEYKIWK	162.36	DSSO	Inter	1	4	[K]NTPFLYDLVMTHALEWPSLTAQWLPDVTRPEGK	1xDSSO [K1]	NP_005601.1	25	VINEEY[K]IWK	1xDSSO [K7]	NP_001185648.1	65	histone-binding protein RBBP4 isoform a [Homo sapiens];histone-binding protein RBBP4 isoform b [Homo sapiens]	histone-binding protein RBBP7 isoform 1 [Homo sapiens];histone-binding protein RBBP7 isoform 2 [Homo sapiens];histone-binding protein RBBP4 isoform b [Homo sapiens];histone-binding protein RBBP4 isoform a [Homo sapiens]
KNTPFLYDLVMTHALQWPSLTVQWLPEVTKPEGK; |;VINEEYKIWK	131.33	DSSO	Intra	1	4	[K]NTPFLYDLVMTHALQWPSLTVQWLPEVTKPEGK	1xDSSO [K1]	NP_001185648.1	69	VINEEY[K]IWK	1xDSSO [K7]	NP_001185648.1	65	histone-binding protein RBBP7 isoform 1 [Homo sapiens];histone-binding protein RBBP7 isoform 2 [Homo sapiens]	histone-binding protein RBBP7 isoform 1 [Homo sapiens];histone-binding protein RBBP7 isoform 2 [Homo sapiens];histone-binding protein RBBP4 isoform b [Homo sapiens];histone-binding protein RBBP4 isoform a [Homo sapiens]
VLKSQEVYENFLR; |;VINEEYKIWK	258.65	DSSO	Inter	4	6	VL[K]SQEVYENFLR	1xDSSO [K3]	NP_001284524.1	319	VINEEY[K]IWK	1xDSSO [K7]	NP_001185648.1	65	paired amphipathic helix protein Sin3b isoform 2 [Homo sapiens];paired amphipathic helix protein Sin3b isoform 1 [Homo sapiens]	histone-binding protein RBBP7 isoform 1 [Homo sapiens];histone-binding protein RBBP7 isoform 2 [Homo sapiens];histone-binding protein RBBP4 isoform b [Homo sapiens];histone-binding protein RBBP4 isoform a [Homo sapiens]
GQEDLLSEFGQFLPEAKR; |; VINEEYKIWK	238.45	DSSO	Inter	2	6	GQEDLLSEFGQFLPEA[K]R	1xDSSO [K17]	NP_001284524.1	239	VINEEY[K]IWK	1xDSSO [K7]	NP_001185648.1	65	paired amphipathic helix protein Sin3b isoform 2 [Homo sapiens];paired amphipathic helix protein Sin3b isoform 1 [Homo sapiens]	histone-binding protein RBBP7 isoform 1 [Homo sapiens];histone-binding protein RBBP7 isoform 2 [Homo sapiens];histone-binding protein RBBP4 isoform b [Homo sapiens];histone-binding protein RBBP4 isoform a [Homo sapiens]
SRPSLLRPVSAPAKK; |; VINEEYKIWK	194.64	DSSO	Inter	1	6	SRPSLLRPVSAPA[K]K	1xDSSO [K14]	NP_001284524.1	283	VINEEY[K]IWK	1xDSSO [K7]	NP_001185648.1	65	paired amphipathic helix protein Sin3b isoform 2 [Homo sapiens];paired amphipathic helix protein Sin3b isoform 1 [Homo sapiens]	histone-binding protein RBBP7 isoform 1 [Homo sapiens];histone-binding protein RBBP7 isoform 2 [Homo sapiens];histone-binding protein RBBP4 isoform b [Homo sapiens];histone-binding protein RBBP4 isoform a [Homo sapiens]
SFLEILHTYQKEQLNTR; |; VINEEYKIWK	223.14	DSSO	Inter	1	6	SFLEILHTYQ[K]EQLNTR	1xDSSO [K11]	NP_001284524.1	195	VINEEY[K]IWK	1xDSSO [K7]	NP_001185648.1	65	paired amphipathic helix protein Sin3b isoform 2 [Homo sapiens];paired amphipathic helix protein Sin3b isoform 1 [Homo sapiens]	histone-binding protein RBBP7 isoform 1 [Homo sapiens];histone-binding protein RBBP7 isoform 2 [Homo sapiens];histone-binding protein RBBP4 isoform b [Homo sapiens];histone-binding protein RBBP4 isoform a [Homo sapiens]
GQEDLLSEFGQFLPEAKR; |; VINEEYKIWK	243.86	DSSO	Inter	7	6	GQEDLLSEFGQFLPEA[K]R	1xDSSO [K17]	NP_001284524.1	239	VINEEY[K]IWK	1xDSSO [K7]	NP_001185648.1	65	paired amphipathic helix protein Sin3b isoform 2 [Homo sapiens];paired amphipathic helix protein Sin3b isoform 1 [Homo sapiens]	histone-binding protein RBBP7 isoform 1 [Homo sapiens];histone-binding protein RBBP7 isoform 2 [Homo sapiens];histone-binding protein RBBP4 isoform b [Homo sapiens];histone-binding protein RBBP4 isoform a [Homo sapiens]
SRPSLLRPVSAPAKK; |; VINEEYKIWK	184.85	DSSO	Inter	3	6	SRPSLLRPVSAPA[K]K	1xDSSO [K14]	NP_001284524.1	283	VINEEY[K]IWK	1xDSSO [K7]	NP_001185648.1	65	paired amphipathic helix protein Sin3b isoform 2 [Homo sapiens];paired amphipathic helix protein Sin3b isoform 1 [Homo sapiens]	histone-binding protein RBBP7 isoform 1 [Homo sapiens];histone-binding protein RBBP7 isoform 2 [Homo sapiens];histone-binding protein RBBP4 isoform b [Homo sapiens];histone-binding protein RBBP4 isoform a [Homo sapiens]
VLKSQEVYENFLR; |;VINEEYKIWK	249.25	DSSO	Inter	4	6	VL[K]SQEVYENFLR	1xDSSO [K3]	NP_001284524.1	319	VINEEY[K]IWK	1xDSSO [K7]	NP_001185648.1	65	paired amphipathic helix protein Sin3b isoform 2 [Homo sapiens];paired amphipathic helix protein Sin3b isoform 1 [Homo sapiens]	histone-binding protein RBBP7 isoform 1 [Homo sapiens];histone-binding protein RBBP7 isoform 2 [Homo sapiens];histone-binding protein RBBP4 isoform b [Homo sapiens];histone-binding protein RBBP4 isoform a [Homo sapiens]
SKSLLNEIESVYDEHQEQHSEGR; |;VINEEYKIWK	137.5	DSSO	Inter	4	7	S[K]SLLNEIESVYDEHQEQHSEGR	1xDSSO [K2]	NP_001284524.1	590	VINEEY[K]IWK	1xDSSO [K7]	NP_001185648.1	65	paired amphipathic helix protein Sin3b isoform 2 [Homo sapiens];paired amphipathic helix protein Sin3b isoform 1 [Homo sapiens];paired amphipathic helix protein Sin3b isoform 3 [Homo sapiens]	histone-binding protein RBBP7 isoform 1 [Homo sapiens];histone-binding protein RBBP7 isoform 2 [Homo sapiens];histone-binding protein RBBP4 isoform b [Homo sapiens];histone-binding protein RBBP4 isoform a [Homo sapiens]
EAQQGFNKIWR; |; VINEEYKIWK	104.11	DSSO	Inter	2	7	EAQQGFN[K]IWR	1xDSSO [K8]	NP_001284524.1	558	VINEEY[K]IWK	1xDSSO [K7]	NP_001185648.1	65	paired amphipathic helix protein Sin3b isoform 2 [Homo sapiens];paired amphipathic helix protein Sin3b isoform 1 [Homo sapiens];paired amphipathic helix protein Sin3b isoform 3 [Homo sapiens]	histone-binding protein RBBP7 isoform 1 [Homo sapiens];histone-binding protein RBBP7 isoform 2 [Homo sapiens];histone-binding protein RBBP4 isoform b [Homo sapiens];histone-binding protein RBBP4 isoform a [Homo sapiens]
SKSLLNEIESVYDEHQEQHSEGR; |;VINEEYKIWK	91.14	DSSO	Inter	1	7	S[K]SLLNEIESVYDEHQEQHSEGR	1xDSSO [K2]	NP_001284524.1	590	VINEEY[K]IWK	1xDSSO [K7]	NP_001185648.1	65	paired amphipathic helix protein Sin3b isoform 2 [Homo sapiens];paired amphipathic helix protein Sin3b isoform 1 [Homo sapiens];paired amphipathic helix protein Sin3b isoform 3 [Homo sapiens]	histone-binding protein RBBP7 isoform 1 [Homo sapiens];histone-binding protein RBBP7 isoform 2 [Homo sapiens];histone-binding protein RBBP4 isoform b [Homo sapiens];histone-binding protein RBBP4 isoform a [Homo sapiens]
HITYLEEELADFVLQWMDVGLSSEFLLVLVNLVKFNSCYLDEYIARMVQMICLLCVR; |; VINEEYKIWK	46.68	DSSO	Inter	1	14	HITYLEEELADFVLQWMDVGLSSEFLLVLVNLV[K]FNSCYLDEYIARMVQMICLLCVR	3xCarbamidomethyl [C38; C52; C55]; 1xDSSO [K34]	NP_001305756.1	148	VINEEY[K]IWK	1xDSSO [K7]	NP_001185648.1	65	tuberin isoform 6 [Homo sapiens];tuberin isoform 1 [Homo sapiens];tuberin isoform 10 [Homo sapiens];tuberin isoform 5 [Homo sapiens];tuberin isoform 11 [Homo sapiens];tuberin isoform 4 [Homo sapiens];tuberin isoform 9 [Homo sapiens];tuberin isoform 2 [Homo sapiens];tuberin isoform 7 [Homo sapiens];tuberin isoform 12 [Homo sapiens]	histone-binding protein RBBP7 isoform 1 [Homo sapiens];histone-binding protein RBBP7 isoform 2 [Homo sapiens];histone-binding protein RBBP4 isoform b [Homo sapiens];histone-binding protein RBBP4 isoform a [Homo sapiens]
LKQPSEVELEEYYPAFLDMVR; |;RKCEAANVAEQR	40.04	DSSO	Inter	1	5	L[K]QPSEVELEEYYPAFLDMVR	1xDSSO [K2]	NP_001284524.1	805	R[K]CEAANVAEQR	1xCarbamidomethyl [C3]; 1xDSSO [K2]	NP_001350496.1	175	paired amphipathic helix protein Sin3b isoform 2 [Homo sapiens];paired amphipathic helix protein Sin3b isoform 1 [Homo sapiens];paired amphipathic helix protein Sin3b isoform 3 [Homo sapiens]	HLA class I histocompatibility antigen, alpha chain G isoform 1 precursor [Homo sapiens];HLA class I histocompatibility antigen, alpha chain G isoform 2 precursor [Homo sapiens]
LKQPSEVELEEYYPAFLDMVR; |;RKCEAANVAEQR	40.43	DSSO	Inter	1	5	L[K]QPSEVELEEYYPAFLDMVR	1xDSSO [K2]	NP_001284524.1	805	R[K]CEAANVAEQR	1xCarbamidomethyl [C3]; 1xDSSO [K2]	NP_001350496.1	175	paired amphipathic helix protein Sin3b isoform 2 [Homo sapiens];paired amphipathic helix protein Sin3b isoform 1 [Homo sapiens];paired amphipathic helix protein Sin3b isoform 3 [Homo sapiens]	HLA class I histocompatibility antigen, alpha chain G isoform 1 precursor [Homo sapiens];HLA class I histocompatibility antigen, alpha chain G isoform 2 precursor [Homo sapiens]
GTLDPVEKALR; |; GEKLDK	85.52	DSSO	Inter	1	5	GTLDPVE[K]ALR	1xDSSO [K8]	NP_006588.1	319	GE[K]LDK	1xDSSO [K3]	NP_001129124.1	344	heat shock cognate 71 kDa protein isoform 1 [Homo sapiens];heat shock cognate 71 kDa protein isoform 2 [Homo sapiens]	interferon-induced, double-stranded RNA-activated protein kinase isoform b [Homo sapiens];interferon-induced, double-stranded RNA-activated protein kinase isoform a [Homo sapiens];cyclic AMP-dependent transcription factor ATF-4 [Homo sapiens]
LKQPSEVELEEYYPAFLDMVR; |;QNPWTEMEKIR	71.55	DSSO	Inter	1	4	L[K]QPSEVELEEYYPAFLDMVR	1xDSSO [K2]	NP_001284524.1	805	QNPWTEME[K]IR	1xDSSO [K9]	NP_919289.2	223	paired amphipathic helix protein Sin3b isoform 2 [Homo sapiens];paired amphipathic helix protein Sin3b isoform 1 [Homo sapiens];paired amphipathic helix protein Sin3b isoform 3 [Homo sapiens]	kinesin-like protein KIF24 [Homo sapiens]
EKGSDPAMELR; |;GKEVELEEIR	58.64	DSSO	Inter	2	8	E[K]GSDPAMELR	1xOxidation [M8]; 1xDSSO [K2]	NP_001284524.1	794	G[K]EVELEEIR	1xDSSO [K2]	NP_208325.3	889	paired amphipathic helix protein Sin3b isoform 2 [Homo sapiens];paired amphipathic helix protein Sin3b isoform 1 [Homo sapiens];paired amphipathic helix protein Sin3b isoform 3 [Homo sapiens]	leucine-rich repeat and coiled-coil domain-containing protein 1 isoform 1 [Homo sapiens];leucine-rich repeat and coiled-coil domain-containing protein 1 isoform 3 [Homo sapiens];leucine-rich repeat and coiled-coil domain-containing protein 1 isoform 5 [Homo sapiens];leucine-rich repeat and coiled-coil domain-containing protein 1 isoform 2 [Homo sapiens];leucine-rich repeat and coiled-coil domain-…
EKGSDPAMELR; |;GKEVELEEIR	74.64	DSSO	Inter	3	8	E[K]GSDPAMELR	1xDSSO [K2]; 1xOxidation [M8]	NP_001284524.1	794	G[K]EVELEEIR	1xDSSO [K2]	NP_208325.3	889	paired amphipathic helix protein Sin3b isoform 2 [Homo sapiens];paired amphipathic helix protein Sin3b isoform 1 [Homo sapiens];paired amphipathic helix protein Sin3b isoform 3 [Homo sapiens]	leucine-rich repeat and coiled-coil domain-containing protein 1 isoform 1 [Homo sapiens];leucine-rich repeat and coiled-coil domain-containing protein 1 isoform 3 [Homo sapiens];leucine-rich repeat and coiled-coil domain-containing protein 1 isoform 5 [Homo sapiens];leucine-rich repeat and coiled-coil domain-containing protein 1 isoform 2 [Homo sapiens];leucine-rich repeat and coiled-coil domain-…
QAQKQLLEYR; |;ATGKVMVMK	160.18	DSSO	Inter	1	6	QAQ[K]QLLEYR	1xDSSO [K4]	NP_001284524.1	772	ATG[K]VMVMK	1xOxidation [M8]; 1xDSSO [K4]	NP_005560.1	355	paired amphipathic helix protein Sin3b isoform 2 [Homo sapiens];paired amphipathic helix protein Sin3b isoform 1 [Homo sapiens];paired amphipathic helix protein Sin3b isoform 3 [Homo sapiens]	LIM domain kinase 2 isoform 2a [Homo sapiens];LIM domain kinase 2 isoform 1 [Homo sapiens];LIM domain kinase 2 isoform 2b [Homo sapiens]
EKGSDPAMELR; |;RLWKEDTGR	46.57	DSSO	Inter	1	5	E[K]GSDPAMELR	1xOxidation [M8]; 1xDSSO [K2]	NP_001284524.1	794	RLW[K]EDTGR	1xDSSO [K4]	NP_001291260.1	222	paired amphipathic helix protein Sin3b isoform 2 [Homo sapiens];paired amphipathic helix protein Sin3b isoform 1 [Homo sapiens];paired amphipathic helix protein Sin3b isoform 3 [Homo sapiens]	liprin-alpha-4 isoform 1 [Homo sapiens];liprin-alpha-4 isoform 2 [Homo sapiens]
QAQKQLLEYR; |;RLWKEDTGR	40.1	DSSO	Inter	1	5	QAQ[K]QLLEYR	1xDSSO [K4]	NP_001284524.1	772	RLW[K]EDTGR	1xDSSO [K4]	NP_001291260.1	222	paired amphipathic helix protein Sin3b isoform 2 [Homo sapiens];paired amphipathic helix protein Sin3b isoform 1 [Homo sapiens];paired amphipathic helix protein Sin3b isoform 3 [Homo sapiens]	liprin-alpha-4 isoform 1 [Homo sapiens];liprin-alpha-4 isoform 2 [Homo sapiens]
KNPVTAVPVVLKR; |; LQQPILKLALQR	56.6	DSSO	Inter	1	4	KNPVTAVPVVL[K]R	1xDSSO [K12]	NP_001284524.1	540	LQQPIL[K]LALQR	1xDSSO [K7]	NP_001290544.1	297	paired amphipathic helix protein Sin3b isoform 2 [Homo sapiens];paired amphipathic helix protein Sin3b isoform 1 [Homo sapiens];paired amphipathic helix protein Sin3b isoform 3 [Homo sapiens]	mas-related G-protein coupled receptor member X2 [Homo sapiens]
VISALADMQSKKR; |; VLEKGWVDSR	52.72	DSSO	Inter	1	4	VISALADMQS[K]KR	1xOxidation [M8]; 1xDSSO [K11]	NP_006603.2	291	VLE[K]GWVDSR	1xDSSO [K4]	NP_055630.2	721	kinesin-like protein KIF1C [Homo sapiens]	mediator of RNA polymerase II transcription subunit 24 isoform 1 [Homo sapiens];mediator of RNA polymerase II transcription subunit 24 isoform 2 [Homo sapiens];mediator of RNA polymerase II transcription subunit 24 isoform 3 [Homo sapiens]
QSGQEFAVKILSR; |; VLEKGWVDSR	40	DSSO	Inter	2	7	QSGQEFAV[K]ILSR	1xDSSO [K9]	NP_001287731.1	433	VLE[K]GWVDSR	1xDSSO [K4]	NP_055630.2	721	ribosomal protein S6 kinase alpha-4 isoform c [Homo sapiens];ribosomal protein S6 kinase alpha-4 isoform b [Homo sapiens];ribosomal protein S6 kinase alpha-4 isoform d [Homo sapiens];ribosomal protein S6 kinase alpha-4 isoform a [Homo sapiens]	mediator of RNA polymerase II transcription subunit 24 isoform 1 [Homo sapiens];mediator of RNA polymerase II transcription subunit 24 isoform 2 [Homo sapiens];mediator of RNA polymerase II transcription subunit 24 isoform 3 [Homo sapiens]
SKSLLNEIESVYDEHQEQHSEGR; |;SSAGLTGKTGLSAGVTGK	124.56	DSSO	Inter	2	4	S[K]SLLNEIESVYDEHQEQHSEGR	1xDSSO [K2]	NP_001284524.1	590	SSAGLTG[K]TGLSAGVTGK	1xDSSO [K8]	NP_775871.2	3366	paired amphipathic helix protein Sin3b isoform 2 [Homo sapiens];paired amphipathic helix protein Sin3b isoform 1 [Homo sapiens];paired amphipathic helix protein Sin3b isoform 3 [Homo sapiens]	mucin-19 precursor [Homo sapiens]
EKGSDPAMELR; |; KNWLR	68.6	DSSO	Inter	1	6	E[K]GSDPAMELR	1xDSSO [K2]	NP_001284524.1	794	[K]NWLR	1xDSSO [K1]	NP_660093.2	1773	paired amphipathic helix protein Sin3b isoform 2 [Homo sapiens];paired amphipathic helix protein Sin3b isoform 1 [Homo sapiens];paired amphipathic helix protein Sin3b isoform 3 [Homo sapiens]	neuron navigator 2 isoform 2 [Homo sapiens];neuron navigator 2 isoform 4 [Homo sapiens];neuron navigator 2 isoform 3 [Homo sapiens]
IYGDKAPEIIESLK; |;RPDELLHLLKLK	209.84	DSSO	Inter	1	4	IYGD[K]APEIIESLK	1xDSSO [K5]	NP_001284524.1	519	RPDELLHLL[K]LK	1xDSSO [K10]	NP_940867.2	1399	paired amphipathic helix protein Sin3b isoform 2 [Homo sapiens];paired amphipathic helix protein Sin3b isoform 1 [Homo sapiens];paired amphipathic helix protein Sin3b isoform 3 [Homo sapiens]	nik-related protein kinase [Homo sapiens]
KMEIYRPHK; |;EVLGIKR	143.23	DSSO	Inter	1	3	[K]MEIYRPHK	1xDSSO [K1]	NP_004955.2	50	EVLGI[K]R	1xDSSO [K6]	NP_001138829.1	934	histone deacetylase 1 [Homo sapiens];histone deacetylase 2 [Homo sapiens]	paired amphipathic helix protein Sin3a [Homo sapiens]
DKSDSPAIQLR; |;EVLGIKR	175.75	DSSO	Intra	2	1	D[K]SDSPAIQLR	1xDSSO [K2]	NP_001138829.1	937	EVLGI[K]R	1xDSSO [K6]	NP_001138829.1	934	paired amphipathic helix protein Sin3a [Homo sapiens]	paired amphipathic helix protein Sin3a [Homo sapiens]
GKYYAVNYPLR; |;EIDYASCKR	240.18	DSSO	Inter	4	3	G[K]YYAVNYPLR	1xDSSO [K2]	NP_004955.2	220	EIDYASC[K]R	1xCarbamidomethyl [C7]; 1xDSSO [K8]	NP_001284524.1	395	histone deacetylase 1 [Homo sapiens]	paired amphipathic helix protein Sin3b isoform 2 [Homo sapiens];paired amphipathic helix protein Sin3b isoform 1 [Homo sapiens]
YHSDDYIKFLR; |; TYQQPKCSGR	236.56	DSSO	Inter	10	3	YHSDDYI[K]FLR	1xDSSO [K8]	NP_004955.2	74	TYQQP[K]CSGR	1xCarbamidomethyl [C7]; 1xDSSO [K6]	NP_001284524.1	412	histone deacetylase 1 [Homo sapiens]	paired amphipathic helix protein Sin3b isoform 2 [Homo sapiens];paired amphipathic helix protein Sin3b isoform 1 [Homo sapiens]
LHISPSNMTNQNTNEYLEKIK; |; EIDYASCKR	169.59	DSSO	Inter	1	3	LHISPSNMTNQNTNEYLE[K]IK	1xDSSO [K19]	NP_004955.2	361	EIDYASC[K]R	1xCarbamidomethyl [C7]; 1xDSSO [K8]	NP_001284524.1	395	histone deacetylase 1 [Homo sapiens]	paired amphipathic helix protein Sin3b isoform 2 [Homo sapiens];paired amphipathic helix protein Sin3b isoform 1 [Homo sapiens]
GKYYAVNYPLR; |;EIDYASCKR	195.36	DSSO	Inter	6	3	G[K]YYAVNYPLR	1xDSSO [K2]	NP_004955.2	220	EIDYASC[K]R	1xCarbamidomethyl [C7]; 1xDSSO [K8]	NP_001284524.1	395	histone deacetylase 1 [Homo sapiens]	paired amphipathic helix protein Sin3b isoform 2 [Homo sapiens];paired amphipathic helix protein Sin3b isoform 1 [Homo sapiens]
YHSDDYIKFLR; |; TYQQPKCSGR	268.64	DSSO	Inter	11	3	YHSDDYI[K]FLR	1xDSSO [K8]	NP_004955.2	74	TYQQP[K]CSGR	1xCarbamidomethyl [C7]; 1xDSSO [K6]	NP_001284524.1	412	histone deacetylase 1 [Homo sapiens]	paired amphipathic helix protein Sin3b isoform 2 [Homo sapiens];paired amphipathic helix protein Sin3b isoform 1 [Homo sapiens]
SIRPDNMSEYSKQMQR; |; VLKSQEVYENFLR	396.97	DSSO	Inter	3	4	SIRPDNMSEYS[K]QMQR	1xDSSO [K12]	NP_004955.2	89	VL[K]SQEVYENFLR	1xDSSO [K3]	NP_001284524.1	319	histone deacetylase 1 [Homo sapiens];histone deacetylase 2 [Homo sapiens]	paired amphipathic helix protein Sin3b isoform 2 [Homo sapiens];paired amphipathic helix protein Sin3b isoform 1 [Homo sapiens]
SIRPDNMSEYSKQMQR; |; TYQQPKCSGR	50.02	DSSO	Inter	1	4	SIRPDNMSEYS[K]QMQR	1xDSSO [K12]	NP_004955.2	89	TYQQP[K]CSGR	1xCarbamidomethyl [C7]; 1xDSSO [K6]	NP_001284524.1	412	histone deacetylase 1 [Homo sapiens];histone deacetylase 2 [Homo sapiens]	paired amphipathic helix protein Sin3b isoform 2 [Homo sapiens];paired amphipathic helix protein Sin3b isoform 1 [Homo sapiens]
YHSDEYIKFLR; |; TYQQPKCSGR	209.73	DSSO	Inter	5	3	YHSDEYI[K]FLR	1xDSSO [K8]	NP_001518.3	75	TYQQP[K]CSGR	1xCarbamidomethyl [C7]; 1xDSSO [K6]	NP_001284524.1	412	histone deacetylase 2 [Homo sapiens]	paired amphipathic helix protein Sin3b isoform 2 [Homo sapiens];paired amphipathic helix protein Sin3b isoform 1 [Homo sapiens]
GKYYAVNFPMR; |;EIDYASCKR	183.64	DSSO	Inter	12	3	G[K]YYAVNFPMR	1xOxidation [M10]; 1xDSSO [K2]	NP_001518.3	221	EIDYASC[K]R	1xCarbamidomethyl [C7]; 1xDSSO [K8]	NP_001284524.1	395	histone deacetylase 2 [Homo sapiens]	paired amphipathic helix protein Sin3b isoform 2 [Homo sapiens];paired amphipathic helix protein Sin3b isoform 1 [Homo sapiens]
GKYYAVNFPMR; |;EIDYASCKR	193.1	DSSO	Inter	20	3	G[K]YYAVNFPMR	1xDSSO [K2]; 1xOxidation [M10]	NP_001518.3	221	EIDYASC[K]R	1xCarbamidomethyl [C7]; 1xDSSO [K8]	NP_001284524.1	395	histone deacetylase 2 [Homo sapiens]	paired amphipathic helix protein Sin3b isoform 2 [Homo sapiens];paired amphipathic helix protein Sin3b isoform 1 [Homo sapiens]
YHSDEYIKFLR; |; TYQQPKCSGR	229.99	DSSO	Inter	11	3	YHSDEYI[K]FLR	1xDSSO [K8]	NP_001518.3	75	TYQQP[K]CSGR	1xCarbamidomethyl [C7]; 1xDSSO [K6]	NP_001284524.1	412	histone deacetylase 2 [Homo sapiens]	paired amphipathic helix protein Sin3b isoform 2 [Homo sapiens];paired amphipathic helix protein Sin3b isoform 1 [Homo sapiens]
SIRPDNMSEYSKQMQR; |; VLKSQEVYENFLR	143.01	DSSO	Inter	1	4	SIRPDNMSEYS[K]QMQR	1xDSSO [K12]	NP_001518.3	90	VL[K]SQEVYENFLR	1xDSSO [K3]	NP_001284524.1	319	histone deacetylase 2 [Homo sapiens];histone deacetylase 1 [Homo sapiens]	paired amphipathic helix protein Sin3b isoform 2 [Homo sapiens];paired amphipathic helix protein Sin3b isoform 1 [Homo sapiens]
SIRPDNMSEYSKQMQR; |; NEHDKTPEHSR	47.85	DSSO	Inter	1	4	SIRPDNMSEYS[K]QMQR	1xDSSO [K12]	NP_001518.3	90	NEHD[K]TPEHSR	1xDSSO [K5]	NP_001284524.1	261	histone deacetylase 2 [Homo sapiens];histone deacetylase 1 [Homo sapiens]	paired amphipathic helix protein Sin3b isoform 2 [Homo sapiens];paired amphipathic helix protein Sin3b isoform 1 [Homo sapiens]
SIRPDNMSEYSKQMQR; |; TYQQPKCSGR	226.67	DSSO	Inter	1	4	SIRPDNMSEYS[K]QMQR	1xDSSO [K12]	NP_001518.3	90	TYQQP[K]CSGR	1xCarbamidomethyl [C7]; 1xDSSO [K6]	NP_001284524.1	412	histone deacetylase 2 [Homo sapiens];histone deacetylase 1 [Homo sapiens]	paired amphipathic helix protein Sin3b isoform 2 [Homo sapiens];paired amphipathic helix protein Sin3b isoform 1 [Homo sapiens]
HPSKPDPSGECNPDLR; |;EIDYASCKR	96.14	DSSO	Inter	2	5	HPS[K]PDPSGECNPDLR	1xCarbamidomethyl [C11]; 1xDSSO [K4]	NP_005601.1	159	EIDYASC[K]R	1xCarbamidomethyl [C7]; 1xDSSO [K8]	NP_001284524.1	395	histone-binding protein RBBP4 isoform a [Homo sapiens];histone-binding protein RBBP4 isoform b [Homo sapiens];histone-binding protein RBBP4 isoform c [Homo sapiens]	paired amphipathic helix protein Sin3b isoform 2 [Homo sapiens];paired amphipathic helix protein Sin3b isoform 1 [Homo sapiens]
HPAKPDPSGECNPDLR; |;EIDYASCKR	160.59	DSSO	Inter	1	4	HPA[K]PDPSGECNPDLR	1xCarbamidomethyl [C11]; 1xDSSO [K4]	NP_001185648.1	203	EIDYASC[K]R	1xCarbamidomethyl [C7]; 1xDSSO [K8]	NP_001284524.1	395	histone-binding protein RBBP7 isoform 1 [Homo sapiens];histone-binding protein RBBP7 isoform 2 [Homo sapiens]	paired amphipathic helix protein Sin3b isoform 2 [Homo sapiens];paired amphipathic helix protein Sin3b isoform 1 [Homo sapiens]
IECEIKINHEGEVNR; |;SRPSLLRPVSAPAKK	258.62	DSSO	Inter	1	4	IECEI[K]INHEGEVNR	1xCarbamidomethyl [C3]; 1xDSSO [K6]	NP_001185648.1	163	SRPSLLRPVSAPA[K]K	1xDSSO [K14]	NP_001284524.1	283	histone-binding protein RBBP7 isoform 1 [Homo sapiens];histone-binding protein RBBP7 isoform 2 [Homo sapiens]	paired amphipathic helix protein Sin3b isoform 2 [Homo sapiens];paired amphipathic helix protein Sin3b isoform 1 [Homo sapiens]
HPAKPDPSGECNPDLR; |;EIDYASCKR	143.03	DSSO	Inter	1	4	HPA[K]PDPSGECNPDLR	1xCarbamidomethyl [C11]; 1xDSSO [K4]	NP_001185648.1	203	EIDYASC[K]R	1xCarbamidomethyl [C7]; 1xDSSO [K8]	NP_001284524.1	395	histone-binding protein RBBP7 isoform 1 [Homo sapiens];histone-binding protein RBBP7 isoform 2 [Homo sapiens]	paired amphipathic helix protein Sin3b isoform 2 [Homo sapiens];paired amphipathic helix protein Sin3b isoform 1 [Homo sapiens]
VINEEYKIWK; |;EIDYASCKR	187.55	DSSO	Inter	2	6	VINEEY[K]IWK	1xDSSO [K7]	NP_001185648.1	65	EIDYASC[K]R	1xCarbamidomethyl [C7]; 1xDSSO [K8]	NP_001284524.1	395	histone-binding protein RBBP7 isoform 1 [Homo sapiens];histone-binding protein RBBP7 isoform 2 [Homo sapiens];histone-binding protein RBBP4 isoform b [Homo sapiens];histone-binding protein RBBP4 isoform a [Homo sapiens]	paired amphipathic helix protein Sin3b isoform 2 [Homo sapiens];paired amphipathic helix protein Sin3b isoform 1 [Homo sapiens]
VINEEYKIWK; |; GTKDLSIAAVGK	183.85	DSSO	Inter	3	6	VINEEY[K]IWK	1xDSSO [K7]	NP_001185648.1	65	GT[K]DLSIAAVGK	1xDSSO [K3]	NP_001284524.1	292	histone-binding protein RBBP7 isoform 1 [Homo sapiens];histone-binding protein RBBP7 isoform 2 [Homo sapiens];histone-binding protein RBBP4 isoform b [Homo sapiens];histone-binding protein RBBP4 isoform a [Homo sapiens]	paired amphipathic helix protein Sin3b isoform 2 [Homo sapiens];paired amphipathic helix protein Sin3b isoform 1 [Homo sapiens]
VINEEYKIWK; |;EIDYASCKR	199.81	DSSO	Inter	7	6	VINEEY[K]IWK	1xDSSO [K7]	NP_001185648.1	65	EIDYASC[K]R	1xCarbamidomethyl [C7]; 1xDSSO [K8]	NP_001284524.1	395	histone-binding protein RBBP7 isoform 1 [Homo sapiens];histone-binding protein RBBP7 isoform 2 [Homo sapiens];histone-binding protein RBBP4 isoform b [Homo sapiens];histone-binding protein RBBP4 isoform a [Homo sapiens]	paired amphipathic helix protein Sin3b isoform 2 [Homo sapiens];paired amphipathic helix protein Sin3b isoform 1 [Homo sapiens]
VINEEYKIWK; |; ALPKTYQQPK	102.53	DSSO	Inter	1	6	VINEEY[K]IWK	1xDSSO [K7]	NP_001185648.1	65	ALP[K]TYQQPK	1xDSSO [K4]	NP_001284524.1	406	histone-binding protein RBBP7 isoform 1 [Homo sapiens];histone-binding protein RBBP7 isoform 2 [Homo sapiens];histone-binding protein RBBP4 isoform b [Homo sapiens];histone-binding protein RBBP4 isoform a [Homo sapiens]	paired amphipathic helix protein Sin3b isoform 2 [Homo sapiens];paired amphipathic helix protein Sin3b isoform 1 [Homo sapiens]
MDRMASSMKQVPNPLPK; |; EIDYASCKR	179.37	DSSO	Inter	1	4	MDRMASSM[K]QVPNPLPK	1xDSSO [K9]	NP_001230127.1	9	EIDYASC[K]R	1xCarbamidomethyl [C7]; 1xDSSO [K8]	NP_001284524.1	395	huntingtin-interacting protein 1 isoform 2 [Homo sapiens];huntingtin-interacting protein 1 isoform 1 [Homo sapiens]	paired amphipathic helix protein Sin3b isoform 2 [Homo sapiens];paired amphipathic helix protein Sin3b isoform 1 [Homo sapiens]
NKNPAPPIDAVEQILPTLVR; |;SRPSLLRPVSAPAKK	145.21	DSSO	Inter	1	3	N[K]NPAPPIDAVEQILPTLVR	1xDSSO [K2]	NP_001307540.1	240	SRPSLLRPVSAPA[K]K	1xDSSO [K14]	NP_001284524.1	283	importin subunit alpha-1 [Homo sapiens]	paired amphipathic helix protein Sin3b isoform 2 [Homo sapiens];paired amphipathic helix protein Sin3b isoform 1 [Homo sapiens]
TAICKEVLNDTWVSFPSWSEDSTFVSSK; |;TYQQPKCSGR	40.1	DSSO	Intra	1	2	TAIC[K]EVLNDTWVSFPSWSEDSTFVSSK	1xCarbamidomethyl [C4]; 1xDSSO [K5]	NP_001284524.1	421	TYQQP[K]CSGR	1xCarbamidomethyl [C7]; 1xDSSO [K6]	NP_001284524.1	412	paired amphipathic helix protein Sin3b isoform 2 [Homo sapiens]	paired amphipathic helix protein Sin3b isoform 2 [Homo sapiens];paired amphipathic helix protein Sin3b isoform 1 [Homo sapiens]
GQEDLLSEFGQFLPEAKR; |; RVLKSQEVYENFLR	393.76	DSSO	Intra	4	2	GQEDLLSEFGQFLPEA[K]R	1xDSSO [K17]	NP_001284524.1	239	RVL[K]SQEVYENFLR	1xDSSO [K4]	NP_001284524.1	319	paired amphipathic helix protein Sin3b isoform 2 [Homo sapiens];paired amphipathic helix protein Sin3b isoform 1 [Homo sapiens]	paired amphipathic helix protein Sin3b isoform 2 [Homo sapiens];paired amphipathic helix protein Sin3b isoform 1 [Homo sapiens]
SFLEILHTYQKEQLNTR; |; EIDYASCKR	385.62	DSSO	Intra	3	2	SFLEILHTYQ[K]EQLNTR	1xDSSO [K11]	NP_001284524.1	195	EIDYASC[K]R	1xCarbamidomethyl [C7]; 1xDSSO [K8]	NP_001284524.1	395	paired amphipathic helix protein Sin3b isoform 2 [Homo sapiens];paired amphipathic helix protein Sin3b isoform 1 [Homo sapiens]	paired amphipathic helix protein Sin3b isoform 2 [Homo sapiens];paired amphipathic helix protein Sin3b isoform 1 [Homo sapiens]
SFLEILHTYQKEQLNTR; |;GQEDLLSEFGQFLPEAKR	372.92	DSSO	Intra	14	2	SFLEILHTYQ[K]EQLNTR	1xDSSO [K11]	NP_001284524.1	195	GQEDLLSEFGQFLPEA[K]R	1xDSSO [K17]	NP_001284524.1	239	paired amphipathic helix protein Sin3b isoform 2 [Homo sapiens];paired amphipathic helix protein Sin3b isoform 1 [Homo sapiens]	paired amphipathic helix protein Sin3b isoform 2 [Homo sapiens];paired amphipathic helix protein Sin3b isoform 1 [Homo sapiens]
VLKSQEVYENFLR; |;EIDYASCKR	366.63	DSSO	Intra	3	2	VL[K]SQEVYENFLR	1xDSSO [K3]	NP_001284524.1	319	EIDYASC[K]R	1xCarbamidomethyl [C7]; 1xDSSO [K8]	NP_001284524.1	395	paired amphipathic helix protein Sin3b isoform 2 [Homo sapiens];paired amphipathic helix protein Sin3b isoform 1 [Homo sapiens]	paired amphipathic helix protein Sin3b isoform 2 [Homo sapiens];paired amphipathic helix protein Sin3b isoform 1 [Homo sapiens]
YGTLQEFSFFDKVR; |; VLKSQEVYENFLR	359.14	DSSO	Intra	12	2	YGTLQEFSFFD[K]VR	1xDSSO [K12]	NP_001284524.1	313	VL[K]SQEVYENFLR	1xDSSO [K3]	NP_001284524.1	319	paired amphipathic helix protein Sin3b isoform 2 [Homo sapiens];paired amphipathic helix protein Sin3b isoform 1 [Homo sapiens]	paired amphipathic helix protein Sin3b isoform 2 [Homo sapiens];paired amphipathic helix protein Sin3b isoform 1 [Homo sapiens]
GQEDLLSEFGQFLPEAKR; |; YGTLQEFSFFDKVR	350.43	DSSO	Intra	1	2	GQEDLLSEFGQFLPEA[K]R	1xDSSO [K17]	NP_001284524.1	239	YGTLQEFSFFD[K]VR	1xDSSO [K12]	NP_001284524.1	313	paired amphipathic helix protein Sin3b isoform 2 [Homo sapiens];paired amphipathic helix protein Sin3b isoform 1 [Homo sapiens]	paired amphipathic helix protein Sin3b isoform 2 [Homo sapiens];paired amphipathic helix protein Sin3b isoform 1 [Homo sapiens]
SFLEILHTYQKEQLNTR; |; EFKSQSIDTPGVIR	348.19	DSSO	Intra	9	2	SFLEILHTYQ[K]EQLNTR	1xDSSO [K11]	NP_001284524.1	195	EF[K]SQSIDTPGVIR	1xDSSO [K3]	NP_001284524.1	73	paired amphipathic helix protein Sin3b isoform 2 [Homo sapiens];paired amphipathic helix protein Sin3b isoform 1 [Homo sapiens]	paired amphipathic helix protein Sin3b isoform 2 [Homo sapiens];paired amphipathic helix protein Sin3b isoform 1 [Homo sapiens]
GQEDLLSEFGQFLPEAKR; |; EIDYASCKR	324.96	DSSO	Intra	6	2	GQEDLLSEFGQFLPEA[K]R	1xDSSO [K17]	NP_001284524.1	239	EIDYASC[K]R	1xCarbamidomethyl [C7]; 1xDSSO [K8]	NP_001284524.1	395	paired amphipathic helix protein Sin3b isoform 2 [Homo sapiens];paired amphipathic helix protein Sin3b isoform 1 [Homo sapiens]	paired amphipathic helix protein Sin3b isoform 2 [Homo sapiens];paired amphipathic helix protein Sin3b isoform 1 [Homo sapiens]
GQEDLLSEFGQFLPEAKR; |; EFKSQSIDTPGVIR	302.84	DSSO	Intra	3	2	GQEDLLSEFGQFLPEA[K]R	1xDSSO [K17]	NP_001284524.1	239	EF[K]SQSIDTPGVIR	1xDSSO [K3]	NP_001284524.1	73	paired amphipathic helix protein Sin3b isoform 2 [Homo sapiens];paired amphipathic helix protein Sin3b isoform 1 [Homo sapiens]	paired amphipathic helix protein Sin3b isoform 2 [Homo sapiens];paired amphipathic helix protein Sin3b isoform 1 [Homo sapiens]
YGTLQEFSFFDKVR; |; GTKDLSIAAVGK	294.44	DSSO	Intra	1	2	YGTLQEFSFFD[K]VR	1xDSSO [K12]	NP_001284524.1	313	GT[K]DLSIAAVGK	1xDSSO [K3]	NP_001284524.1	292	paired amphipathic helix protein Sin3b isoform 2 [Homo sapiens];paired amphipathic helix protein Sin3b isoform 1 [Homo sapiens]	paired amphipathic helix protein Sin3b isoform 2 [Homo sapiens];paired amphipathic helix protein Sin3b isoform 1 [Homo sapiens]
SGSAGHEKLPVHVEDALTYLDQVK; |; EFKSQSIDTPGVIR	229	DSSO	Intra	1	2	SGSAGHE[K]LPVHVEDALTYLDQVK	1xDSSO [K8]	NP_001284524.1	36	EF[K]SQSIDTPGVIR	1xDSSO [K3]	NP_001284524.1	73	paired amphipathic helix protein Sin3b isoform 2 [Homo sapiens];paired amphipathic helix protein Sin3b isoform 1 [Homo sapiens]	paired amphipathic helix protein Sin3b isoform 2 [Homo sapiens];paired amphipathic helix protein Sin3b isoform 1 [Homo sapiens]
SGSAGHEKLPVHVEDALTYLDQVK; |;GQEDLLSEFGQFLPEAKR	220.16	DSSO	Intra	3	2	SGSAGHE[K]LPVHVEDALTYLDQVK	1xDSSO [K8]	NP_001284524.1	36	GQEDLLSEFGQFLPEA[K]R	1xDSSO [K17]	NP_001284524.1	239	paired amphipathic helix protein Sin3b isoform 2 [Homo sapiens];paired amphipathic helix protein Sin3b isoform 1 [Homo sapiens]	paired amphipathic helix protein Sin3b isoform 2 [Homo sapiens];paired amphipathic helix protein Sin3b isoform 1 [Homo sapiens]
SRPSLLRPVSAPAKK; |; GTKDLSIAAVGK	193.21	DSSO	Intra	1	2	SRPSLLRPVSAPA[K]K	1xDSSO [K14]	NP_001284524.1	283	GT[K]DLSIAAVGK	1xDSSO [K3]	NP_001284524.1	292	paired amphipathic helix protein Sin3b isoform 2 [Homo sapiens];paired amphipathic helix protein Sin3b isoform 1 [Homo sapiens]	paired amphipathic helix protein Sin3b isoform 2 [Homo sapiens];paired amphipathic helix protein Sin3b isoform 1 [Homo sapiens]
SFLGVKELSFAPPMSDR; |;EIDYASCKR	191.17	DSSO	Intra	2	2	SFLGV[K]ELSFAPPMSDR	1xDSSO [K6]	NP_001284524.1	369	EIDYASC[K]R	1xCarbamidomethyl [C7]; 1xDSSO [K8]	NP_001284524.1	395	paired amphipathic helix protein Sin3b isoform 2 [Homo sapiens];paired amphipathic helix protein Sin3b isoform 1 [Homo sapiens]	paired amphipathic helix protein Sin3b isoform 2 [Homo sapiens];paired amphipathic helix protein Sin3b isoform 1 [Homo sapiens]
SFLEILHTYQKEQLNTR; |; VLKSQEVYENFLR	147.36	DSSO	Intra	6	2	SFLEILHTYQ[K]EQLNTR	1xDSSO [K11]	NP_001284524.1	195	VL[K]SQEVYENFLR	1xDSSO [K3]	NP_001284524.1	319	paired amphipathic helix protein Sin3b isoform 2 [Homo sapiens];paired amphipathic helix protein Sin3b isoform 1 [Homo sapiens]	paired amphipathic helix protein Sin3b isoform 2 [Homo sapiens];paired amphipathic helix protein Sin3b isoform 1 [Homo sapiens]
VLKSQEVYENFLR; |;TYQQPKCSGR	131.26	DSSO	Intra	1	2	VL[K]SQEVYENFLR	1xDSSO [K3]	NP_001284524.1	319	TYQQP[K]CSGR	1xCarbamidomethyl [C7]; 1xDSSO [K6]	NP_001284524.1	412	paired amphipathic helix protein Sin3b isoform 2 [Homo sapiens];paired amphipathic helix protein Sin3b isoform 1 [Homo sapiens]	paired amphipathic helix protein Sin3b isoform 2 [Homo sapiens];paired amphipathic helix protein Sin3b isoform 1 [Homo sapiens]
VLKSQEVYENFLR; |;GTKDLSIAAVGK	107.43	DSSO	Intra	2	2	VL[K]SQEVYENFLR	1xDSSO [K3]	NP_001284524.1	319	GT[K]DLSIAAVGK	1xDSSO [K3]	NP_001284524.1	292	paired amphipathic helix protein Sin3b isoform 2 [Homo sapiens];paired amphipathic helix protein Sin3b isoform 1 [Homo sapiens]	paired amphipathic helix protein Sin3b isoform 2 [Homo sapiens];paired amphipathic helix protein Sin3b isoform 1 [Homo sapiens]
SGSAGHEKLPVHVEDALTYLDQVK; |; EFKSQSIDTPGVIR	216.65	DSSO	Intra	2	2	SGSAGHE[K]LPVHVEDALTYLDQVK	1xDSSO [K8]	NP_001284524.1	36	EF[K]SQSIDTPGVIR	1xDSSO [K3]	NP_001284524.1	73	paired amphipathic helix protein Sin3b isoform 2 [Homo sapiens];paired amphipathic helix protein Sin3b isoform 1 [Homo sapiens]	paired amphipathic helix protein Sin3b isoform 2 [Homo sapiens];paired amphipathic helix protein Sin3b isoform 1 [Homo sapiens]
SFLEILHTYQKEQLNTR; |; EFKSQSIDTPGVIR	282.15	DSSO	Intra	10	2	SFLEILHTYQ[K]EQLNTR	1xDSSO [K11]	NP_001284524.1	195	EF[K]SQSIDTPGVIR	1xDSSO [K3]	NP_001284524.1	73	paired amphipathic helix protein Sin3b isoform 2 [Homo sapiens];paired amphipathic helix protein Sin3b isoform 1 [Homo sapiens]	paired amphipathic helix protein Sin3b isoform 2 [Homo sapiens];paired amphipathic helix protein Sin3b isoform 1 [Homo sapiens]
GQEDLLSEFGQFLPEAKR; |; EFKSQSIDTPGVIR	186.94	DSSO	Intra	7	2	GQEDLLSEFGQFLPEA[K]R	1xDSSO [K17]	NP_001284524.1	239	EF[K]SQSIDTPGVIR	1xDSSO [K3]	NP_001284524.1	73	paired amphipathic helix protein Sin3b isoform 2 [Homo sapiens];paired amphipathic helix protein Sin3b isoform 1 [Homo sapiens]	paired amphipathic helix protein Sin3b isoform 2 [Homo sapiens];paired amphipathic helix protein Sin3b isoform 1 [Homo sapiens]
SGSAGHEKLPVHVEDALTYLDQVK; |;GQEDLLSEFGQFLPEAKR	189.12	DSSO	Intra	1	2	SGSAGHE[K]LPVHVEDALTYLDQVK	1xDSSO [K8]	NP_001284524.1	36	GQEDLLSEFGQFLPEA[K]R	1xDSSO [K17]	NP_001284524.1	239	paired amphipathic helix protein Sin3b isoform 2 [Homo sapiens];paired amphipathic helix protein Sin3b isoform 1 [Homo sapiens]	paired amphipathic helix protein Sin3b isoform 2 [Homo sapiens];paired amphipathic helix protein Sin3b isoform 1 [Homo sapiens]
SFLEILHTYQKEQLNTR; |;GQEDLLSEFGQFLPEAKR	322.55	DSSO	Intra	44	2	SFLEILHTYQ[K]EQLNTR	1xDSSO [K11]	NP_001284524.1	195	GQEDLLSEFGQFLPEA[K]R	1xDSSO [K17]	NP_001284524.1	239	paired amphipathic helix protein Sin3b isoform 2 [Homo sapiens];paired amphipathic helix protein Sin3b isoform 1 [Homo sapiens]	paired amphipathic helix protein Sin3b isoform 2 [Homo sapiens];paired amphipathic helix protein Sin3b isoform 1 [Homo sapiens]
SFLEILHTYQKEQLNTR; |;SRPSLLRPVSAPAKK	277.18	DSSO	Intra	1	2	SFLEILHTYQ[K]EQLNTR	1xDSSO [K11]	NP_001284524.1	195	SRPSLLRPVSAPA[K]K	1xDSSO [K14]	NP_001284524.1	283	paired amphipathic helix protein Sin3b isoform 2 [Homo sapiens];paired amphipathic helix protein Sin3b isoform 1 [Homo sapiens]	paired amphipathic helix protein Sin3b isoform 2 [Homo sapiens];paired amphipathic helix protein Sin3b isoform 1 [Homo sapiens]
SFLEILHTYQKEQLNTR; |; VLKSQEVYENFLR	104.17	DSSO	Intra	1	2	SFLEILHTYQ[K]EQLNTR	1xDSSO [K11]	NP_001284524.1	195	VL[K]SQEVYENFLR	1xDSSO [K3]	NP_001284524.1	319	paired amphipathic helix protein Sin3b isoform 2 [Homo sapiens];paired amphipathic helix protein Sin3b isoform 1 [Homo sapiens]	paired amphipathic helix protein Sin3b isoform 2 [Homo sapiens];paired amphipathic helix protein Sin3b isoform 1 [Homo sapiens]
GQEDLLSEFGQFLPEAKR; |; VLKSQEVYENFLR	282.16	DSSO	Intra	15	2	GQEDLLSEFGQFLPEA[K]R	1xDSSO [K17]	NP_001284524.1	239	VL[K]SQEVYENFLR	1xDSSO [K3]	NP_001284524.1	319	paired amphipathic helix protein Sin3b isoform 2 [Homo sapiens];paired amphipathic helix protein Sin3b isoform 1 [Homo sapiens]	paired amphipathic helix protein Sin3b isoform 2 [Homo sapiens];paired amphipathic helix protein Sin3b isoform 1 [Homo sapiens]
YGTLQEFSFFDKVR; |; VLKSQEVYENFLR	285.54	DSSO	Intra	64	2	YGTLQEFSFFD[K]VR	1xDSSO [K12]	NP_001284524.1	313	VL[K]SQEVYENFLR	1xDSSO [K3]	NP_001284524.1	319	paired amphipathic helix protein Sin3b isoform 2 [Homo sapiens];paired amphipathic helix protein Sin3b isoform 1 [Homo sapiens]	paired amphipathic helix protein Sin3b isoform 2 [Homo sapiens];paired amphipathic helix protein Sin3b isoform 1 [Homo sapiens]
CIALFNQELVSGSELLQLVSPFLGKFPELFAQFK; |; VLKSQEVYENFLR	100.45	DSSO	Intra	1	2	CIALFNQELVSGSELLQLVSPFLG[K]FPELFAQFK	1xCarbamidomethyl [C1]; 1xDSSO [K25]	NP_001284524.1	354	VL[K]SQEVYENFLR	1xDSSO [K3]	NP_001284524.1	319	paired amphipathic helix protein Sin3b isoform 2 [Homo sapiens];paired amphipathic helix protein Sin3b isoform 1 [Homo sapiens]	paired amphipathic helix protein Sin3b isoform 2 [Homo sapiens];paired amphipathic helix protein Sin3b isoform 1 [Homo sapiens]
EFKSQSIDTPGVIR; |;EIDYASCKR	62.84	DSSO	Intra	2	2	EF[K]SQSIDTPGVIR	1xDSSO [K3]	NP_001284524.1	73	EIDYASC[K]R	1xCarbamidomethyl [C7]; 1xDSSO [K8]	NP_001284524.1	395	paired amphipathic helix protein Sin3b isoform 2 [Homo sapiens];paired amphipathic helix protein Sin3b isoform 1 [Homo sapiens]	paired amphipathic helix protein Sin3b isoform 2 [Homo sapiens];paired amphipathic helix protein Sin3b isoform 1 [Homo sapiens]
SFLEILHTYQKEQLNTR; |; EIDYASCKR	314.06	DSSO	Intra	4	2	SFLEILHTYQ[K]EQLNTR	1xDSSO [K11]	NP_001284524.1	195	EIDYASC[K]R	1xCarbamidomethyl [C7]; 1xDSSO [K8]	NP_001284524.1	395	paired amphipathic helix protein Sin3b isoform 2 [Homo sapiens];paired amphipathic helix protein Sin3b isoform 1 [Homo sapiens]	paired amphipathic helix protein Sin3b isoform 2 [Homo sapiens];paired amphipathic helix protein Sin3b isoform 1 [Homo sapiens]
GQEDLLSEFGQFLPEAKR; |; EIDYASCKR	232.34	DSSO	Intra	8	2	GQEDLLSEFGQFLPEA[K]R	1xDSSO [K17]	NP_001284524.1	239	EIDYASC[K]R	1xCarbamidomethyl [C7]; 1xDSSO [K8]	NP_001284524.1	395	paired amphipathic helix protein Sin3b isoform 2 [Homo sapiens];paired amphipathic helix protein Sin3b isoform 1 [Homo sapiens]	paired amphipathic helix protein Sin3b isoform 2 [Homo sapiens];paired amphipathic helix protein Sin3b isoform 1 [Homo sapiens]
VLKSQEVYENFLR; |;EIDYASCKR	261.72	DSSO	Intra	6	2	VL[K]SQEVYENFLR	1xDSSO [K3]	NP_001284524.1	319	EIDYASC[K]R	1xCarbamidomethyl [C7]; 1xDSSO [K8]	NP_001284524.1	395	paired amphipathic helix protein Sin3b isoform 2 [Homo sapiens];paired amphipathic helix protein Sin3b isoform 1 [Homo sapiens]	paired amphipathic helix protein Sin3b isoform 2 [Homo sapiens];paired amphipathic helix protein Sin3b isoform 1 [Homo sapiens]
SFLGVKELSFAPPMSDR; |;EIDYASCKR	152.06	DSSO	Intra	4	2	SFLGV[K]ELSFAPPMSDR	1xDSSO [K6]	NP_001284524.1	369	EIDYASC[K]R	1xCarbamidomethyl [C7]; 1xDSSO [K8]	NP_001284524.1	395	paired amphipathic helix protein Sin3b isoform 2 [Homo sapiens];paired amphipathic helix protein Sin3b isoform 1 [Homo sapiens]	paired amphipathic helix protein Sin3b isoform 2 [Homo sapiens];paired amphipathic helix protein Sin3b isoform 1 [Homo sapiens]
SRPSLLRPVSAPAKK; |; TYQQPKCSGR	79.15	DSSO	Intra	1	2	SRPSLLRPVSAPA[K]K	1xDSSO [K14]	NP_001284524.1	283	TYQQP[K]CSGR	1xCarbamidomethyl [C7]; 1xDSSO [K6]	NP_001284524.1	412	paired amphipathic helix protein Sin3b isoform 2 [Homo sapiens];paired amphipathic helix protein Sin3b isoform 1 [Homo sapiens]	paired amphipathic helix protein Sin3b isoform 2 [Homo sapiens];paired amphipathic helix protein Sin3b isoform 1 [Homo sapiens]
VLKSQEVYENFLR; |;TYQQPKCSGR	276.35	DSSO	Intra	5	2	VL[K]SQEVYENFLR	1xDSSO [K3]	NP_001284524.1	319	TYQQP[K]CSGR	1xCarbamidomethyl [C7]; 1xDSSO [K6]	NP_001284524.1	412	paired amphipathic helix protein Sin3b isoform 2 [Homo sapiens];paired amphipathic helix protein Sin3b isoform 1 [Homo sapiens]	paired amphipathic helix protein Sin3b isoform 2 [Homo sapiens];paired amphipathic helix protein Sin3b isoform 1 [Homo sapiens]
SKSLLNEIESVYDEHQEQHSEGR; |;SFLEILHTYQKEQLNTR	360.44	DSSO	Intra	3	3	S[K]SLLNEIESVYDEHQEQHSEGR	1xDSSO [K2]	NP_001284524.1	590	SFLEILHTYQ[K]EQLNTR	1xDSSO [K11]	NP_001284524.1	195	paired amphipathic helix protein Sin3b isoform 2 [Homo sapiens];paired amphipathic helix protein Sin3b isoform 1 [Homo sapiens];paired amphipathic helix protein Sin3b isoform 3 [Homo sapiens]	paired amphipathic helix protein Sin3b isoform 2 [Homo sapiens];paired amphipathic helix protein Sin3b isoform 1 [Homo sapiens]
SKSLLNEIESVYDEHQEQHSEGR; |;EIDYASCKR	277.6	DSSO	Intra	7	3	S[K]SLLNEIESVYDEHQEQHSEGR	1xDSSO [K2]	NP_001284524.1	590	EIDYASC[K]R	1xCarbamidomethyl [C7]; 1xDSSO [K8]	NP_001284524.1	395	paired amphipathic helix protein Sin3b isoform 2 [Homo sapiens];paired amphipathic helix protein Sin3b isoform 1 [Homo sapiens];paired amphipathic helix protein Sin3b isoform 3 [Homo sapiens]	paired amphipathic helix protein Sin3b isoform 2 [Homo sapiens];paired amphipathic helix protein Sin3b isoform 1 [Homo sapiens]
SKSLLNEIESVYDEHQEQHSEGR; |;SRPSLLRPVSAPAKK	268.89	DSSO	Intra	2	3	S[K]SLLNEIESVYDEHQEQHSEGR	1xDSSO [K2]	NP_001284524.1	590	SRPSLLRPVSAPA[K]K	1xDSSO [K14]	NP_001284524.1	283	paired amphipathic helix protein Sin3b isoform 2 [Homo sapiens];paired amphipathic helix protein Sin3b isoform 1 [Homo sapiens];paired amphipathic helix protein Sin3b isoform 3 [Homo sapiens]	paired amphipathic helix protein Sin3b isoform 2 [Homo sapiens];paired amphipathic helix protein Sin3b isoform 1 [Homo sapiens]
SKSLLNEIESVYDEHQEQHSEGR; |;VLKSQEVYENFLR	260.07	DSSO	Intra	5	3	S[K]SLLNEIESVYDEHQEQHSEGR	1xDSSO [K2]	NP_001284524.1	590	VL[K]SQEVYENFLR	1xDSSO [K3]	NP_001284524.1	319	paired amphipathic helix protein Sin3b isoform 2 [Homo sapiens];paired amphipathic helix protein Sin3b isoform 1 [Homo sapiens];paired amphipathic helix protein Sin3b isoform 3 [Homo sapiens]	paired amphipathic helix protein Sin3b isoform 2 [Homo sapiens];paired amphipathic helix protein Sin3b isoform 1 [Homo sapiens]
EAQQGFNKIWR; |;EIDYASCKR	230.61	DSSO	Intra	4	3	EAQQGFN[K]IWR	1xDSSO [K8]	NP_001284524.1	558	EIDYASC[K]R	1xCarbamidomethyl [C7]; 1xDSSO [K8]	NP_001284524.1	395	paired amphipathic helix protein Sin3b isoform 2 [Homo sapiens];paired amphipathic helix protein Sin3b isoform 1 [Homo sapiens];paired amphipathic helix protein Sin3b isoform 3 [Homo sapiens]	paired amphipathic helix protein Sin3b isoform 2 [Homo sapiens];paired amphipathic helix protein Sin3b isoform 1 [Homo sapiens]
YVEQYVGTEGASSSPTEGFLLKPVFLQR; |; VLKSQEVYENFLR	228.93	DSSO	Intra	2	3	YVEQYVGTEGASSSPTEGFLL[K]PVFLQR	1xDSSO [K22]	NP_001284524.1	979	VL[K]SQEVYENFLR	1xDSSO [K3]	NP_001284524.1	319	paired amphipathic helix protein Sin3b isoform 2 [Homo sapiens];paired amphipathic helix protein Sin3b isoform 1 [Homo sapiens];paired amphipathic helix protein Sin3b isoform 3 [Homo sapiens]	paired amphipathic helix protein Sin3b isoform 2 [Homo sapiens];paired amphipathic helix protein Sin3b isoform 1 [Homo sapiens]
SKSLLNEIESVYDEHQEQHSEGR; |;GQEDLLSEFGQFLPEAKR	228.32	DSSO	Intra	4	3	S[K]SLLNEIESVYDEHQEQHSEGR	1xDSSO [K2]	NP_001284524.1	590	GQEDLLSEFGQFLPEA[K]R	1xDSSO [K17]	NP_001284524.1	239	paired amphipathic helix protein Sin3b isoform 2 [Homo sapiens];paired amphipathic helix protein Sin3b isoform 1 [Homo sapiens];paired amphipathic helix protein Sin3b isoform 3 [Homo sapiens]	paired amphipathic helix protein Sin3b isoform 2 [Homo sapiens];paired amphipathic helix protein Sin3b isoform 1 [Homo sapiens]
QAQKQLLEYR; |; GTKDLSIAAVGK	175.65	DSSO	Intra	1	3	QAQ[K]QLLEYR	1xDSSO [K4]	NP_001284524.1	772	GT[K]DLSIAAVGK	1xDSSO [K3]	NP_001284524.1	292	paired amphipathic helix protein Sin3b isoform 2 [Homo sapiens];paired amphipathic helix protein Sin3b isoform 1 [Homo sapiens];paired amphipathic helix protein Sin3b isoform 3 [Homo sapiens]	paired amphipathic helix protein Sin3b isoform 2 [Homo sapiens];paired amphipathic helix protein Sin3b isoform 1 [Homo sapiens]
NPVTAVPVVLKR; |; EIDYASCKR	169.33	DSSO	Intra	1	3	NPVTAVPVVL[K]R	1xDSSO [K11]	NP_001284524.1	540	EIDYASC[K]R	1xCarbamidomethyl [C7]; 1xDSSO [K8]	NP_001284524.1	395	paired amphipathic helix protein Sin3b isoform 2 [Homo sapiens];paired amphipathic helix protein Sin3b isoform 1 [Homo sapiens];paired amphipathic helix protein Sin3b isoform 3 [Homo sapiens]	paired amphipathic helix protein Sin3b isoform 2 [Homo sapiens];paired amphipathic helix protein Sin3b isoform 1 [Homo sapiens]
EKGSDPAMELR; |;EIDYASCKR	155.26	DSSO	Intra	3	3	E[K]GSDPAMELR	1xDSSO [K2]	NP_001284524.1	794	EIDYASC[K]R	1xCarbamidomethyl [C7]; 1xDSSO [K8]	NP_001284524.1	395	paired amphipathic helix protein Sin3b isoform 2 [Homo sapiens];paired amphipathic helix protein Sin3b isoform 1 [Homo sapiens];paired amphipathic helix protein Sin3b isoform 3 [Homo sapiens]	paired amphipathic helix protein Sin3b isoform 2 [Homo sapiens];paired amphipathic helix protein Sin3b isoform 1 [Homo sapiens]
SKSLLNEIESVYDEHQEQHSEGR; |;GTKDLSIAAVGK	127.7	DSSO	Intra	1	3	S[K]SLLNEIESVYDEHQEQHSEGR	1xDSSO [K2]	NP_001284524.1	590	GT[K]DLSIAAVGK	1xDSSO [K3]	NP_001284524.1	292	paired amphipathic helix protein Sin3b isoform 2 [Homo sapiens];paired amphipathic helix protein Sin3b isoform 1 [Homo sapiens];paired amphipathic helix protein Sin3b isoform 3 [Homo sapiens]	paired amphipathic helix protein Sin3b isoform 2 [Homo sapiens];paired amphipathic helix protein Sin3b isoform 1 [Homo sapiens]
AKQVQPLVLLR; |;EIDYASCKR	98.51	DSSO	Intra	1	3	A[K]QVQPLVLLR	1xDSSO [K2]	NP_001284524.1	1053	EIDYASC[K]R	1xCarbamidomethyl [C7]; 1xDSSO [K8]	NP_001284524.1	395	paired amphipathic helix protein Sin3b isoform 2 [Homo sapiens];paired amphipathic helix protein Sin3b isoform 1 [Homo sapiens];paired amphipathic helix protein Sin3b isoform 3 [Homo sapiens]	paired amphipathic helix protein Sin3b isoform 2 [Homo sapiens];paired amphipathic helix protein Sin3b isoform 1 [Homo sapiens]
YVEQYVGTEGASSSPTEGFLLKPVFLQR; |; EIDYASCKR	86.9	DSSO	Intra	1	3	YVEQYVGTEGASSSPTEGFLL[K]PVFLQR	1xDSSO [K22]	NP_001284524.1	979	EIDYASC[K]R	1xCarbamidomethyl [C7]; 1xDSSO [K8]	NP_001284524.1	395	paired amphipathic helix protein Sin3b isoform 2 [Homo sapiens];paired amphipathic helix protein Sin3b isoform 1 [Homo sapiens];paired amphipathic helix protein Sin3b isoform 3 [Homo sapiens]	paired amphipathic helix protein Sin3b isoform 2 [Homo sapiens];paired amphipathic helix protein Sin3b isoform 1 [Homo sapiens]
EAQQGFNKIWR; |; GTKDLSIAAVGK	56.41	DSSO	Intra	1	3	EAQQGFN[K]IWR	1xDSSO [K8]	NP_001284524.1	558	GT[K]DLSIAAVGK	1xDSSO [K3]	NP_001284524.1	292	paired amphipathic helix protein Sin3b isoform 2 [Homo sapiens];paired amphipathic helix protein Sin3b isoform 1 [Homo sapiens];paired amphipathic helix protein Sin3b isoform 3 [Homo sapiens]	paired amphipathic helix protein Sin3b isoform 2 [Homo sapiens];paired amphipathic helix protein Sin3b isoform 1 [Homo sapiens]
AYLKSLDHQAVNFK; |; VLKSQEVYENFLR	40.35	DSSO	Intra	1	3	AYL[K]SLDHQAVNFK	1xDSSO [K4]	NP_001284524.1	570	VL[K]SQEVYENFLR	1xDSSO [K3]	NP_001284524.1	319	paired amphipathic helix protein Sin3b isoform 2 [Homo sapiens];paired amphipathic helix protein Sin3b isoform 1 [Homo sapiens];paired amphipathic helix protein Sin3b isoform 3 [Homo sapiens]	paired amphipathic helix protein Sin3b isoform 2 [Homo sapiens];paired amphipathic helix protein Sin3b isoform 1 [Homo sapiens]
SKSLLNEIESVYDEHQEQHSEGR; |;SFLEILHTYQKEQLNTR	258.75	DSSO	Intra	3	3	S[K]SLLNEIESVYDEHQEQHSEGR	1xDSSO [K2]	NP_001284524.1	590	SFLEILHTYQ[K]EQLNTR	1xDSSO [K11]	NP_001284524.1	195	paired amphipathic helix protein Sin3b isoform 2 [Homo sapiens];paired amphipathic helix protein Sin3b isoform 1 [Homo sapiens];paired amphipathic helix protein Sin3b isoform 3 [Homo sapiens]	paired amphipathic helix protein Sin3b isoform 2 [Homo sapiens];paired amphipathic helix protein Sin3b isoform 1 [Homo sapiens]
SKSLLNEIESVYDEHQEQHSEGR; |;GQEDLLSEFGQFLPEAKR	233.48	DSSO	Intra	11	3	S[K]SLLNEIESVYDEHQEQHSEGR	1xDSSO [K2]	NP_001284524.1	590	GQEDLLSEFGQFLPEA[K]R	1xDSSO [K17]	NP_001284524.1	239	paired amphipathic helix protein Sin3b isoform 2 [Homo sapiens];paired amphipathic helix protein Sin3b isoform 1 [Homo sapiens];paired amphipathic helix protein Sin3b isoform 3 [Homo sapiens]	paired amphipathic helix protein Sin3b isoform 2 [Homo sapiens];paired amphipathic helix protein Sin3b isoform 1 [Homo sapiens]
LKQPSEVELEEYYPAFLDMVR; |;GQEDLLSEFGQFLPEAKR	126.22	DSSO	Intra	2	3	L[K]QPSEVELEEYYPAFLDMVR	1xDSSO [K2]	NP_001284524.1	805	GQEDLLSEFGQFLPEA[K]R	1xDSSO [K17]	NP_001284524.1	239	paired amphipathic helix protein Sin3b isoform 2 [Homo sapiens];paired amphipathic helix protein Sin3b isoform 1 [Homo sapiens];paired amphipathic helix protein Sin3b isoform 3 [Homo sapiens]	paired amphipathic helix protein Sin3b isoform 2 [Homo sapiens];paired amphipathic helix protein Sin3b isoform 1 [Homo sapiens]
SKSLLNEIESVYDEHQEQHSEGR; |;SRPSLLRPVSAPAKK	261.71	DSSO	Intra	2	3	S[K]SLLNEIESVYDEHQEQHSEGR	1xDSSO [K2]	NP_001284524.1	590	SRPSLLRPVSAPA[K]K	1xDSSO [K14]	NP_001284524.1	283	paired amphipathic helix protein Sin3b isoform 2 [Homo sapiens];paired amphipathic helix protein Sin3b isoform 1 [Homo sapiens];paired amphipathic helix protein Sin3b isoform 3 [Homo sapiens]	paired amphipathic helix protein Sin3b isoform 2 [Homo sapiens];paired amphipathic helix protein Sin3b isoform 1 [Homo sapiens]
EAQQGFNKIWR; |; GTKDLSIAAVGK	183.33	DSSO	Intra	4	3	EAQQGFN[K]IWR	1xDSSO [K8]	NP_001284524.1	558	GT[K]DLSIAAVGK	1xDSSO [K3]	NP_001284524.1	292	paired amphipathic helix protein Sin3b isoform 2 [Homo sapiens];paired amphipathic helix protein Sin3b isoform 1 [Homo sapiens];paired amphipathic helix protein Sin3b isoform 3 [Homo sapiens]	paired amphipathic helix protein Sin3b isoform 2 [Homo sapiens];paired amphipathic helix protein Sin3b isoform 1 [Homo sapiens]
QAQKQLLEYR; |; GTKDLSIAAVGK	186.87	DSSO	Intra	4	3	QAQ[K]QLLEYR	1xDSSO [K4]	NP_001284524.1	772	GT[K]DLSIAAVGK	1xDSSO [K3]	NP_001284524.1	292	paired amphipathic helix protein Sin3b isoform 2 [Homo sapiens];paired amphipathic helix protein Sin3b isoform 1 [Homo sapiens];paired amphipathic helix protein Sin3b isoform 3 [Homo sapiens]	paired amphipathic helix protein Sin3b isoform 2 [Homo sapiens];paired amphipathic helix protein Sin3b isoform 1 [Homo sapiens]
AYLKSLDHQAVNFK; |; VLKSQEVYENFLR	46.13	DSSO	Intra	1	3	AYL[K]SLDHQAVNFK	1xDSSO [K4]	NP_001284524.1	570	VL[K]SQEVYENFLR	1xDSSO [K3]	NP_001284524.1	319	paired amphipathic helix protein Sin3b isoform 2 [Homo sapiens];paired amphipathic helix protein Sin3b isoform 1 [Homo sapiens];paired amphipathic helix protein Sin3b isoform 3 [Homo sapiens]	paired amphipathic helix protein Sin3b isoform 2 [Homo sapiens];paired amphipathic helix protein Sin3b isoform 1 [Homo sapiens]
SKSLLNEIESVYDEHQEQHSEGR; |;VLKSQEVYENFLR	238.19	DSSO	Intra	5	3	S[K]SLLNEIESVYDEHQEQHSEGR	1xDSSO [K2]	NP_001284524.1	590	VL[K]SQEVYENFLR	1xDSSO [K3]	NP_001284524.1	319	paired amphipathic helix protein Sin3b isoform 2 [Homo sapiens];paired amphipathic helix protein Sin3b isoform 1 [Homo sapiens];paired amphipathic helix protein Sin3b isoform 3 [Homo sapiens]	paired amphipathic helix protein Sin3b isoform 2 [Homo sapiens];paired amphipathic helix protein Sin3b isoform 1 [Homo sapiens]
KTPYEEQLHR; |;EIDYASCKR	200.09	DSSO	Intra	1	3	[K]TPYEEQLHR	1xDSSO [K1]	NP_001284524.1	445	EIDYASC[K]R	1xCarbamidomethyl [C7]; 1xDSSO [K8]	NP_001284524.1	395	paired amphipathic helix protein Sin3b isoform 2 [Homo sapiens];paired amphipathic helix protein Sin3b isoform 1 [Homo sapiens];paired amphipathic helix protein Sin3b isoform 3 [Homo sapiens]	paired amphipathic helix protein Sin3b isoform 2 [Homo sapiens];paired amphipathic helix protein Sin3b isoform 1 [Homo sapiens]
IYGDKAPEIIESLK; |;EIDYASCKR	241.31	DSSO	Intra	2	3	IYGD[K]APEIIESLK	1xDSSO [K5]	NP_001284524.1	519	EIDYASC[K]R	1xCarbamidomethyl [C7]; 1xDSSO [K8]	NP_001284524.1	395	paired amphipathic helix protein Sin3b isoform 2 [Homo sapiens];paired amphipathic helix protein Sin3b isoform 1 [Homo sapiens];paired amphipathic helix protein Sin3b isoform 3 [Homo sapiens]	paired amphipathic helix protein Sin3b isoform 2 [Homo sapiens];paired amphipathic helix protein Sin3b isoform 1 [Homo sapiens]
NPVTAVPVVLKR; |; EIDYASCKR	188.27	DSSO	Intra	4	3	NPVTAVPVVL[K]R	1xDSSO [K11]	NP_001284524.1	540	EIDYASC[K]R	1xCarbamidomethyl [C7]; 1xDSSO [K8]	NP_001284524.1	395	paired amphipathic helix protein Sin3b isoform 2 [Homo sapiens];paired amphipathic helix protein Sin3b isoform 1 [Homo sapiens];paired amphipathic helix protein Sin3b isoform 3 [Homo sapiens]	paired amphipathic helix protein Sin3b isoform 2 [Homo sapiens];paired amphipathic helix protein Sin3b isoform 1 [Homo sapiens]
EAQQGFNKIWR; |;EIDYASCKR	255.11	DSSO	Intra	6	3	EAQQGFN[K]IWR	1xDSSO [K8]	NP_001284524.1	558	EIDYASC[K]R	1xCarbamidomethyl [C7]; 1xDSSO [K8]	NP_001284524.1	395	paired amphipathic helix protein Sin3b isoform 2 [Homo sapiens];paired amphipathic helix protein Sin3b isoform 1 [Homo sapiens];paired amphipathic helix protein Sin3b isoform 3 [Homo sapiens]	paired amphipathic helix protein Sin3b isoform 2 [Homo sapiens];paired amphipathic helix protein Sin3b isoform 1 [Homo sapiens]
QAQKQLLEYR; |;EIDYASCKR	197.79	DSSO	Intra	4	3	QAQ[K]QLLEYR	1xDSSO [K4]	NP_001284524.1	772	EIDYASC[K]R	1xCarbamidomethyl [C7]; 1xDSSO [K8]	NP_001284524.1	395	paired amphipathic helix protein Sin3b isoform 2 [Homo sapiens];paired amphipathic helix protein Sin3b isoform 1 [Homo sapiens];paired amphipathic helix protein Sin3b isoform 3 [Homo sapiens]	paired amphipathic helix protein Sin3b isoform 2 [Homo sapiens];paired amphipathic helix protein Sin3b isoform 1 [Homo sapiens]
ETSYQWKAER; |;EIDYASCKR	66.99	DSSO	Intra	1	3	ETSYQW[K]AER	1xDSSO [K7]	NP_001284524.1	910	EIDYASC[K]R	1xCarbamidomethyl [C7]; 1xDSSO [K8]	NP_001284524.1	395	paired amphipathic helix protein Sin3b isoform 2 [Homo sapiens];paired amphipathic helix protein Sin3b isoform 1 [Homo sapiens];paired amphipathic helix protein Sin3b isoform 3 [Homo sapiens]	paired amphipathic helix protein Sin3b isoform 2 [Homo sapiens];paired amphipathic helix protein Sin3b isoform 1 [Homo sapiens]
EQGDLQEKSLEHLRLPDR; |;GQEDLLSEFGQFLPEAKR	51.93	DSSO	Inter	3	4	EQGDLQE[K]SLEHLRLPDR	1xDSSO [K8]	NP_001302458.1	2386	GQEDLLSEFGQFLPEA[K]R	1xDSSO [K17]	NP_001284524.1	239	pericentrin isoform 2 [Homo sapiens];pericentrin isoform 1 [Homo sapiens]	paired amphipathic helix protein Sin3b isoform 2 [Homo sapiens];paired amphipathic helix protein Sin3b isoform 1 [Homo sapiens]
EQGDLQEKSLEHLRLPDR; |;GQEDLLSEFGQFLPEAKR	58.22	DSSO	Inter	5	4	EQGDLQE[K]SLEHLRLPDR	1xDSSO [K8]	NP_001302458.1	2386	GQEDLLSEFGQFLPEA[K]R	1xDSSO [K17]	NP_001284524.1	239	pericentrin isoform 2 [Homo sapiens];pericentrin isoform 1 [Homo sapiens]	paired amphipathic helix protein Sin3b isoform 2 [Homo sapiens];paired amphipathic helix protein Sin3b isoform 1 [Homo sapiens]
EQKNGDLSFLVKVDSEINK; |;GQEDLLSEFGQFLPEAKR	44.19	DSSO	Inter	1	6	EQKNGDLSFLV[K]VDSEINK	1xDSSO [K12]	NP_056087.2	482	GQEDLLSEFGQFLPEA[K]R	1xDSSO [K17]	NP_001284524.1	239	protein fantom isoform a [Homo sapiens];protein fantom isoform b [Homo sapiens];protein fantom isoform f [Homo sapiens];protein fantom isoform c [Homo sapiens]	paired amphipathic helix protein Sin3b isoform 2 [Homo sapiens];paired amphipathic helix protein Sin3b isoform 1 [Homo sapiens]
RKILDEAVELSQDHFK; |;EIDYASCKR	169.09	DSSO	Inter	1	3	R[K]ILDEAVELSQDHFK	1xDSSO [K2]	NP_008870.2	897	EIDYASC[K]R	1xCarbamidomethyl [C7]; 1xDSSO [K8]	NP_001284524.1	395	son of sevenless homolog 2 [Homo sapiens]	paired amphipathic helix protein Sin3b isoform 2 [Homo sapiens];paired amphipathic helix protein Sin3b isoform 1 [Homo sapiens]
TKDSKLEMEVLENLQELK; |;GQEDLLSEFGQFLPEAKR	145.17	DSSO	Inter	1	3	T[K]DSKLEMEVLENLQELK	1xOxidation [M8]; 1xDSSO [K2]	NP_060544.2	142	GQEDLLSEFGQFLPEA[K]R	1xDSSO [K17]	NP_001284524.1	239	splicing factor YJU2 [Homo sapiens]	paired amphipathic helix protein Sin3b isoform 2 [Homo sapiens];paired amphipathic helix protein Sin3b isoform 1 [Homo sapiens]
KEEGLPEEEPSHVTGR; |;EIDYASCKR	152.86	DSSO	Inter	1	3	[K]EEGLPEEEPSHVTGR	1xDSSO [K1]	NP_066575.2	109	EIDYASC[K]R	1xCarbamidomethyl [C7]; 1xDSSO [K8]	NP_001284524.1	395	zinc finger protein 8 [Homo sapiens]	paired amphipathic helix protein Sin3b isoform 2 [Homo sapiens];paired amphipathic helix protein Sin3b isoform 1 [Homo sapiens]
KGGPVTVTDANLVLGR; |;IYGDKAPEIIESLK	47.94	DSSO	Inter	1	4	[K]GGPVTVTDANLVLGR	1xDSSO [K1]	NP_060040.1	385	IYGD[K]APEIIESLK	1xDSSO [K5]	NP_001284524.1	519	5-oxoprolinase [Homo sapiens]	paired amphipathic helix protein Sin3b isoform 2 [Homo sapiens];paired amphipathic helix protein Sin3b isoform 1 [Homo sapiens];paired amphipathic helix protein Sin3b isoform 3 [Homo sapiens]
IIQEKYR; |; LLKIYR	67.76	DSSO	Inter	2	4	IIQE[K]YR	1xDSSO [K5]	NP_060606.3	2586	LL[K]IYR	1xDSSO [K3]	NP_001284524.1	765	abnormal spindle-like microcephaly-associated protein isoform 1 [Homo sapiens]	paired amphipathic helix protein Sin3b isoform 2 [Homo sapiens];paired amphipathic helix protein Sin3b isoform 1 [Homo sapiens];paired amphipathic helix protein Sin3b isoform 3 [Homo sapiens]
IIQEKYR; |; LLKIYR	78	DSSO	Inter	2	4	IIQE[K]YR	1xDSSO [K5]	NP_060606.3	2586	LL[K]IYR	1xDSSO [K3]	NP_001284524.1	765	abnormal spindle-like microcephaly-associated protein isoform 1 [Homo sapiens]	paired amphipathic helix protein Sin3b isoform 2 [Homo sapiens];paired amphipathic helix protein Sin3b isoform 1 [Homo sapiens];paired amphipathic helix protein Sin3b isoform 3 [Homo sapiens]
LLKGESALQR; |; EKLLCEGR	129.42	DSSO	Inter	1	4	LL[K]GESALQR	1xDSSO [K3]	NP_036419.3	397	E[K]LLCEGR	1xCarbamidomethyl [C5]; 1xDSSO [K2]	NP_001284524.1	785	arf-GAP with coiled-coil, ANK repeat and PH domain-containing protein 2 [Homo sapiens]	paired amphipathic helix protein Sin3b isoform 2 [Homo sapiens];paired amphipathic helix protein Sin3b isoform 1 [Homo sapiens];paired amphipathic helix protein Sin3b isoform 3 [Homo sapiens]
DVAKTVLKER; |; EKLLCEGR	141.52	DSSO	Inter	2	6	DVAKTVL[K]ER	1xDSSO [K8]	NP_001273508.1	144	E[K]LLCEGR	1xCarbamidomethyl [C5]; 1xDSSO [K2]	NP_001284524.1	785	BTB/POZ domain-containing protein KCTD20 isoform b [Homo sapiens];BTB/POZ domain-containing protein KCTD20 isoform a [Homo sapiens];BTB/POZ domain-containing protein KCTD20 isoform c [Homo sapiens]	paired amphipathic helix protein Sin3b isoform 2 [Homo sapiens];paired amphipathic helix protein Sin3b isoform 1 [Homo sapiens];paired amphipathic helix protein Sin3b isoform 3 [Homo sapiens]
DVAKTVLKER; |; EKLLCEGR	203.55	DSSO	Inter	2	6	DVAKTVL[K]ER	1xDSSO [K8]	NP_001273508.1	144	E[K]LLCEGR	1xCarbamidomethyl [C5]; 1xDSSO [K2]	NP_001284524.1	785	BTB/POZ domain-containing protein KCTD20 isoform b [Homo sapiens];BTB/POZ domain-containing protein KCTD20 isoform a [Homo sapiens];BTB/POZ domain-containing protein KCTD20 isoform c [Homo sapiens]	paired amphipathic helix protein Sin3b isoform 2 [Homo sapiens];paired amphipathic helix protein Sin3b isoform 1 [Homo sapiens];paired amphipathic helix protein Sin3b isoform 3 [Homo sapiens]
GLPAELKSIFK; |; EKLLCEGR	161.86	DSSO	Inter	1	4	GLPAEL[K]SIFK	1xDSSO [K7]	NP_443133.2	31	E[K]LLCEGR	1xCarbamidomethyl [C5]; 1xDSSO [K2]	NP_001284524.1	785	calcium-binding mitochondrial carrier protein SCaMC-2 isoform a [Homo sapiens]	paired amphipathic helix protein Sin3b isoform 2 [Homo sapiens];paired amphipathic helix protein Sin3b isoform 1 [Homo sapiens];paired amphipathic helix protein Sin3b isoform 3 [Homo sapiens]
MLKESQMLTNLKR; |; QNDTKALR	154.35	DSSO	Inter	1	4	MLKESQMLTNL[K]R	1xDSSO [K12]	NP_078905.2	303	QNDT[K]ALR	1xDSSO [K5]	NP_001284524.1	585	centromere protein U [Homo sapiens]	paired amphipathic helix protein Sin3b isoform 2 [Homo sapiens];paired amphipathic helix protein Sin3b isoform 1 [Homo sapiens];paired amphipathic helix protein Sin3b isoform 3 [Homo sapiens]
KSDITSELSTTIIQGSPAALEERAMEK; |;IYGDKAPEIIESLK	228.61	DSSO	Inter	1	4	[K]SDITSELSTTIIQGSPAALEERAMEK	1xOxidation [M25]; 1xDSSO [K1]	NP_115518.3	1063	IYGD[K]APEIIESLK	1xDSSO [K5]	NP_001284524.1	519	centrosomal protein of 192 kDa [Homo sapiens]	paired amphipathic helix protein Sin3b isoform 2 [Homo sapiens];paired amphipathic helix protein Sin3b isoform 1 [Homo sapiens];paired amphipathic helix protein Sin3b isoform 3 [Homo sapiens]
HRPKDGPMVPSTAQR; |; LLKIYR	98.51	DSSO	Inter	2	4	HRP[K]DGPMVPSTAQR	1xDSSO [K4]	NP_115536.2	370	LL[K]IYR	1xDSSO [K3]	NP_001284524.1	765	dermatan-sulfate epimerase-like protein precursor [Homo sapiens]	paired amphipathic helix protein Sin3b isoform 2 [Homo sapiens];paired amphipathic helix protein Sin3b isoform 1 [Homo sapiens];paired amphipathic helix protein Sin3b isoform 3 [Homo sapiens]
MLAQVQELKTVR; |; EKGSDPAMELR	113.22	DSSO	Inter	3	4	MLAQVQEL[K]TVR	1xOxidation [M1]; 1xDSSO [K9]	NP_001034200.1	445	E[K]GSDPAMELR	1xDSSO [K2]	NP_001284524.1	794	E3 ubiquitin-protein ligase TRIM71 [Homo sapiens]	paired amphipathic helix protein Sin3b isoform 2 [Homo sapiens];paired amphipathic helix protein Sin3b isoform 1 [Homo sapiens];paired amphipathic helix protein Sin3b isoform 3 [Homo sapiens]
LKLPAVVTADLRLNEPR; |;LLKIYR	100.07	DSSO	Inter	1	5	L[K]LPAVVTADLRLNEPR	1xDSSO [K2]	NP_001976.1	176	LL[K]IYR	1xDSSO [K3]	NP_001284524.1	765	electron transfer flavoprotein subunit beta isoform 1 [Homo sapiens];electron transfer flavoprotein subunit beta isoform 2 [Homo sapiens]	paired amphipathic helix protein Sin3b isoform 2 [Homo sapiens];paired amphipathic helix protein Sin3b isoform 1 [Homo sapiens];paired amphipathic helix protein Sin3b isoform 3 [Homo sapiens]
STCLMAAETPSKRWR; |; EAQQGFNKIWR	46.16	DSSO	Inter	1	4	STCLMAAETPS[K]RWR	1xCarbamidomethyl [C3]; 1xOxidation [M5]; 1xDSSO [K12]	NP_001188326.1	15	EAQQGFN[K]IWR	1xDSSO [K8]	NP_001284524.1	558	endothelin receptor type B isoform 3 [Homo sapiens]	paired amphipathic helix protein Sin3b isoform 2 [Homo sapiens];paired amphipathic helix protein Sin3b isoform 1 [Homo sapiens];paired amphipathic helix protein Sin3b isoform 3 [Homo sapiens]
KKTSNNIEDDTILK; |;KNPVTAVPVVLKR	180.47	DSSO	Inter	1	5	[K]KTSNNIEDDTILK	1xDSSO [K1]	NP_001189367.1	1179	KNPVTAVPVVL[K]R	1xDSSO [K12]	NP_001284524.1	540	erythroid differentiation-related factor 1 isoform 1 [Homo sapiens];erythroid differentiation-related factor 1 isoform 2 [Homo sapiens]	paired amphipathic helix protein Sin3b isoform 2 [Homo sapiens];paired amphipathic helix protein Sin3b isoform 1 [Homo sapiens];paired amphipathic helix protein Sin3b isoform 3 [Homo sapiens]
YVYKFVCEPEALFSLAFPDNQRPALK; |;ETSYQWKAER	131.43	DSSO	Inter	1	8	YVY[K]FVCEPEALFSLAFPDNQRPALK	1xCarbamidomethyl [C7]; 1xDSSO [K4]	NP_001248366.1	380	ETSYQW[K]AER	1xDSSO [K7]	NP_001284524.1	910	ETS translocation variant 4 isoform 2 [Homo sapiens];ETS translocation variant 4 isoform 5 [Homo sapiens];ETS translocation variant 4 isoform 1 [Homo sapiens];ETS translocation variant 4 isoform 3 [Homo sapiens];ETS translocation variant 4 isoform 4 [Homo sapiens]	paired amphipathic helix protein Sin3b isoform 2 [Homo sapiens];paired amphipathic helix protein Sin3b isoform 1 [Homo sapiens];paired amphipathic helix protein Sin3b isoform 3 [Homo sapiens]
YYSNLTKSERYSSSGSPANSFHFK; |; LLKIYR	119.11	DSSO	Inter	1	4	YYSNLT[K]SERYSSSGSPANSFHFK	1xDSSO [K7]	NP_037434.1	65	LL[K]IYR	1xDSSO [K3]	NP_001284524.1	765	eukaryotic elongation factor 2 kinase [Homo sapiens]	paired amphipathic helix protein Sin3b isoform 2 [Homo sapiens];paired amphipathic helix protein Sin3b isoform 1 [Homo sapiens];paired amphipathic helix protein Sin3b isoform 3 [Homo sapiens]
LIMTFQNYGQALFKPMK; |; ETSYQWKAER	46.61	DSSO	Inter	1	4	LIMTFQNYGQALF[K]PMK	1xOxidation [M3]; 1xDSSO [K14]	NP_064608.2	285	ETSYQW[K]AER	1xDSSO [K7]	NP_001284524.1	910	extracellular serine/threonine protein kinase FAM20C precursor [Homo sapiens]	paired amphipathic helix protein Sin3b isoform 2 [Homo sapiens];paired amphipathic helix protein Sin3b isoform 1 [Homo sapiens];paired amphipathic helix protein Sin3b isoform 3 [Homo sapiens]
LGCFNLTIKGHAK; |; QAQKQLLEYR	289.14	DSSO	Inter	1	4	LGCFNLTI[K]GHAK	1xCarbamidomethyl [C3]; 1xDSSO [K9]	NP_004955.2	279	QAQ[K]QLLEYR	1xDSSO [K4]	NP_001284524.1	772	histone deacetylase 1 [Homo sapiens]	paired amphipathic helix protein Sin3b isoform 2 [Homo sapiens];paired amphipathic helix protein Sin3b isoform 1 [Homo sapiens];paired amphipathic helix protein Sin3b isoform 3 [Homo sapiens]
KMEIYRPHK; |;EKLLCEGR	243.54	DSSO	Inter	5	5	[K]MEIYRPHK	1xDSSO [K1]; 1xOxidation [M2]	NP_004955.2	50	E[K]LLCEGR	1xCarbamidomethyl [C5]; 1xDSSO [K2]	NP_001284524.1	785	histone deacetylase 1 [Homo sapiens];histone deacetylase 2 [Homo sapiens]	paired amphipathic helix protein Sin3b isoform 2 [Homo sapiens];paired amphipathic helix protein Sin3b isoform 1 [Homo sapiens];paired amphipathic helix protein Sin3b isoform 3 [Homo sapiens]
SIRPDNMSEYSKQMQR; |; EKGSDPAMELR	185.19	DSSO	Inter	1	5	SIRPDNMSEYS[K]QMQR	1xDSSO [K12]	NP_004955.2	89	E[K]GSDPAMELR	1xDSSO [K2]	NP_001284524.1	794	histone deacetylase 1 [Homo sapiens];histone deacetylase 2 [Homo sapiens]	paired amphipathic helix protein Sin3b isoform 2 [Homo sapiens];paired amphipathic helix protein Sin3b isoform 1 [Homo sapiens];paired amphipathic helix protein Sin3b isoform 3 [Homo sapiens]
SIRPDNMSEYSKQMQR; |; QAQKQLLEYR	185.19	DSSO	Inter	1	5	SIRPDNMSEYS[K]QMQR	1xDSSO [K12]	NP_004955.2	89	QAQ[K]QLLEYR	1xDSSO [K4]	NP_001284524.1	772	histone deacetylase 1 [Homo sapiens];histone deacetylase 2 [Homo sapiens]	paired amphipathic helix protein Sin3b isoform 2 [Homo sapiens];paired amphipathic helix protein Sin3b isoform 1 [Homo sapiens];paired amphipathic helix protein Sin3b isoform 3 [Homo sapiens]
SIRPDNMSEYSKQMQR; |; ETSYQWKAER	85.85	DSSO	Inter	1	5	SIRPDNMSEYS[K]QMQR	1xDSSO [K12]	NP_004955.2	89	ETSYQW[K]AER	1xDSSO [K7]	NP_001284524.1	910	histone deacetylase 1 [Homo sapiens];histone deacetylase 2 [Homo sapiens]	paired amphipathic helix protein Sin3b isoform 2 [Homo sapiens];paired amphipathic helix protein Sin3b isoform 1 [Homo sapiens];paired amphipathic helix protein Sin3b isoform 3 [Homo sapiens]
LGCFNLTVKGHAK; |; QAQKQLLEYR	160.62	DSSO	Inter	2	4	LGCFNLTV[K]GHAK	1xCarbamidomethyl [C3]; 1xDSSO [K9]	NP_001518.3	280	QAQ[K]QLLEYR	1xDSSO [K4]	NP_001284524.1	772	histone deacetylase 2 [Homo sapiens]	paired amphipathic helix protein Sin3b isoform 2 [Homo sapiens];paired amphipathic helix protein Sin3b isoform 1 [Homo sapiens];paired amphipathic helix protein Sin3b isoform 3 [Homo sapiens]
VMTVSFHKYGEYFPGTGDLR; |; KTPYEEQLHR	144.43	DSSO	Inter	1	5	VMTVSFH[K]YGEYFPGTGDLR	1xDSSO [K8]	NP_001518.3	201	[K]TPYEEQLHR	1xDSSO [K1]	NP_001284524.1	445	histone deacetylase 2 [Homo sapiens];histone deacetylase 1 [Homo sapiens]	paired amphipathic helix protein Sin3b isoform 2 [Homo sapiens];paired amphipathic helix protein Sin3b isoform 1 [Homo sapiens];paired amphipathic helix protein Sin3b isoform 3 [Homo sapiens]
SIRPDNMSEYSKQMQR; |; ETSYQWKAER	60.36	DSSO	Inter	1	5	SIRPDNMSEYS[K]QMQR	1xDSSO [K12]	NP_001518.3	90	ETSYQW[K]AER	1xDSSO [K7]	NP_001284524.1	910	histone deacetylase 2 [Homo sapiens];histone deacetylase 1 [Homo sapiens]	paired amphipathic helix protein Sin3b isoform 2 [Homo sapiens];paired amphipathic helix protein Sin3b isoform 1 [Homo sapiens];paired amphipathic helix protein Sin3b isoform 3 [Homo sapiens]
KMEIYRPHK; |;LLKIYR	132.34	DSSO	Inter	2	5	[K]MEIYRPHK	1xDSSO [K1]	NP_001518.3	51	LL[K]IYR	1xDSSO [K3]	NP_001284524.1	765	histone deacetylase 2 [Homo sapiens];histone deacetylase 1 [Homo sapiens]	paired amphipathic helix protein Sin3b isoform 2 [Homo sapiens];paired amphipathic helix protein Sin3b isoform 1 [Homo sapiens];paired amphipathic helix protein Sin3b isoform 3 [Homo sapiens]
KMEIYRPHK; |;EKLLCEGR	204.21	DSSO	Inter	12	5	[K]MEIYRPHK	1xDSSO [K1]; 1xOxidation [M2]	NP_001518.3	51	E[K]LLCEGR	1xCarbamidomethyl [C5]; 1xDSSO [K2]	NP_001284524.1	785	histone deacetylase 2 [Homo sapiens];histone deacetylase 1 [Homo sapiens]	paired amphipathic helix protein Sin3b isoform 2 [Homo sapiens];paired amphipathic helix protein Sin3b isoform 1 [Homo sapiens];paired amphipathic helix protein Sin3b isoform 3 [Homo sapiens]
LHSFESHKDEIFQVQWSPHNETILASSGTDR; |;YVEQYVGTEGASSSPTEGFLLKPVFLQR	350.82	DSSO	Inter	1	6	LHSFESH[K]DEIFQVQWSPHNETILASSGTDR	1xDSSO [K8]	NP_005601.1	316	YVEQYVGTEGASSSPTEGFLL[K]PVFLQR	1xDSSO [K22]	NP_001284524.1	979	histone-binding protein RBBP4 isoform a [Homo sapiens];histone-binding protein RBBP4 isoform b [Homo sapiens];histone-binding protein RBBP4 isoform c [Homo sapiens]	paired amphipathic helix protein Sin3b isoform 2 [Homo sapiens];paired amphipathic helix protein Sin3b isoform 1 [Homo sapiens];paired amphipathic helix protein Sin3b isoform 3 [Homo sapiens]
LHTFESHKDEIFQVHWSPHNETILASSGTDR; |;YVEQYVGTEGASSSPTEGFLLKPVFLQR	234.87	DSSO	Inter	10	5	LHTFESH[K]DEIFQVHWSPHNETILASSGTDR	1xDSSO [K8]	NP_001185648.1	360	YVEQYVGTEGASSSPTEGFLL[K]PVFLQR	1xDSSO [K22]	NP_001284524.1	979	histone-binding protein RBBP7 isoform 1 [Homo sapiens];histone-binding protein RBBP7 isoform 2 [Homo sapiens]	paired amphipathic helix protein Sin3b isoform 2 [Homo sapiens];paired amphipathic helix protein Sin3b isoform 1 [Homo sapiens];paired amphipathic helix protein Sin3b isoform 3 [Homo sapiens]
HPAKPDPSGECNPDLR; |;IYGDKAPEIIESLK	162.22	DSSO	Inter	1	5	HPA[K]PDPSGECNPDLR	1xCarbamidomethyl [C11]; 1xDSSO [K4]	NP_001185648.1	203	IYGD[K]APEIIESLK	1xDSSO [K5]	NP_001284524.1	519	histone-binding protein RBBP7 isoform 1 [Homo sapiens];histone-binding protein RBBP7 isoform 2 [Homo sapiens]	paired amphipathic helix protein Sin3b isoform 2 [Homo sapiens];paired amphipathic helix protein Sin3b isoform 1 [Homo sapiens];paired amphipathic helix protein Sin3b isoform 3 [Homo sapiens]
IECEIKINHEGEVNR; |; FKLSTHK	178.68	DSSO	Inter	2	5	IECEI[K]INHEGEVNR	1xCarbamidomethyl [C3]; 1xDSSO [K6]	NP_001185648.1	163	F[K]LSTHK	1xDSSO [K2]	NP_001284524.1	1027	histone-binding protein RBBP7 isoform 1 [Homo sapiens];histone-binding protein RBBP7 isoform 2 [Homo sapiens]	paired amphipathic helix protein Sin3b isoform 2 [Homo sapiens];paired amphipathic helix protein Sin3b isoform 1 [Homo sapiens];paired amphipathic helix protein Sin3b isoform 3 [Homo sapiens]
VINEEYKIWK; |; QNDTKALR	188.38	DSSO	Inter	2	7	VINEEY[K]IWK	1xDSSO [K7]	NP_001185648.1	65	QNDT[K]ALR	1xDSSO [K5]	NP_001284524.1	585	histone-binding protein RBBP7 isoform 1 [Homo sapiens];histone-binding protein RBBP7 isoform 2 [Homo sapiens];histone-binding protein RBBP4 isoform b [Homo sapiens];histone-binding protein RBBP4 isoform a [Homo sapiens]	paired amphipathic helix protein Sin3b isoform 2 [Homo sapiens];paired amphipathic helix protein Sin3b isoform 1 [Homo sapiens];paired amphipathic helix protein Sin3b isoform 3 [Homo sapiens]
VINEEYKIWK; |; AKQVQPLVLLR	159.65	DSSO	Inter	4	7	VINEEY[K]IWK	1xDSSO [K7]	NP_001185648.1	65	A[K]QVQPLVLLR	1xDSSO [K2]	NP_001284524.1	1053	histone-binding protein RBBP7 isoform 1 [Homo sapiens];histone-binding protein RBBP7 isoform 2 [Homo sapiens];histone-binding protein RBBP4 isoform b [Homo sapiens];histone-binding protein RBBP4 isoform a [Homo sapiens]	paired amphipathic helix protein Sin3b isoform 2 [Homo sapiens];paired amphipathic helix protein Sin3b isoform 1 [Homo sapiens];paired amphipathic helix protein Sin3b isoform 3 [Homo sapiens]
VINEEYKIWK; |; AKEEEWR	157.21	DSSO	Inter	2	7	VINEEY[K]IWK	1xDSSO [K7]	NP_001185648.1	65	A[K]EEEWR	1xDSSO [K2]	NP_001284524.1	545	histone-binding protein RBBP7 isoform 1 [Homo sapiens];histone-binding protein RBBP7 isoform 2 [Homo sapiens];histone-binding protein RBBP4 isoform b [Homo sapiens];histone-binding protein RBBP4 isoform a [Homo sapiens]	paired amphipathic helix protein Sin3b isoform 2 [Homo sapiens];paired amphipathic helix protein Sin3b isoform 1 [Homo sapiens];paired amphipathic helix protein Sin3b isoform 3 [Homo sapiens]
VINEEYKIWK; |; QNDTKALR	187.55	DSSO	Inter	5	7	VINEEY[K]IWK	1xDSSO [K7]	NP_001185648.1	65	QNDT[K]ALR	1xDSSO [K5]	NP_001284524.1	585	histone-binding protein RBBP7 isoform 1 [Homo sapiens];histone-binding protein RBBP7 isoform 2 [Homo sapiens];histone-binding protein RBBP4 isoform b [Homo sapiens];histone-binding protein RBBP4 isoform a [Homo sapiens]	paired amphipathic helix protein Sin3b isoform 2 [Homo sapiens];paired amphipathic helix protein Sin3b isoform 1 [Homo sapiens];paired amphipathic helix protein Sin3b isoform 3 [Homo sapiens]
VINEEYKIWK; |; FKLSTHK	200.78	DSSO	Inter	4	7	VINEEY[K]IWK	1xDSSO [K7]	NP_001185648.1	65	F[K]LSTHK	1xDSSO [K2]	NP_001284524.1	1027	histone-binding protein RBBP7 isoform 1 [Homo sapiens];histone-binding protein RBBP7 isoform 2 [Homo sapiens];histone-binding protein RBBP4 isoform b [Homo sapiens];histone-binding protein RBBP4 isoform a [Homo sapiens]	paired amphipathic helix protein Sin3b isoform 2 [Homo sapiens];paired amphipathic helix protein Sin3b isoform 1 [Homo sapiens];paired amphipathic helix protein Sin3b isoform 3 [Homo sapiens]
LVGIVTSRDIDFLAEKDHTTLLSEVMTPR; |; EKGSDPAMELR	45.86	DSSO	Inter	1	11	LVGIVTSRDIDFLAE[K]DHTTLLSEVMTPR	1xOxidation [M26]; 1xDSSO [K16]	NP_000874.2	254	E[K]GSDPAMELR	1xDSSO [K2]	NP_001284524.1	794	inosine-5'-monophosphate dehydrogenase 1 isoform a [Homo sapiens];inosine-5'-monophosphate dehydrogenase 1 isoform c [Homo sapiens];inosine-5'-monophosphate dehydrogenase 1 isoform d [Homo sapiens];inosine-5'-monophosphate dehydrogenase 1 isoform e [Homo sapiens];inosine-5'-monophosphate dehydrogenase 1 isoform b [Homo sapiens];inosine-5'-monophosphate dehydrogenase 1 isoform g [Homo sapiens];ino…	paired amphipathic helix protein Sin3b isoform 2 [Homo sapiens];paired amphipathic helix protein Sin3b isoform 1 [Homo sapiens];paired amphipathic helix protein Sin3b isoform 3 [Homo sapiens]
IPTVATFTIPREPPPSPAEVKFFPK; |; IYGDKAPEIIESLK	169.57	DSSO	Inter	1	9	IPTVATFTIPREPPPSPAEV[K]FFPK	1xDSSO [K21]	NP_001026885.2	229	IYGD[K]APEIIESLK	1xDSSO [K5]	NP_001284524.1	519	IQ domain-containing protein H isoform 1 [Homo sapiens];IQ domain-containing protein H isoform 11 [Homo sapiens];IQ domain-containing protein H isoform 6 [Homo sapiens];IQ domain-containing protein H isoform 9 [Homo sapiens];IQ domain-containing protein H isoform 10 [Homo sapiens];IQ domain-containing protein H isoform 5 [Homo sapiens]	paired amphipathic helix protein Sin3b isoform 2 [Homo sapiens];paired amphipathic helix protein Sin3b isoform 1 [Homo sapiens];paired amphipathic helix protein Sin3b isoform 3 [Homo sapiens]
QNPWTEMEKIR; |; EKLLCEGR	203.55	DSSO	Inter	1	4	QNPWTEME[K]IR	1xDSSO [K9]	NP_919289.2	223	E[K]LLCEGR	1xCarbamidomethyl [C5]; 1xDSSO [K2]	NP_001284524.1	785	kinesin-like protein KIF24 [Homo sapiens]	paired amphipathic helix protein Sin3b isoform 2 [Homo sapiens];paired amphipathic helix protein Sin3b isoform 1 [Homo sapiens];paired amphipathic helix protein Sin3b isoform 3 [Homo sapiens]
NKITAAIFYSISLTQQGLQGVELGTFLIK; |;IYGDKAPEIIESLK	166.7	DSSO	Inter	1	4	N[K]ITAAIFYSISLTQQGLQGVELGTFLIK	1xDSSO [K2]	NP_036345.2	282	IYGD[K]APEIIESLK	1xDSSO [K5]	NP_001284524.1	519	malonyl-CoA decarboxylase, mitochondrial [Homo sapiens]	paired amphipathic helix protein Sin3b isoform 2 [Homo sapiens];paired amphipathic helix protein Sin3b isoform 1 [Homo sapiens];paired amphipathic helix protein Sin3b isoform 3 [Homo sapiens]
NKITAAIFYSISLTQQGLQGVELGTFLIK; |;IYGDKAPEIIESLK	224.49	DSSO	Inter	1	4	N[K]ITAAIFYSISLTQQGLQGVELGTFLIK	1xDSSO [K2]	NP_036345.2	282	IYGD[K]APEIIESLK	1xDSSO [K5]	NP_001284524.1	519	malonyl-CoA decarboxylase, mitochondrial [Homo sapiens]	paired amphipathic helix protein Sin3b isoform 2 [Homo sapiens];paired amphipathic helix protein Sin3b isoform 1 [Homo sapiens];paired amphipathic helix protein Sin3b isoform 3 [Homo sapiens]
LVRQVMEKR; |; EKLLCEGR	152.89	DSSO	Inter	2	4	LVRQVME[K]R	1xDSSO [K8]	NP_004765.2	46	E[K]LLCEGR	1xCarbamidomethyl [C5]; 1xDSSO [K2]	NP_001284524.1	785	mediator of RNA polymerase II transcription subunit 1 [Homo sapiens]	paired amphipathic helix protein Sin3b isoform 2 [Homo sapiens];paired amphipathic helix protein Sin3b isoform 1 [Homo sapiens];paired amphipathic helix protein Sin3b isoform 3 [Homo sapiens]
QFPVGADVPLLILRGGPPSPTKTAK; |; AKEEEWR	143.11	DSSO	Inter	1	5	QFPVGADVPLLILRGGPPSPT[K]TAK	1xDSSO [K22]	NP_690864.2	662	A[K]EEEWR	1xDSSO [K2]	NP_001284524.1	545	membrane-associated guanylate kinase, WW and PDZ domain-containing protein 3 isoform 2 [Homo sapiens];membrane-associated guanylate kinase, WW and PDZ domain-containing protein 3 isoform 1 [Homo sapiens]	paired amphipathic helix protein Sin3b isoform 2 [Homo sapiens];paired amphipathic helix protein Sin3b isoform 1 [Homo sapiens];paired amphipathic helix protein Sin3b isoform 3 [Homo sapiens]
NLFTALNAVEKSR; |; LLKIYR	77.07	DSSO	Inter	1	9	NLFTALNAVE[K]SR	1xDSSO [K11]	NP_001349991.1	823	LL[K]IYR	1xDSSO [K3]	NP_001284524.1	765	microtubule-associated tumor suppressor 1 isoform 2 [Homo sapiens];microtubule-associated tumor suppressor 1 isoform 6 [Homo sapiens];microtubule-associated tumor suppressor 1 isoform 9 [Homo sapiens];microtubule-associated tumor suppressor 1 isoform 1 [Homo sapiens];microtubule-associated tumor suppressor 1 isoform 4 [Homo sapiens];microtubule-associated tumor suppressor 1 isoform 8 [Homo sapien…	paired amphipathic helix protein Sin3b isoform 2 [Homo sapiens];paired amphipathic helix protein Sin3b isoform 1 [Homo sapiens];paired amphipathic helix protein Sin3b isoform 3 [Homo sapiens]
GPGQAEAPAGVESILLTIKDDTIYLTR; |; IYGDKAPEIIESLK	166.7	DSSO	Inter	1	4	GPGQAEAPAGVESILLTI[K]DDTIYLTR	1xDSSO [K19]	NP_002448.4	99	IYGD[K]APEIIESLK	1xDSSO [K5]	NP_001284524.1	519	mucin-2 precursor [Homo sapiens]	paired amphipathic helix protein Sin3b isoform 2 [Homo sapiens];paired amphipathic helix protein Sin3b isoform 1 [Homo sapiens];paired amphipathic helix protein Sin3b isoform 3 [Homo sapiens]
VGEDITFIAKVKAEDLLR; |; EKLLCEGR	88.02	DSSO	Inter	1	13	VGEDITFIA[K]VKAEDLLR	1xDSSO [K10]	NP_001241652.1	67	E[K]LLCEGR	1xCarbamidomethyl [C5]; 1xDSSO [K2]	NP_001284524.1	785	myosin-binding protein C, slow-type isoform 10 [Homo sapiens];myosin-binding protein C, slow-type isoform 1 [Homo sapiens];myosin-binding protein C, slow-type isoform 8 [Homo sapiens];myosin-binding protein C, slow-type isoform 5 [Homo sapiens];myosin-binding protein C, slow-type isoform 2 [Homo sapiens];myosin-binding protein C, slow-type isoform 7 [Homo sapiens];myosin-binding protein C, slow-t…	paired amphipathic helix protein Sin3b isoform 2 [Homo sapiens];paired amphipathic helix protein Sin3b isoform 1 [Homo sapiens];paired amphipathic helix protein Sin3b isoform 3 [Homo sapiens]
KLSQVLSKLTFLQEAR; |;LLKIYR	96.96	DSSO	Inter	1	5	[K]LSQVLSKLTFLQEAR	1xDSSO [K1]	NP_001186067.1	986	LL[K]IYR	1xDSSO [K3]	NP_001284524.1	765	NLR family CARD domain-containing protein 4 isoform a [Homo sapiens];NLR family CARD domain-containing protein 4 isoform b [Homo sapiens]	paired amphipathic helix protein Sin3b isoform 2 [Homo sapiens];paired amphipathic helix protein Sin3b isoform 1 [Homo sapiens];paired amphipathic helix protein Sin3b isoform 3 [Homo sapiens]
GQEDLLSEFGQFLPEAKR; |; EKGSDPAMELR	383.24	DSSO	Intra	4	3	GQEDLLSEFGQFLPEA[K]R	1xDSSO [K17]	NP_001284524.1	239	E[K]GSDPAMELR	1xDSSO [K2]	NP_001284524.1	794	paired amphipathic helix protein Sin3b isoform 2 [Homo sapiens];paired amphipathic helix protein Sin3b isoform 1 [Homo sapiens]	paired amphipathic helix protein Sin3b isoform 2 [Homo sapiens];paired amphipathic helix protein Sin3b isoform 1 [Homo sapiens];paired amphipathic helix protein Sin3b isoform 3 [Homo sapiens]
SFLEILHTYQKEQLNTR; |; LLKIYR	346.46	DSSO	Intra	3	3	SFLEILHTYQ[K]EQLNTR	1xDSSO [K11]	NP_001284524.1	195	LL[K]IYR	1xDSSO [K3]	NP_001284524.1	765	paired amphipathic helix protein Sin3b isoform 2 [Homo sapiens];paired amphipathic helix protein Sin3b isoform 1 [Homo sapiens]	paired amphipathic helix protein Sin3b isoform 2 [Homo sapiens];paired amphipathic helix protein Sin3b isoform 1 [Homo sapiens];paired amphipathic helix protein Sin3b isoform 3 [Homo sapiens]
GQEDLLSEFGQFLPEAKR; |; QAQKQLLEYR	336.59	DSSO	Intra	3	3	GQEDLLSEFGQFLPEA[K]R	1xDSSO [K17]	NP_001284524.1	239	QAQ[K]QLLEYR	1xDSSO [K4]	NP_001284524.1	772	paired amphipathic helix protein Sin3b isoform 2 [Homo sapiens];paired amphipathic helix protein Sin3b isoform 1 [Homo sapiens]	paired amphipathic helix protein Sin3b isoform 2 [Homo sapiens];paired amphipathic helix protein Sin3b isoform 1 [Homo sapiens];paired amphipathic helix protein Sin3b isoform 3 [Homo sapiens]
SFLEILHTYQKEQLNTR; |; AKQVQPLVLLR	331.28	DSSO	Intra	4	3	SFLEILHTYQ[K]EQLNTR	1xDSSO [K11]	NP_001284524.1	195	A[K]QVQPLVLLR	1xDSSO [K2]	NP_001284524.1	1053	paired amphipathic helix protein Sin3b isoform 2 [Homo sapiens];paired amphipathic helix protein Sin3b isoform 1 [Homo sapiens]	paired amphipathic helix protein Sin3b isoform 2 [Homo sapiens];paired amphipathic helix protein Sin3b isoform 1 [Homo sapiens];paired amphipathic helix protein Sin3b isoform 3 [Homo sapiens]
GQEDLLSEFGQFLPEAKR; |; ETSYQWKAER	327.55	DSSO	Intra	4	3	GQEDLLSEFGQFLPEA[K]R	1xDSSO [K17]	NP_001284524.1	239	ETSYQW[K]AER	1xDSSO [K7]	NP_001284524.1	910	paired amphipathic helix protein Sin3b isoform 2 [Homo sapiens];paired amphipathic helix protein Sin3b isoform 1 [Homo sapiens]	paired amphipathic helix protein Sin3b isoform 2 [Homo sapiens];paired amphipathic helix protein Sin3b isoform 1 [Homo sapiens];paired amphipathic helix protein Sin3b isoform 3 [Homo sapiens]
SFLEILHTYQKEQLNTR; |; EKLLCEGR	327.29	DSSO	Intra	3	3	SFLEILHTYQ[K]EQLNTR	1xDSSO [K11]	NP_001284524.1	195	E[K]LLCEGR	1xCarbamidomethyl [C5]; 1xDSSO [K2]	NP_001284524.1	785	paired amphipathic helix protein Sin3b isoform 2 [Homo sapiens];paired amphipathic helix protein Sin3b isoform 1 [Homo sapiens]	paired amphipathic helix protein Sin3b isoform 2 [Homo sapiens];paired amphipathic helix protein Sin3b isoform 1 [Homo sapiens];paired amphipathic helix protein Sin3b isoform 3 [Homo sapiens]
SFLEILHTYQKEQLNTR; |; IYGDKAPEIIESLK	322.55	DSSO	Intra	4	3	SFLEILHTYQ[K]EQLNTR	1xDSSO [K11]	NP_001284524.1	195	IYGD[K]APEIIESLK	1xDSSO [K5]	NP_001284524.1	519	paired amphipathic helix protein Sin3b isoform 2 [Homo sapiens];paired amphipathic helix protein Sin3b isoform 1 [Homo sapiens]	paired amphipathic helix protein Sin3b isoform 2 [Homo sapiens];paired amphipathic helix protein Sin3b isoform 1 [Homo sapiens];paired amphipathic helix protein Sin3b isoform 3 [Homo sapiens]
GQEDLLSEFGQFLPEAKR; |; EQYEKAYLK	317.81	DSSO	Intra	3	3	GQEDLLSEFGQFLPEA[K]R	1xDSSO [K17]	NP_001284524.1	239	EQYE[K]AYLK	1xDSSO [K5]	NP_001284524.1	566	paired amphipathic helix protein Sin3b isoform 2 [Homo sapiens];paired amphipathic helix protein Sin3b isoform 1 [Homo sapiens]	paired amphipathic helix protein Sin3b isoform 2 [Homo sapiens];paired amphipathic helix protein Sin3b isoform 1 [Homo sapiens];paired amphipathic helix protein Sin3b isoform 3 [Homo sapiens]
GQEDLLSEFGQFLPEAKR; |; LLKIYR	316.37	DSSO	Intra	7	3	GQEDLLSEFGQFLPEA[K]R	1xDSSO [K17]	NP_001284524.1	239	LL[K]IYR	1xDSSO [K3]	NP_001284524.1	765	paired amphipathic helix protein Sin3b isoform 2 [Homo sapiens];paired amphipathic helix protein Sin3b isoform 1 [Homo sapiens]	paired amphipathic helix protein Sin3b isoform 2 [Homo sapiens];paired amphipathic helix protein Sin3b isoform 1 [Homo sapiens];paired amphipathic helix protein Sin3b isoform 3 [Homo sapiens]
GQEDLLSEFGQFLPEAKR; |; EKLLCEGR	314.17	DSSO	Intra	4	3	GQEDLLSEFGQFLPEA[K]R	1xDSSO [K17]	NP_001284524.1	239	E[K]LLCEGR	1xCarbamidomethyl [C5]; 1xDSSO [K2]	NP_001284524.1	785	paired amphipathic helix protein Sin3b isoform 2 [Homo sapiens];paired amphipathic helix protein Sin3b isoform 1 [Homo sapiens]	paired amphipathic helix protein Sin3b isoform 2 [Homo sapiens];paired amphipathic helix protein Sin3b isoform 1 [Homo sapiens];paired amphipathic helix protein Sin3b isoform 3 [Homo sapiens]
SFLEILHTYQKEQLNTR; |; EAQQGFNKIWR	301.35	DSSO	Intra	2	3	SFLEILHTYQ[K]EQLNTR	1xDSSO [K11]	NP_001284524.1	195	EAQQGFN[K]IWR	1xDSSO [K8]	NP_001284524.1	558	paired amphipathic helix protein Sin3b isoform 2 [Homo sapiens];paired amphipathic helix protein Sin3b isoform 1 [Homo sapiens]	paired amphipathic helix protein Sin3b isoform 2 [Homo sapiens];paired amphipathic helix protein Sin3b isoform 1 [Homo sapiens];paired amphipathic helix protein Sin3b isoform 3 [Homo sapiens]
SFLEILHTYQKEQLNTR; |; AKEEEWR	288.06	DSSO	Intra	3	3	SFLEILHTYQ[K]EQLNTR	1xDSSO [K11]	NP_001284524.1	195	A[K]EEEWR	1xDSSO [K2]	NP_001284524.1	545	paired amphipathic helix protein Sin3b isoform 2 [Homo sapiens];paired amphipathic helix protein Sin3b isoform 1 [Homo sapiens]	paired amphipathic helix protein Sin3b isoform 2 [Homo sapiens];paired amphipathic helix protein Sin3b isoform 1 [Homo sapiens];paired amphipathic helix protein Sin3b isoform 3 [Homo sapiens]
GQEDLLSEFGQFLPEAKR; |; EAQQGFNKIWR	286.85	DSSO	Intra	3	3	GQEDLLSEFGQFLPEA[K]R	1xDSSO [K17]	NP_001284524.1	239	EAQQGFN[K]IWR	1xDSSO [K8]	NP_001284524.1	558	paired amphipathic helix protein Sin3b isoform 2 [Homo sapiens];paired amphipathic helix protein Sin3b isoform 1 [Homo sapiens]	paired amphipathic helix protein Sin3b isoform 2 [Homo sapiens];paired amphipathic helix protein Sin3b isoform 1 [Homo sapiens];paired amphipathic helix protein Sin3b isoform 3 [Homo sapiens]
GQEDLLSEFGQFLPEAKR; |; AKQVQPLVLLR	282.3	DSSO	Intra	6	3	GQEDLLSEFGQFLPEA[K]R	1xDSSO [K17]	NP_001284524.1	239	A[K]QVQPLVLLR	1xDSSO [K2]	NP_001284524.1	1053	paired amphipathic helix protein Sin3b isoform 2 [Homo sapiens];paired amphipathic helix protein Sin3b isoform 1 [Homo sapiens]	paired amphipathic helix protein Sin3b isoform 2 [Homo sapiens];paired amphipathic helix protein Sin3b isoform 1 [Homo sapiens];paired amphipathic helix protein Sin3b isoform 3 [Homo sapiens]
GQEDLLSEFGQFLPEAKR; |; QNDTKALR	282.3	DSSO	Intra	6	3	GQEDLLSEFGQFLPEA[K]R	1xDSSO [K17]	NP_001284524.1	239	QNDT[K]ALR	1xDSSO [K5]	NP_001284524.1	585	paired amphipathic helix protein Sin3b isoform 2 [Homo sapiens];paired amphipathic helix protein Sin3b isoform 1 [Homo sapiens]	paired amphipathic helix protein Sin3b isoform 2 [Homo sapiens];paired amphipathic helix protein Sin3b isoform 1 [Homo sapiens];paired amphipathic helix protein Sin3b isoform 3 [Homo sapiens]
GQEDLLSEFGQFLPEAKR; |; AKEEEWR	252.05	DSSO	Intra	4	3	GQEDLLSEFGQFLPEA[K]R	1xDSSO [K17]	NP_001284524.1	239	A[K]EEEWR	1xDSSO [K2]	NP_001284524.1	545	paired amphipathic helix protein Sin3b isoform 2 [Homo sapiens];paired amphipathic helix protein Sin3b isoform 1 [Homo sapiens]	paired amphipathic helix protein Sin3b isoform 2 [Homo sapiens];paired amphipathic helix protein Sin3b isoform 1 [Homo sapiens];paired amphipathic helix protein Sin3b isoform 3 [Homo sapiens]
GQEDLLSEFGQFLPEAKR; |; AYLKSLDHQAVNFK	249.29	DSSO	Intra	1	3	GQEDLLSEFGQFLPEA[K]R	1xDSSO [K17]	NP_001284524.1	239	AYL[K]SLDHQAVNFK	1xDSSO [K4]	NP_001284524.1	570	paired amphipathic helix protein Sin3b isoform 2 [Homo sapiens];paired amphipathic helix protein Sin3b isoform 1 [Homo sapiens]	paired amphipathic helix protein Sin3b isoform 2 [Homo sapiens];paired amphipathic helix protein Sin3b isoform 1 [Homo sapiens];paired amphipathic helix protein Sin3b isoform 3 [Homo sapiens]
VLKSQEVYENFLR; |;EAQQGFNKIWR	247.82	DSSO	Intra	3	3	VL[K]SQEVYENFLR	1xDSSO [K3]	NP_001284524.1	319	EAQQGFN[K]IWR	1xDSSO [K8]	NP_001284524.1	558	paired amphipathic helix protein Sin3b isoform 2 [Homo sapiens];paired amphipathic helix protein Sin3b isoform 1 [Homo sapiens]	paired amphipathic helix protein Sin3b isoform 2 [Homo sapiens];paired amphipathic helix protein Sin3b isoform 1 [Homo sapiens];paired amphipathic helix protein Sin3b isoform 3 [Homo sapiens]
YGTLQEFSFFDKVR; |; AKQVQPLVLLR	246.25	DSSO	Intra	1	3	YGTLQEFSFFD[K]VR	1xDSSO [K12]	NP_001284524.1	313	A[K]QVQPLVLLR	1xDSSO [K2]	NP_001284524.1	1053	paired amphipathic helix protein Sin3b isoform 2 [Homo sapiens];paired amphipathic helix protein Sin3b isoform 1 [Homo sapiens]	paired amphipathic helix protein Sin3b isoform 2 [Homo sapiens];paired amphipathic helix protein Sin3b isoform 1 [Homo sapiens];paired amphipathic helix protein Sin3b isoform 3 [Homo sapiens]
GQEDLLSEFGQFLPEAKR; |; IYGDKAPEIIESLK	245.04	DSSO	Intra	3	3	GQEDLLSEFGQFLPEA[K]R	1xDSSO [K17]	NP_001284524.1	239	IYGD[K]APEIIESLK	1xDSSO [K5]	NP_001284524.1	519	paired amphipathic helix protein Sin3b isoform 2 [Homo sapiens];paired amphipathic helix protein Sin3b isoform 1 [Homo sapiens]	paired amphipathic helix protein Sin3b isoform 2 [Homo sapiens];paired amphipathic helix protein Sin3b isoform 1 [Homo sapiens];paired amphipathic helix protein Sin3b isoform 3 [Homo sapiens]
EFKSQSIDTPGVIR; |;EAQQGFNKIWR	237.07	DSSO	Intra	5	3	EF[K]SQSIDTPGVIR	1xDSSO [K3]	NP_001284524.1	73	EAQQGFN[K]IWR	1xDSSO [K8]	NP_001284524.1	558	paired amphipathic helix protein Sin3b isoform 2 [Homo sapiens];paired amphipathic helix protein Sin3b isoform 1 [Homo sapiens]	paired amphipathic helix protein Sin3b isoform 2 [Homo sapiens];paired amphipathic helix protein Sin3b isoform 1 [Homo sapiens];paired amphipathic helix protein Sin3b isoform 3 [Homo sapiens]
SFLGVKELSFAPPMSDR; |;EAQQGFNKIWR	227.56	DSSO	Intra	3	3	SFLGV[K]ELSFAPPMSDR	1xDSSO [K6]	NP_001284524.1	369	EAQQGFN[K]IWR	1xDSSO [K8]	NP_001284524.1	558	paired amphipathic helix protein Sin3b isoform 2 [Homo sapiens];paired amphipathic helix protein Sin3b isoform 1 [Homo sapiens]	paired amphipathic helix protein Sin3b isoform 2 [Homo sapiens];paired amphipathic helix protein Sin3b isoform 1 [Homo sapiens];paired amphipathic helix protein Sin3b isoform 3 [Homo sapiens]
SFLEILHTYQKEQLNTR; |; EKGSDPAMELR	226.7	DSSO	Intra	3	3	SFLEILHTYQ[K]EQLNTR	1xDSSO [K11]	NP_001284524.1	195	E[K]GSDPAMELR	1xDSSO [K2]	NP_001284524.1	794	paired amphipathic helix protein Sin3b isoform 2 [Homo sapiens];paired amphipathic helix protein Sin3b isoform 1 [Homo sapiens]	paired amphipathic helix protein Sin3b isoform 2 [Homo sapiens];paired amphipathic helix protein Sin3b isoform 1 [Homo sapiens];paired amphipathic helix protein Sin3b isoform 3 [Homo sapiens]
GQEDLLSEFGQFLPEAKR; |; NPVTAVPVVLKR	215.21	DSSO	Intra	2	3	GQEDLLSEFGQFLPEA[K]R	1xDSSO [K17]	NP_001284524.1	239	NPVTAVPVVL[K]R	1xDSSO [K11]	NP_001284524.1	540	paired amphipathic helix protein Sin3b isoform 2 [Homo sapiens];paired amphipathic helix protein Sin3b isoform 1 [Homo sapiens]	paired amphipathic helix protein Sin3b isoform 2 [Homo sapiens];paired amphipathic helix protein Sin3b isoform 1 [Homo sapiens];paired amphipathic helix protein Sin3b isoform 3 [Homo sapiens]
GTKDLSIAAVGK; |;LLKIYR	193.21	DSSO	Intra	2	3	GT[K]DLSIAAVGK	1xDSSO [K3]	NP_001284524.1	292	LL[K]IYR	1xDSSO [K3]	NP_001284524.1	765	paired amphipathic helix protein Sin3b isoform 2 [Homo sapiens];paired amphipathic helix protein Sin3b isoform 1 [Homo sapiens]	paired amphipathic helix protein Sin3b isoform 2 [Homo sapiens];paired amphipathic helix protein Sin3b isoform 1 [Homo sapiens];paired amphipathic helix protein Sin3b isoform 3 [Homo sapiens]
SFLGVKELSFAPPMSDR; |; AKEEEWR	180.2	DSSO	Intra	5	3	SFLGV[K]ELSFAPPMSDR	1xDSSO [K6]	NP_001284524.1	369	A[K]EEEWR	1xDSSO [K2]	NP_001284524.1	545	paired amphipathic helix protein Sin3b isoform 2 [Homo sapiens];paired amphipathic helix protein Sin3b isoform 1 [Homo sapiens]	paired amphipathic helix protein Sin3b isoform 2 [Homo sapiens];paired amphipathic helix protein Sin3b isoform 1 [Homo sapiens];paired amphipathic helix protein Sin3b isoform 3 [Homo sapiens]
SRPSLLRPVSAPAKK; |; QNDTKALR	129.65	DSSO	Intra	2	3	SRPSLLRPVSAPA[K]K	1xDSSO [K14]	NP_001284524.1	283	QNDT[K]ALR	1xDSSO [K5]	NP_001284524.1	585	paired amphipathic helix protein Sin3b isoform 2 [Homo sapiens];paired amphipathic helix protein Sin3b isoform 1 [Homo sapiens]	paired amphipathic helix protein Sin3b isoform 2 [Homo sapiens];paired amphipathic helix protein Sin3b isoform 1 [Homo sapiens];paired amphipathic helix protein Sin3b isoform 3 [Homo sapiens]
SRPSLLRPVSAPAKK; |; EAQQGFNKIWR	118.52	DSSO	Intra	1	3	SRPSLLRPVSAPA[K]K	1xDSSO [K14]	NP_001284524.1	283	EAQQGFN[K]IWR	1xDSSO [K8]	NP_001284524.1	558	paired amphipathic helix protein Sin3b isoform 2 [Homo sapiens];paired amphipathic helix protein Sin3b isoform 1 [Homo sapiens]	paired amphipathic helix protein Sin3b isoform 2 [Homo sapiens];paired amphipathic helix protein Sin3b isoform 1 [Homo sapiens];paired amphipathic helix protein Sin3b isoform 3 [Homo sapiens]
GQEDLLSEFGQFLPEAKR; |; QILEDAAALISYYVKR	87.64	DSSO	Intra	2	3	GQEDLLSEFGQFLPEA[K]R	1xDSSO [K17]	NP_001284524.1	239	QILEDAAALISYYV[K]R	1xDSSO [K15]	NP_001284524.1	642	paired amphipathic helix protein Sin3b isoform 2 [Homo sapiens];paired amphipathic helix protein Sin3b isoform 1 [Homo sapiens]	paired amphipathic helix protein Sin3b isoform 2 [Homo sapiens];paired amphipathic helix protein Sin3b isoform 1 [Homo sapiens];paired amphipathic helix protein Sin3b isoform 3 [Homo sapiens]
EIDYASCKR; |; LLKIYR	85.52	DSSO	Intra	2	3	EIDYASC[K]R	1xCarbamidomethyl [C7]; 1xDSSO [K8]	NP_001284524.1	395	LL[K]IYR	1xDSSO [K3]	NP_001284524.1	765	paired amphipathic helix protein Sin3b isoform 2 [Homo sapiens];paired amphipathic helix protein Sin3b isoform 1 [Homo sapiens]	paired amphipathic helix protein Sin3b isoform 2 [Homo sapiens];paired amphipathic helix protein Sin3b isoform 1 [Homo sapiens];paired amphipathic helix protein Sin3b isoform 3 [Homo sapiens]
YGTLQEFSFFDKVR; |; EAQQGFNKIWR	84.23	DSSO	Intra	2	3	YGTLQEFSFFD[K]VR	1xDSSO [K12]	NP_001284524.1	313	EAQQGFN[K]IWR	1xDSSO [K8]	NP_001284524.1	558	paired amphipathic helix protein Sin3b isoform 2 [Homo sapiens];paired amphipathic helix protein Sin3b isoform 1 [Homo sapiens]	paired amphipathic helix protein Sin3b isoform 2 [Homo sapiens];paired amphipathic helix protein Sin3b isoform 1 [Homo sapiens];paired amphipathic helix protein Sin3b isoform 3 [Homo sapiens]
LPVHVEDALTYLDQVKIR; |; NPVTAVPVVLKR	77.74	DSSO	Intra	1	3	LPVHVEDALTYLDQV[K]IR	1xDSSO [K16]	NP_001284524.1	52	NPVTAVPVVL[K]R	1xDSSO [K11]	NP_001284524.1	540	paired amphipathic helix protein Sin3b isoform 2 [Homo sapiens];paired amphipathic helix protein Sin3b isoform 1 [Homo sapiens]	paired amphipathic helix protein Sin3b isoform 2 [Homo sapiens];paired amphipathic helix protein Sin3b isoform 1 [Homo sapiens];paired amphipathic helix protein Sin3b isoform 3 [Homo sapiens]
SFLEILHTYQKEQLNTR; |; EQYEKAYLK	74.74	DSSO	Intra	1	3	SFLEILHTYQ[K]EQLNTR	1xDSSO [K11]	NP_001284524.1	195	EQYE[K]AYLK	1xDSSO [K5]	NP_001284524.1	566	paired amphipathic helix protein Sin3b isoform 2 [Homo sapiens];paired amphipathic helix protein Sin3b isoform 1 [Homo sapiens]	paired amphipathic helix protein Sin3b isoform 2 [Homo sapiens];paired amphipathic helix protein Sin3b isoform 1 [Homo sapiens];paired amphipathic helix protein Sin3b isoform 3 [Homo sapiens]
VLKSQEVYENFLR; |;LLKIYR	71.27	DSSO	Intra	1	3	VL[K]SQEVYENFLR	1xDSSO [K3]	NP_001284524.1	319	LL[K]IYR	1xDSSO [K3]	NP_001284524.1	765	paired amphipathic helix protein Sin3b isoform 2 [Homo sapiens];paired amphipathic helix protein Sin3b isoform 1 [Homo sapiens]	paired amphipathic helix protein Sin3b isoform 2 [Homo sapiens];paired amphipathic helix protein Sin3b isoform 1 [Homo sapiens];paired amphipathic helix protein Sin3b isoform 3 [Homo sapiens]
VLKSQEVYENFLR; |; AKEEEWR	60.78	DSSO	Intra	2	3	VL[K]SQEVYENFLR	1xDSSO [K3]	NP_001284524.1	319	A[K]EEEWR	1xDSSO [K2]	NP_001284524.1	545	paired amphipathic helix protein Sin3b isoform 2 [Homo sapiens];paired amphipathic helix protein Sin3b isoform 1 [Homo sapiens]	paired amphipathic helix protein Sin3b isoform 2 [Homo sapiens];paired amphipathic helix protein Sin3b isoform 1 [Homo sapiens];paired amphipathic helix protein Sin3b isoform 3 [Homo sapiens]
VLKSQEVYENFLR; |; EKLLCEGR	49.35	DSSO	Intra	1	3	VL[K]SQEVYENFLR	1xDSSO [K3]	NP_001284524.1	319	E[K]LLCEGR	1xCarbamidomethyl [C5]; 1xDSSO [K2]	NP_001284524.1	785	paired amphipathic helix protein Sin3b isoform 2 [Homo sapiens];paired amphipathic helix protein Sin3b isoform 1 [Homo sapiens]	paired amphipathic helix protein Sin3b isoform 2 [Homo sapiens];paired amphipathic helix protein Sin3b isoform 1 [Homo sapiens];paired amphipathic helix protein Sin3b isoform 3 [Homo sapiens]
EIDYASCKR; |; EKLLCEGR	47.05	DSSO	Intra	1	3	EIDYASC[K]R	1xCarbamidomethyl [C7]; 1xDSSO [K8]	NP_001284524.1	395	E[K]LLCEGR	1xCarbamidomethyl [C5]; 1xDSSO [K2]	NP_001284524.1	785	paired amphipathic helix protein Sin3b isoform 2 [Homo sapiens];paired amphipathic helix protein Sin3b isoform 1 [Homo sapiens]	paired amphipathic helix protein Sin3b isoform 2 [Homo sapiens];paired amphipathic helix protein Sin3b isoform 1 [Homo sapiens];paired amphipathic helix protein Sin3b isoform 3 [Homo sapiens]
VLKSQEVYENFLR; |;EQYEKAYLK	46.57	DSSO	Intra	1	3	VL[K]SQEVYENFLR	1xDSSO [K3]	NP_001284524.1	319	EQYE[K]AYLK	1xDSSO [K5]	NP_001284524.1	566	paired amphipathic helix protein Sin3b isoform 2 [Homo sapiens];paired amphipathic helix protein Sin3b isoform 1 [Homo sapiens]	paired amphipathic helix protein Sin3b isoform 2 [Homo sapiens];paired amphipathic helix protein Sin3b isoform 1 [Homo sapiens];paired amphipathic helix protein Sin3b isoform 3 [Homo sapiens]
SFLEILHTYQKEQLNTR; |; QNDTKALR	46.35	DSSO	Intra	1	3	SFLEILHTYQ[K]EQLNTR	1xDSSO [K11]	NP_001284524.1	195	QNDT[K]ALR	1xDSSO [K5]	NP_001284524.1	585	paired amphipathic helix protein Sin3b isoform 2 [Homo sapiens];paired amphipathic helix protein Sin3b isoform 1 [Homo sapiens]	paired amphipathic helix protein Sin3b isoform 2 [Homo sapiens];paired amphipathic helix protein Sin3b isoform 1 [Homo sapiens];paired amphipathic helix protein Sin3b isoform 3 [Homo sapiens]
VLKSQEVYENFLR; |; KTPYEEQLHR	191.23	DSSO	Intra	3	3	VL[K]SQEVYENFLR	1xDSSO [K3]	NP_001284524.1	319	[K]TPYEEQLHR	1xDSSO [K1]	NP_001284524.1	445	paired amphipathic helix protein Sin3b isoform 2 [Homo sapiens];paired amphipathic helix protein Sin3b isoform 1 [Homo sapiens]	paired amphipathic helix protein Sin3b isoform 2 [Homo sapiens];paired amphipathic helix protein Sin3b isoform 1 [Homo sapiens];paired amphipathic helix protein Sin3b isoform 3 [Homo sapiens]
SFLEILHTYQKEQLNTR; |; IYGDKAPEIIESLK	266.28	DSSO	Intra	5	3	SFLEILHTYQ[K]EQLNTR	1xDSSO [K11]	NP_001284524.1	195	IYGD[K]APEIIESLK	1xDSSO [K5]	NP_001284524.1	519	paired amphipathic helix protein Sin3b isoform 2 [Homo sapiens];paired amphipathic helix protein Sin3b isoform 1 [Homo sapiens]	paired amphipathic helix protein Sin3b isoform 2 [Homo sapiens];paired amphipathic helix protein Sin3b isoform 1 [Homo sapiens];paired amphipathic helix protein Sin3b isoform 3 [Homo sapiens]
GQEDLLSEFGQFLPEAKR; |; IYGDKAPEIIESLK	212.9	DSSO	Intra	12	3	GQEDLLSEFGQFLPEA[K]R	1xDSSO [K17]	NP_001284524.1	239	IYGD[K]APEIIESLK	1xDSSO [K5]	NP_001284524.1	519	paired amphipathic helix protein Sin3b isoform 2 [Homo sapiens];paired amphipathic helix protein Sin3b isoform 1 [Homo sapiens]	paired amphipathic helix protein Sin3b isoform 2 [Homo sapiens];paired amphipathic helix protein Sin3b isoform 1 [Homo sapiens];paired amphipathic helix protein Sin3b isoform 3 [Homo sapiens]
GQEDLLSEFGQFLPEAKR; |; NPVTAVPVVLKR	212.92	DSSO	Intra	6	3	GQEDLLSEFGQFLPEA[K]R	1xDSSO [K17]	NP_001284524.1	239	NPVTAVPVVL[K]R	1xDSSO [K11]	NP_001284524.1	540	paired amphipathic helix protein Sin3b isoform 2 [Homo sapiens];paired amphipathic helix protein Sin3b isoform 1 [Homo sapiens]	paired amphipathic helix protein Sin3b isoform 2 [Homo sapiens];paired amphipathic helix protein Sin3b isoform 1 [Homo sapiens];paired amphipathic helix protein Sin3b isoform 3 [Homo sapiens]
SFLEILHTYQKEQLNTR; |; AKEEEWR	266.35	DSSO	Intra	5	3	SFLEILHTYQ[K]EQLNTR	1xDSSO [K11]	NP_001284524.1	195	A[K]EEEWR	1xDSSO [K2]	NP_001284524.1	545	paired amphipathic helix protein Sin3b isoform 2 [Homo sapiens];paired amphipathic helix protein Sin3b isoform 1 [Homo sapiens]	paired amphipathic helix protein Sin3b isoform 2 [Homo sapiens];paired amphipathic helix protein Sin3b isoform 1 [Homo sapiens];paired amphipathic helix protein Sin3b isoform 3 [Homo sapiens]
GQEDLLSEFGQFLPEAKR; |; AKEEEWR	183.9	DSSO	Intra	5	3	GQEDLLSEFGQFLPEA[K]R	1xDSSO [K17]	NP_001284524.1	239	A[K]EEEWR	1xDSSO [K2]	NP_001284524.1	545	paired amphipathic helix protein Sin3b isoform 2 [Homo sapiens];paired amphipathic helix protein Sin3b isoform 1 [Homo sapiens]	paired amphipathic helix protein Sin3b isoform 2 [Homo sapiens];paired amphipathic helix protein Sin3b isoform 1 [Homo sapiens];paired amphipathic helix protein Sin3b isoform 3 [Homo sapiens]
VLKSQEVYENFLR; |; AKEEEWR	62.93	DSSO	Intra	2	3	VL[K]SQEVYENFLR	1xDSSO [K3]	NP_001284524.1	319	A[K]EEEWR	1xDSSO [K2]	NP_001284524.1	545	paired amphipathic helix protein Sin3b isoform 2 [Homo sapiens];paired amphipathic helix protein Sin3b isoform 1 [Homo sapiens]	paired amphipathic helix protein Sin3b isoform 2 [Homo sapiens];paired amphipathic helix protein Sin3b isoform 1 [Homo sapiens];paired amphipathic helix protein Sin3b isoform 3 [Homo sapiens]
SFLGVKELSFAPPMSDR; |; AKEEEWR	180.7	DSSO	Intra	11	3	SFLGV[K]ELSFAPPMSDR	1xDSSO [K6]	NP_001284524.1	369	A[K]EEEWR	1xDSSO [K2]	NP_001284524.1	545	paired amphipathic helix protein Sin3b isoform 2 [Homo sapiens];paired amphipathic helix protein Sin3b isoform 1 [Homo sapiens]	paired amphipathic helix protein Sin3b isoform 2 [Homo sapiens];paired amphipathic helix protein Sin3b isoform 1 [Homo sapiens];paired amphipathic helix protein Sin3b isoform 3 [Homo sapiens]
EIDYASCKR; |; AKEEEWR	150.17	DSSO	Intra	1	3	EIDYASC[K]R	1xCarbamidomethyl [C7]; 1xDSSO [K8]	NP_001284524.1	395	A[K]EEEWR	1xDSSO [K2]	NP_001284524.1	545	paired amphipathic helix protein Sin3b isoform 2 [Homo sapiens];paired amphipathic helix protein Sin3b isoform 1 [Homo sapiens]	paired amphipathic helix protein Sin3b isoform 2 [Homo sapiens];paired amphipathic helix protein Sin3b isoform 1 [Homo sapiens];paired amphipathic helix protein Sin3b isoform 3 [Homo sapiens]
EFKSQSIDTPGVIR; |;EAQQGFNKIWR	341.77	DSSO	Intra	4	3	EF[K]SQSIDTPGVIR	1xDSSO [K3]	NP_001284524.1	73	EAQQGFN[K]IWR	1xDSSO [K8]	NP_001284524.1	558	paired amphipathic helix protein Sin3b isoform 2 [Homo sapiens];paired amphipathic helix protein Sin3b isoform 1 [Homo sapiens]	paired amphipathic helix protein Sin3b isoform 2 [Homo sapiens];paired amphipathic helix protein Sin3b isoform 1 [Homo sapiens];paired amphipathic helix protein Sin3b isoform 3 [Homo sapiens]
SFLEILHTYQKEQLNTR; |; EAQQGFNKIWR	324.34	DSSO	Intra	4	3	SFLEILHTYQ[K]EQLNTR	1xDSSO [K11]	NP_001284524.1	195	EAQQGFN[K]IWR	1xDSSO [K8]	NP_001284524.1	558	paired amphipathic helix protein Sin3b isoform 2 [Homo sapiens];paired amphipathic helix protein Sin3b isoform 1 [Homo sapiens]	paired amphipathic helix protein Sin3b isoform 2 [Homo sapiens];paired amphipathic helix protein Sin3b isoform 1 [Homo sapiens];paired amphipathic helix protein Sin3b isoform 3 [Homo sapiens]
GQEDLLSEFGQFLPEAKR; |; EAQQGFNKIWR	272.44	DSSO	Intra	5	3	GQEDLLSEFGQFLPEA[K]R	1xDSSO [K17]	NP_001284524.1	239	EAQQGFN[K]IWR	1xDSSO [K8]	NP_001284524.1	558	paired amphipathic helix protein Sin3b isoform 2 [Homo sapiens];paired amphipathic helix protein Sin3b isoform 1 [Homo sapiens]	paired amphipathic helix protein Sin3b isoform 2 [Homo sapiens];paired amphipathic helix protein Sin3b isoform 1 [Homo sapiens];paired amphipathic helix protein Sin3b isoform 3 [Homo sapiens]
SRPSLLRPVSAPAKK; |; EAQQGFNKIWR	187.42	DSSO	Intra	1	3	SRPSLLRPVSAPA[K]K	1xDSSO [K14]	NP_001284524.1	283	EAQQGFN[K]IWR	1xDSSO [K8]	NP_001284524.1	558	paired amphipathic helix protein Sin3b isoform 2 [Homo sapiens];paired amphipathic helix protein Sin3b isoform 1 [Homo sapiens]	paired amphipathic helix protein Sin3b isoform 2 [Homo sapiens];paired amphipathic helix protein Sin3b isoform 1 [Homo sapiens];paired amphipathic helix protein Sin3b isoform 3 [Homo sapiens]
YGTLQEFSFFDKVR; |; EAQQGFNKIWR	297.5	DSSO	Intra	6	3	YGTLQEFSFFD[K]VR	1xDSSO [K12]	NP_001284524.1	313	EAQQGFN[K]IWR	1xDSSO [K8]	NP_001284524.1	558	paired amphipathic helix protein Sin3b isoform 2 [Homo sapiens];paired amphipathic helix protein Sin3b isoform 1 [Homo sapiens]	paired amphipathic helix protein Sin3b isoform 2 [Homo sapiens];paired amphipathic helix protein Sin3b isoform 1 [Homo sapiens];paired amphipathic helix protein Sin3b isoform 3 [Homo sapiens]
VLKSQEVYENFLR; |;EAQQGFNKIWR	238.51	DSSO	Intra	5	3	VL[K]SQEVYENFLR	1xDSSO [K3]	NP_001284524.1	319	EAQQGFN[K]IWR	1xDSSO [K8]	NP_001284524.1	558	paired amphipathic helix protein Sin3b isoform 2 [Homo sapiens];paired amphipathic helix protein Sin3b isoform 1 [Homo sapiens]	paired amphipathic helix protein Sin3b isoform 2 [Homo sapiens];paired amphipathic helix protein Sin3b isoform 1 [Homo sapiens];paired amphipathic helix protein Sin3b isoform 3 [Homo sapiens]
SFLGVKELSFAPPMSDR; |;EAQQGFNKIWR	233.84	DSSO	Intra	14	3	SFLGV[K]ELSFAPPMSDR	1xDSSO [K6]	NP_001284524.1	369	EAQQGFN[K]IWR	1xDSSO [K8]	NP_001284524.1	558	paired amphipathic helix protein Sin3b isoform 2 [Homo sapiens];paired amphipathic helix protein Sin3b isoform 1 [Homo sapiens]	paired amphipathic helix protein Sin3b isoform 2 [Homo sapiens];paired amphipathic helix protein Sin3b isoform 1 [Homo sapiens];paired amphipathic helix protein Sin3b isoform 3 [Homo sapiens]
GQEDLLSEFGQFLPEAKR; |; EQYEKAYLK	189.56	DSSO	Intra	1	3	GQEDLLSEFGQFLPEA[K]R	1xDSSO [K17]	NP_001284524.1	239	EQYE[K]AYLK	1xDSSO [K5]	NP_001284524.1	566	paired amphipathic helix protein Sin3b isoform 2 [Homo sapiens];paired amphipathic helix protein Sin3b isoform 1 [Homo sapiens]	paired amphipathic helix protein Sin3b isoform 2 [Homo sapiens];paired amphipathic helix protein Sin3b isoform 1 [Homo sapiens];paired amphipathic helix protein Sin3b isoform 3 [Homo sapiens]
GQEDLLSEFGQFLPEAKR; |; AYLKSLDHQAVNFK	160.11	DSSO	Intra	1	3	GQEDLLSEFGQFLPEA[K]R	1xDSSO [K17]	NP_001284524.1	239	AYL[K]SLDHQAVNFK	1xDSSO [K4]	NP_001284524.1	570	paired amphipathic helix protein Sin3b isoform 2 [Homo sapiens];paired amphipathic helix protein Sin3b isoform 1 [Homo sapiens]	paired amphipathic helix protein Sin3b isoform 2 [Homo sapiens];paired amphipathic helix protein Sin3b isoform 1 [Homo sapiens];paired amphipathic helix protein Sin3b isoform 3 [Homo sapiens]
SFLEILHTYQKEQLNTR; |; QNDTKALR	315.68	DSSO	Intra	5	3	SFLEILHTYQ[K]EQLNTR	1xDSSO [K11]	NP_001284524.1	195	QNDT[K]ALR	1xDSSO [K5]	NP_001284524.1	585	paired amphipathic helix protein Sin3b isoform 2 [Homo sapiens];paired amphipathic helix protein Sin3b isoform 1 [Homo sapiens]	paired amphipathic helix protein Sin3b isoform 2 [Homo sapiens];paired amphipathic helix protein Sin3b isoform 1 [Homo sapiens];paired amphipathic helix protein Sin3b isoform 3 [Homo sapiens]
GQEDLLSEFGQFLPEAKR; |; QNDTKALR	180.32	DSSO	Intra	10	3	GQEDLLSEFGQFLPEA[K]R	1xDSSO [K17]	NP_001284524.1	239	QNDT[K]ALR	1xDSSO [K5]	NP_001284524.1	585	paired amphipathic helix protein Sin3b isoform 2 [Homo sapiens];paired amphipathic helix protein Sin3b isoform 1 [Homo sapiens]	paired amphipathic helix protein Sin3b isoform 2 [Homo sapiens];paired amphipathic helix protein Sin3b isoform 1 [Homo sapiens];paired amphipathic helix protein Sin3b isoform 3 [Homo sapiens]
SRPSLLRPVSAPAKK; |; QNDTKALR	169.84	DSSO	Intra	4	3	SRPSLLRPVSAPA[K]K	1xDSSO [K14]	NP_001284524.1	283	QNDT[K]ALR	1xDSSO [K5]	NP_001284524.1	585	paired amphipathic helix protein Sin3b isoform 2 [Homo sapiens];paired amphipathic helix protein Sin3b isoform 1 [Homo sapiens]	paired amphipathic helix protein Sin3b isoform 2 [Homo sapiens];paired amphipathic helix protein Sin3b isoform 1 [Homo sapiens];paired amphipathic helix protein Sin3b isoform 3 [Homo sapiens]
GTKDLSIAAVGK; |;QNDTKALR	180.19	DSSO	Intra	3	3	GT[K]DLSIAAVGK	1xDSSO [K3]	NP_001284524.1	292	QNDT[K]ALR	1xDSSO [K5]	NP_001284524.1	585	paired amphipathic helix protein Sin3b isoform 2 [Homo sapiens];paired amphipathic helix protein Sin3b isoform 1 [Homo sapiens]	paired amphipathic helix protein Sin3b isoform 2 [Homo sapiens];paired amphipathic helix protein Sin3b isoform 1 [Homo sapiens];paired amphipathic helix protein Sin3b isoform 3 [Homo sapiens]
VLKSQEVYENFLR; |;QNDTKALR	252.84	DSSO	Intra	5	3	VL[K]SQEVYENFLR	1xDSSO [K3]	NP_001284524.1	319	QNDT[K]ALR	1xDSSO [K5]	NP_001284524.1	585	paired amphipathic helix protein Sin3b isoform 2 [Homo sapiens];paired amphipathic helix protein Sin3b isoform 1 [Homo sapiens]	paired amphipathic helix protein Sin3b isoform 2 [Homo sapiens];paired amphipathic helix protein Sin3b isoform 1 [Homo sapiens];paired amphipathic helix protein Sin3b isoform 3 [Homo sapiens]
GQEDLLSEFGQFLPEAKR; |; LLKIYR	276.14	DSSO	Intra	20	3	GQEDLLSEFGQFLPEA[K]R	1xDSSO [K17]	NP_001284524.1	239	LL[K]IYR	1xDSSO [K3]	NP_001284524.1	765	paired amphipathic helix protein Sin3b isoform 2 [Homo sapiens];paired amphipathic helix protein Sin3b isoform 1 [Homo sapiens]	paired amphipathic helix protein Sin3b isoform 2 [Homo sapiens];paired amphipathic helix protein Sin3b isoform 1 [Homo sapiens];paired amphipathic helix protein Sin3b isoform 3 [Homo sapiens]
GTKDLSIAAVGK; |;LLKIYR	215.84	DSSO	Intra	3	3	GT[K]DLSIAAVGK	1xDSSO [K3]	NP_001284524.1	292	LL[K]IYR	1xDSSO [K3]	NP_001284524.1	765	paired amphipathic helix protein Sin3b isoform 2 [Homo sapiens];paired amphipathic helix protein Sin3b isoform 1 [Homo sapiens]	paired amphipathic helix protein Sin3b isoform 2 [Homo sapiens];paired amphipathic helix protein Sin3b isoform 1 [Homo sapiens];paired amphipathic helix protein Sin3b isoform 3 [Homo sapiens]
SFLEILHTYQKEQLNTR; |; QAQKQLLEYR	322.55	DSSO	Intra	1	3	SFLEILHTYQ[K]EQLNTR	1xDSSO [K11]	NP_001284524.1	195	QAQ[K]QLLEYR	1xDSSO [K4]	NP_001284524.1	772	paired amphipathic helix protein Sin3b isoform 2 [Homo sapiens];paired amphipathic helix protein Sin3b isoform 1 [Homo sapiens]	paired amphipathic helix protein Sin3b isoform 2 [Homo sapiens];paired amphipathic helix protein Sin3b isoform 1 [Homo sapiens];paired amphipathic helix protein Sin3b isoform 3 [Homo sapiens]
EFKSQSIDTPGVIR; |; EKLLCEGR	108.98	DSSO	Intra	1	3	EF[K]SQSIDTPGVIR	1xDSSO [K3]	NP_001284524.1	73	E[K]LLCEGR	1xCarbamidomethyl [C5]; 1xDSSO [K2]	NP_001284524.1	785	paired amphipathic helix protein Sin3b isoform 2 [Homo sapiens];paired amphipathic helix protein Sin3b isoform 1 [Homo sapiens]	paired amphipathic helix protein Sin3b isoform 2 [Homo sapiens];paired amphipathic helix protein Sin3b isoform 1 [Homo sapiens];paired amphipathic helix protein Sin3b isoform 3 [Homo sapiens]
SFLEILHTYQKEQLNTR; |; EKLLCEGR	290.39	DSSO	Intra	5	3	SFLEILHTYQ[K]EQLNTR	1xDSSO [K11]	NP_001284524.1	195	E[K]LLCEGR	1xCarbamidomethyl [C5]; 1xDSSO [K2]	NP_001284524.1	785	paired amphipathic helix protein Sin3b isoform 2 [Homo sapiens];paired amphipathic helix protein Sin3b isoform 1 [Homo sapiens]	paired amphipathic helix protein Sin3b isoform 2 [Homo sapiens];paired amphipathic helix protein Sin3b isoform 1 [Homo sapiens];paired amphipathic helix protein Sin3b isoform 3 [Homo sapiens]
GQEDLLSEFGQFLPEAKR; |; EKLLCEGR	159.95	DSSO	Intra	4	3	GQEDLLSEFGQFLPEA[K]R	1xDSSO [K17]	NP_001284524.1	239	E[K]LLCEGR	1xCarbamidomethyl [C5]; 1xDSSO [K2]	NP_001284524.1	785	paired amphipathic helix protein Sin3b isoform 2 [Homo sapiens];paired amphipathic helix protein Sin3b isoform 1 [Homo sapiens]	paired amphipathic helix protein Sin3b isoform 2 [Homo sapiens];paired amphipathic helix protein Sin3b isoform 1 [Homo sapiens];paired amphipathic helix protein Sin3b isoform 3 [Homo sapiens]
EFKSQSIDTPGVIR; |; EKGSDPAMELR	145.43	DSSO	Intra	6	3	EF[K]SQSIDTPGVIR	1xDSSO [K3]	NP_001284524.1	73	E[K]GSDPAMELR	1xDSSO [K2]	NP_001284524.1	794	paired amphipathic helix protein Sin3b isoform 2 [Homo sapiens];paired amphipathic helix protein Sin3b isoform 1 [Homo sapiens]	paired amphipathic helix protein Sin3b isoform 2 [Homo sapiens];paired amphipathic helix protein Sin3b isoform 1 [Homo sapiens];paired amphipathic helix protein Sin3b isoform 3 [Homo sapiens]
SFLEILHTYQKEQLNTR; |; EKGSDPAMELR	164.8	DSSO	Intra	4	3	SFLEILHTYQ[K]EQLNTR	1xDSSO [K11]	NP_001284524.1	195	E[K]GSDPAMELR	1xDSSO [K2]	NP_001284524.1	794	paired amphipathic helix protein Sin3b isoform 2 [Homo sapiens];paired amphipathic helix protein Sin3b isoform 1 [Homo sapiens]	paired amphipathic helix protein Sin3b isoform 2 [Homo sapiens];paired amphipathic helix protein Sin3b isoform 1 [Homo sapiens];paired amphipathic helix protein Sin3b isoform 3 [Homo sapiens]
GQEDLLSEFGQFLPEAKR; |; EKGSDPAMELR	243.05	DSSO	Intra	10	3	GQEDLLSEFGQFLPEA[K]R	1xDSSO [K17]	NP_001284524.1	239	E[K]GSDPAMELR	1xDSSO [K2]	NP_001284524.1	794	paired amphipathic helix protein Sin3b isoform 2 [Homo sapiens];paired amphipathic helix protein Sin3b isoform 1 [Homo sapiens]	paired amphipathic helix protein Sin3b isoform 2 [Homo sapiens];paired amphipathic helix protein Sin3b isoform 1 [Homo sapiens];paired amphipathic helix protein Sin3b isoform 3 [Homo sapiens]
GQEDLLSEFGQFLPEAKR; |; ETSYQWKAER	243.82	DSSO	Intra	6	3	GQEDLLSEFGQFLPEA[K]R	1xDSSO [K17]	NP_001284524.1	239	ETSYQW[K]AER	1xDSSO [K7]	NP_001284524.1	910	paired amphipathic helix protein Sin3b isoform 2 [Homo sapiens];paired amphipathic helix protein Sin3b isoform 1 [Homo sapiens]	paired amphipathic helix protein Sin3b isoform 2 [Homo sapiens];paired amphipathic helix protein Sin3b isoform 1 [Homo sapiens];paired amphipathic helix protein Sin3b isoform 3 [Homo sapiens]
SRPSLLRPVSAPAKK; |; ETSYQWKAER	108.53	DSSO	Intra	1	3	SRPSLLRPVSAPA[K]K	1xDSSO [K14]	NP_001284524.1	283	ETSYQW[K]AER	1xDSSO [K7]	NP_001284524.1	910	paired amphipathic helix protein Sin3b isoform 2 [Homo sapiens];paired amphipathic helix protein Sin3b isoform 1 [Homo sapiens]	paired amphipathic helix protein Sin3b isoform 2 [Homo sapiens];paired amphipathic helix protein Sin3b isoform 1 [Homo sapiens];paired amphipathic helix protein Sin3b isoform 3 [Homo sapiens]
VLKSQEVYENFLR; |;ETSYQWKAER	255.41	DSSO	Intra	4	3	VL[K]SQEVYENFLR	1xDSSO [K3]	NP_001284524.1	319	ETSYQW[K]AER	1xDSSO [K7]	NP_001284524.1	910	paired amphipathic helix protein Sin3b isoform 2 [Homo sapiens];paired amphipathic helix protein Sin3b isoform 1 [Homo sapiens]	paired amphipathic helix protein Sin3b isoform 2 [Homo sapiens];paired amphipathic helix protein Sin3b isoform 1 [Homo sapiens];paired amphipathic helix protein Sin3b isoform 3 [Homo sapiens]
SKSLLNEIESVYDEHQEQHSEGR; |;LLKIYR	389.83	DSSO	Intra	31	3	S[K]SLLNEIESVYDEHQEQHSEGR	1xDSSO [K2]	NP_001284524.1	590	LL[K]IYR	1xDSSO [K3]	NP_001284524.1	765	paired amphipathic helix protein Sin3b isoform 2 [Homo sapiens];paired amphipathic helix protein Sin3b isoform 1 [Homo sapiens];paired amphipathic helix protein Sin3b isoform 3 [Homo sapiens]	paired amphipathic helix protein Sin3b isoform 2 [Homo sapiens];paired amphipathic helix protein Sin3b isoform 1 [Homo sapiens];paired amphipathic helix protein Sin3b isoform 3 [Homo sapiens]
SKSLLNEIESVYDEHQEQHSEGR; |;QNDTKALR	381.48	DSSO	Intra	55	3	S[K]SLLNEIESVYDEHQEQHSEGR	1xDSSO [K2]	NP_001284524.1	590	QNDT[K]ALR	1xDSSO [K5]	NP_001284524.1	585	paired amphipathic helix protein Sin3b isoform 2 [Homo sapiens];paired amphipathic helix protein Sin3b isoform 1 [Homo sapiens];paired amphipathic helix protein Sin3b isoform 3 [Homo sapiens]	paired amphipathic helix protein Sin3b isoform 2 [Homo sapiens];paired amphipathic helix protein Sin3b isoform 1 [Homo sapiens];paired amphipathic helix protein Sin3b isoform 3 [Homo sapiens]
IYGDKAPEIIESLK; |; EKGSDPAMELR	306.86	DSSO	Intra	4	3	IYGD[K]APEIIESLK	1xDSSO [K5]	NP_001284524.1	519	E[K]GSDPAMELR	1xDSSO [K2]	NP_001284524.1	794	paired amphipathic helix protein Sin3b isoform 2 [Homo sapiens];paired amphipathic helix protein Sin3b isoform 1 [Homo sapiens];paired amphipathic helix protein Sin3b isoform 3 [Homo sapiens]	paired amphipathic helix protein Sin3b isoform 2 [Homo sapiens];paired amphipathic helix protein Sin3b isoform 1 [Homo sapiens];paired amphipathic helix protein Sin3b isoform 3 [Homo sapiens]
IYGDKAPEIIESLK; |; LLKIYR	304.82	DSSO	Intra	4	3	IYGD[K]APEIIESLK	1xDSSO [K5]	NP_001284524.1	519	LL[K]IYR	1xDSSO [K3]	NP_001284524.1	765	paired amphipathic helix protein Sin3b isoform 2 [Homo sapiens];paired amphipathic helix protein Sin3b isoform 1 [Homo sapiens];paired amphipathic helix protein Sin3b isoform 3 [Homo sapiens]	paired amphipathic helix protein Sin3b isoform 2 [Homo sapiens];paired amphipathic helix protein Sin3b isoform 1 [Homo sapiens];paired amphipathic helix protein Sin3b isoform 3 [Homo sapiens]
IYGDKAPEIIESLKK; |;KNPVTAVPVVLKR	303.18	DSSO	Intra	41	3	IYGD[K]APEIIESLKK	1xDSSO [K5]	NP_001284524.1	519	KNPVTAVPVVL[K]R	1xDSSO [K12]	NP_001284524.1	540	paired amphipathic helix protein Sin3b isoform 2 [Homo sapiens];paired amphipathic helix protein Sin3b isoform 1 [Homo sapiens];paired amphipathic helix protein Sin3b isoform 3 [Homo sapiens]	paired amphipathic helix protein Sin3b isoform 2 [Homo sapiens];paired amphipathic helix protein Sin3b isoform 1 [Homo sapiens];paired amphipathic helix protein Sin3b isoform 3 [Homo sapiens]
SKSLLNEIESVYDEHQEQHSEGR; |;EAQQGFNKIWR	292.3	DSSO	Intra	14	3	S[K]SLLNEIESVYDEHQEQHSEGR	1xDSSO [K2]	NP_001284524.1	590	EAQQGFN[K]IWR	1xDSSO [K8]	NP_001284524.1	558	paired amphipathic helix protein Sin3b isoform 2 [Homo sapiens];paired amphipathic helix protein Sin3b isoform 1 [Homo sapiens];paired amphipathic helix protein Sin3b isoform 3 [Homo sapiens]	paired amphipathic helix protein Sin3b isoform 2 [Homo sapiens];paired amphipathic helix protein Sin3b isoform 1 [Homo sapiens];paired amphipathic helix protein Sin3b isoform 3 [Homo sapiens]
IYGDKAPEIIESLKK; |; LKAKEEEWR	277.96	DSSO	Intra	32	3	IYGD[K]APEIIESLKK	1xDSSO [K5]	NP_001284524.1	519	LKA[K]EEEWR	1xDSSO [K4]	NP_001284524.1	545	paired amphipathic helix protein Sin3b isoform 2 [Homo sapiens];paired amphipathic helix protein Sin3b isoform 1 [Homo sapiens];paired amphipathic helix protein Sin3b isoform 3 [Homo sapiens]	paired amphipathic helix protein Sin3b isoform 2 [Homo sapiens];paired amphipathic helix protein Sin3b isoform 1 [Homo sapiens];paired amphipathic helix protein Sin3b isoform 3 [Homo sapiens]
SKSLLNEIESVYDEHQEQHSEGR; |;QAQKQLLEYR	274.32	DSSO	Intra	5	3	S[K]SLLNEIESVYDEHQEQHSEGR	1xDSSO [K2]	NP_001284524.1	590	QAQ[K]QLLEYR	1xDSSO [K4]	NP_001284524.1	772	paired amphipathic helix protein Sin3b isoform 2 [Homo sapiens];paired amphipathic helix protein Sin3b isoform 1 [Homo sapiens];paired amphipathic helix protein Sin3b isoform 3 [Homo sapiens]	paired amphipathic helix protein Sin3b isoform 2 [Homo sapiens];paired amphipathic helix protein Sin3b isoform 1 [Homo sapiens];paired amphipathic helix protein Sin3b isoform 3 [Homo sapiens]
EAQQGFNKIWR; |; AKEEEWR	269.01	DSSO	Intra	4	3	EAQQGFN[K]IWR	1xDSSO [K8]	NP_001284524.1	558	A[K]EEEWR	1xDSSO [K2]	NP_001284524.1	545	paired amphipathic helix protein Sin3b isoform 2 [Homo sapiens];paired amphipathic helix protein Sin3b isoform 1 [Homo sapiens];paired amphipathic helix protein Sin3b isoform 3 [Homo sapiens]	paired amphipathic helix protein Sin3b isoform 2 [Homo sapiens];paired amphipathic helix protein Sin3b isoform 1 [Homo sapiens];paired amphipathic helix protein Sin3b isoform 3 [Homo sapiens]
IYGDKAPEIIESLKK; |;IYGDKAPEIIESLK	256.25	DSSO	Intra	2	3	IYGD[K]APEIIESLKK	1xDSSO [K5]	NP_001284524.1	519	IYGD[K]APEIIESLK	1xDSSO [K5]	NP_001284524.1	519	paired amphipathic helix protein Sin3b isoform 2 [Homo sapiens];paired amphipathic helix protein Sin3b isoform 1 [Homo sapiens];paired amphipathic helix protein Sin3b isoform 3 [Homo sapiens]	paired amphipathic helix protein Sin3b isoform 2 [Homo sapiens];paired amphipathic helix protein Sin3b isoform 1 [Homo sapiens];paired amphipathic helix protein Sin3b isoform 3 [Homo sapiens]
LKQPSEVELEEYYPAFLDMVR; |;REKGSDPAMELR	254.9	DSSO	Intra	55	3	L[K]QPSEVELEEYYPAFLDMVR	1xOxidation [M19]; 1xDSSO [K2]	NP_001284524.1	805	RE[K]GSDPAMELR	1xDSSO [K3]; 1xOxidation [M9]	NP_001284524.1	794	paired amphipathic helix protein Sin3b isoform 2 [Homo sapiens];paired amphipathic helix protein Sin3b isoform 1 [Homo sapiens];paired amphipathic helix protein Sin3b isoform 3 [Homo sapiens]	paired amphipathic helix protein Sin3b isoform 2 [Homo sapiens];paired amphipathic helix protein Sin3b isoform 1 [Homo sapiens];paired amphipathic helix protein Sin3b isoform 3 [Homo sapiens]
KNPVTAVPVVLKR; |; AKEEEWR	252.84	DSSO	Intra	8	3	KNPVTAVPVVL[K]R	1xDSSO [K12]	NP_001284524.1	540	A[K]EEEWR	1xDSSO [K2]	NP_001284524.1	545	paired amphipathic helix protein Sin3b isoform 2 [Homo sapiens];paired amphipathic helix protein Sin3b isoform 1 [Homo sapiens];paired amphipathic helix protein Sin3b isoform 3 [Homo sapiens]	paired amphipathic helix protein Sin3b isoform 2 [Homo sapiens];paired amphipathic helix protein Sin3b isoform 1 [Homo sapiens];paired amphipathic helix protein Sin3b isoform 3 [Homo sapiens]
EAQQGFNKIWR; |; LLKIYR	252.16	DSSO	Intra	4	3	EAQQGFN[K]IWR	1xDSSO [K8]	NP_001284524.1	558	LL[K]IYR	1xDSSO [K3]	NP_001284524.1	765	paired amphipathic helix protein Sin3b isoform 2 [Homo sapiens];paired amphipathic helix protein Sin3b isoform 1 [Homo sapiens];paired amphipathic helix protein Sin3b isoform 3 [Homo sapiens]	paired amphipathic helix protein Sin3b isoform 2 [Homo sapiens];paired amphipathic helix protein Sin3b isoform 1 [Homo sapiens];paired amphipathic helix protein Sin3b isoform 3 [Homo sapiens]
QAQKQLLEYR; |; EKLLCEGR	247.1	DSSO	Intra	6	3	QAQ[K]QLLEYR	1xDSSO [K4]	NP_001284524.1	772	E[K]LLCEGR	1xCarbamidomethyl [C5]; 1xDSSO [K2]	NP_001284524.1	785	paired amphipathic helix protein Sin3b isoform 2 [Homo sapiens];paired amphipathic helix protein Sin3b isoform 1 [Homo sapiens];paired amphipathic helix protein Sin3b isoform 3 [Homo sapiens]	paired amphipathic helix protein Sin3b isoform 2 [Homo sapiens];paired amphipathic helix protein Sin3b isoform 1 [Homo sapiens];paired amphipathic helix protein Sin3b isoform 3 [Homo sapiens]
IYGDKAPEIIESLK; |; KNPVTAVPVVLK	242.3	DSSO	Intra	3	3	IYGD[K]APEIIESLK	1xDSSO [K5]	NP_001284524.1	519	[K]NPVTAVPVVLK	1xDSSO [K1]	NP_001284524.1	529	paired amphipathic helix protein Sin3b isoform 2 [Homo sapiens];paired amphipathic helix protein Sin3b isoform 1 [Homo sapiens];paired amphipathic helix protein Sin3b isoform 3 [Homo sapiens]	paired amphipathic helix protein Sin3b isoform 2 [Homo sapiens];paired amphipathic helix protein Sin3b isoform 1 [Homo sapiens];paired amphipathic helix protein Sin3b isoform 3 [Homo sapiens]
YVEQYVGTEGASSSPTEGFLLKPVFLQR; |; EAQQGFNKIWR	241.78	DSSO	Intra	2	3	YVEQYVGTEGASSSPTEGFLL[K]PVFLQR	1xDSSO [K22]	NP_001284524.1	979	EAQQGFN[K]IWR	1xDSSO [K8]	NP_001284524.1	558	paired amphipathic helix protein Sin3b isoform 2 [Homo sapiens];paired amphipathic helix protein Sin3b isoform 1 [Homo sapiens];paired amphipathic helix protein Sin3b isoform 3 [Homo sapiens]	paired amphipathic helix protein Sin3b isoform 2 [Homo sapiens];paired amphipathic helix protein Sin3b isoform 1 [Homo sapiens];paired amphipathic helix protein Sin3b isoform 3 [Homo sapiens]
EAQQGFNKIWR; |; AKQVQPLVLLR	240.61	DSSO	Intra	4	3	EAQQGFN[K]IWR	1xDSSO [K8]	NP_001284524.1	558	A[K]QVQPLVLLR	1xDSSO [K2]	NP_001284524.1	1053	paired amphipathic helix protein Sin3b isoform 2 [Homo sapiens];paired amphipathic helix protein Sin3b isoform 1 [Homo sapiens];paired amphipathic helix protein Sin3b isoform 3 [Homo sapiens]	paired amphipathic helix protein Sin3b isoform 2 [Homo sapiens];paired amphipathic helix protein Sin3b isoform 1 [Homo sapiens];paired amphipathic helix protein Sin3b isoform 3 [Homo sapiens]
REKGSDPAMELR; |;EREKLLCEGR	236.98	DSSO	Intra	35	3	RE[K]GSDPAMELR	1xOxidation [M9]; 1xDSSO [K3]	NP_001284524.1	794	ERE[K]LLCEGR	1xCarbamidomethyl [C7]; 1xDSSO [K4]	NP_001284524.1	785	paired amphipathic helix protein Sin3b isoform 2 [Homo sapiens];paired amphipathic helix protein Sin3b isoform 1 [Homo sapiens];paired amphipathic helix protein Sin3b isoform 3 [Homo sapiens]	paired amphipathic helix protein Sin3b isoform 2 [Homo sapiens];paired amphipathic helix protein Sin3b isoform 1 [Homo sapiens];paired amphipathic helix protein Sin3b isoform 3 [Homo sapiens]
IYGDKAPEIIESLK; |;MAPEDQEKFR	228.74	DSSO	Intra	14	3	IYGD[K]APEIIESLK	1xDSSO [K5]	NP_001284524.1	519	MAPEDQE[K]FR	1xDSSO [K8]; 1xOxidation [M1]	NP_001284524.1	493	paired amphipathic helix protein Sin3b isoform 2 [Homo sapiens];paired amphipathic helix protein Sin3b isoform 1 [Homo sapiens];paired amphipathic helix protein Sin3b isoform 3 [Homo sapiens]	paired amphipathic helix protein Sin3b isoform 2 [Homo sapiens];paired amphipathic helix protein Sin3b isoform 1 [Homo sapiens];paired amphipathic helix protein Sin3b isoform 3 [Homo sapiens]
QLHHLVSDDVCLKVVELYLNEK; |; ETSYQWKAER	228.54	DSSO	Intra	3	3	QLHHLVSDDVCL[K]VVELYLNEK	1xCarbamidomethyl [C11]; 1xDSSO [K13]	NP_001284524.1	876	ETSYQW[K]AER	1xDSSO [K7]	NP_001284524.1	910	paired amphipathic helix protein Sin3b isoform 2 [Homo sapiens];paired amphipathic helix protein Sin3b isoform 1 [Homo sapiens];paired amphipathic helix protein Sin3b isoform 3 [Homo sapiens]	paired amphipathic helix protein Sin3b isoform 2 [Homo sapiens];paired amphipathic helix protein Sin3b isoform 1 [Homo sapiens];paired amphipathic helix protein Sin3b isoform 3 [Homo sapiens]
SKSLLNEIESVYDEHQEQHSEGR; |;AKQVQPLVLLR	224.26	DSSO	Intra	6	3	S[K]SLLNEIESVYDEHQEQHSEGR	1xDSSO [K2]	NP_001284524.1	590	A[K]QVQPLVLLR	1xDSSO [K2]	NP_001284524.1	1053	paired amphipathic helix protein Sin3b isoform 2 [Homo sapiens];paired amphipathic helix protein Sin3b isoform 1 [Homo sapiens];paired amphipathic helix protein Sin3b isoform 3 [Homo sapiens]	paired amphipathic helix protein Sin3b isoform 2 [Homo sapiens];paired amphipathic helix protein Sin3b isoform 1 [Homo sapiens];paired amphipathic helix protein Sin3b isoform 3 [Homo sapiens]
IYGDKAPEIIESLK; |; EKLLCEGR	216.97	DSSO	Intra	3	3	IYGD[K]APEIIESLK	1xDSSO [K5]	NP_001284524.1	519	E[K]LLCEGR	1xCarbamidomethyl [C5]; 1xDSSO [K2]	NP_001284524.1	785	paired amphipathic helix protein Sin3b isoform 2 [Homo sapiens];paired amphipathic helix protein Sin3b isoform 1 [Homo sapiens];paired amphipathic helix protein Sin3b isoform 3 [Homo sapiens]	paired amphipathic helix protein Sin3b isoform 2 [Homo sapiens];paired amphipathic helix protein Sin3b isoform 1 [Homo sapiens];paired amphipathic helix protein Sin3b isoform 3 [Homo sapiens]
EAQQGFNKIWR; |; KTPYEEQLHR	215.84	DSSO	Intra	3	3	EAQQGFN[K]IWR	1xDSSO [K8]	NP_001284524.1	558	[K]TPYEEQLHR	1xDSSO [K1]	NP_001284524.1	445	paired amphipathic helix protein Sin3b isoform 2 [Homo sapiens];paired amphipathic helix protein Sin3b isoform 1 [Homo sapiens];paired amphipathic helix protein Sin3b isoform 3 [Homo sapiens]	paired amphipathic helix protein Sin3b isoform 2 [Homo sapiens];paired amphipathic helix protein Sin3b isoform 1 [Homo sapiens];paired amphipathic helix protein Sin3b isoform 3 [Homo sapiens]
EAQQGFNKIWR; |; QAQKQLLEYR	215.84	DSSO	Intra	8	3	EAQQGFN[K]IWR	1xDSSO [K8]	NP_001284524.1	558	QAQ[K]QLLEYR	1xDSSO [K4]	NP_001284524.1	772	paired amphipathic helix protein Sin3b isoform 2 [Homo sapiens];paired amphipathic helix protein Sin3b isoform 1 [Homo sapiens];paired amphipathic helix protein Sin3b isoform 3 [Homo sapiens]	paired amphipathic helix protein Sin3b isoform 2 [Homo sapiens];paired amphipathic helix protein Sin3b isoform 1 [Homo sapiens];paired amphipathic helix protein Sin3b isoform 3 [Homo sapiens]
QAQKQLLEYR; |; LLKIYR	214.56	DSSO	Intra	54	3	QAQ[K]QLLEYR	1xDSSO [K4]	NP_001284524.1	772	LL[K]IYR	1xDSSO [K3]	NP_001284524.1	765	paired amphipathic helix protein Sin3b isoform 2 [Homo sapiens];paired amphipathic helix protein Sin3b isoform 1 [Homo sapiens];paired amphipathic helix protein Sin3b isoform 3 [Homo sapiens]	paired amphipathic helix protein Sin3b isoform 2 [Homo sapiens];paired amphipathic helix protein Sin3b isoform 1 [Homo sapiens];paired amphipathic helix protein Sin3b isoform 3 [Homo sapiens]
EAQQGFNKIWR; |; QNDTKALR	214.54	DSSO	Intra	3	3	EAQQGFN[K]IWR	1xDSSO [K8]	NP_001284524.1	558	QNDT[K]ALR	1xDSSO [K5]	NP_001284524.1	585	paired amphipathic helix protein Sin3b isoform 2 [Homo sapiens];paired amphipathic helix protein Sin3b isoform 1 [Homo sapiens];paired amphipathic helix protein Sin3b isoform 3 [Homo sapiens]	paired amphipathic helix protein Sin3b isoform 2 [Homo sapiens];paired amphipathic helix protein Sin3b isoform 1 [Homo sapiens];paired amphipathic helix protein Sin3b isoform 3 [Homo sapiens]
KNPVTAVPVVLKR; |; EKGSDPAMELR	212.09	DSSO	Intra	6	3	KNPVTAVPVVL[K]R	1xDSSO [K12]	NP_001284524.1	540	E[K]GSDPAMELR	1xDSSO [K2]	NP_001284524.1	794	paired amphipathic helix protein Sin3b isoform 2 [Homo sapiens];paired amphipathic helix protein Sin3b isoform 1 [Homo sapiens];paired amphipathic helix protein Sin3b isoform 3 [Homo sapiens]	paired amphipathic helix protein Sin3b isoform 2 [Homo sapiens];paired amphipathic helix protein Sin3b isoform 1 [Homo sapiens];paired amphipathic helix protein Sin3b isoform 3 [Homo sapiens]
EAQQGFNKIWR; |; EQYEKAYLK	208.63	DSSO	Intra	3	3	EAQQGFN[K]IWR	1xDSSO [K8]	NP_001284524.1	558	EQYE[K]AYLK	1xDSSO [K5]	NP_001284524.1	566	paired amphipathic helix protein Sin3b isoform 2 [Homo sapiens];paired amphipathic helix protein Sin3b isoform 1 [Homo sapiens];paired amphipathic helix protein Sin3b isoform 3 [Homo sapiens]	paired amphipathic helix protein Sin3b isoform 2 [Homo sapiens];paired amphipathic helix protein Sin3b isoform 1 [Homo sapiens];paired amphipathic helix protein Sin3b isoform 3 [Homo sapiens]
IYGDKAPEIIESLK; |; AKQVQPLVLLR	204.71	DSSO	Intra	2	3	IYGD[K]APEIIESLK	1xDSSO [K5]	NP_001284524.1	519	A[K]QVQPLVLLR	1xDSSO [K2]	NP_001284524.1	1053	paired amphipathic helix protein Sin3b isoform 2 [Homo sapiens];paired amphipathic helix protein Sin3b isoform 1 [Homo sapiens];paired amphipathic helix protein Sin3b isoform 3 [Homo sapiens]	paired amphipathic helix protein Sin3b isoform 2 [Homo sapiens];paired amphipathic helix protein Sin3b isoform 1 [Homo sapiens];paired amphipathic helix protein Sin3b isoform 3 [Homo sapiens]
EAQQGFNKIWR; |; EKLLCEGR	203.52	DSSO	Intra	2	3	EAQQGFN[K]IWR	1xDSSO [K8]	NP_001284524.1	558	E[K]LLCEGR	1xCarbamidomethyl [C5]; 1xDSSO [K2]	NP_001284524.1	785	paired amphipathic helix protein Sin3b isoform 2 [Homo sapiens];paired amphipathic helix protein Sin3b isoform 1 [Homo sapiens];paired amphipathic helix protein Sin3b isoform 3 [Homo sapiens]	paired amphipathic helix protein Sin3b isoform 2 [Homo sapiens];paired amphipathic helix protein Sin3b isoform 1 [Homo sapiens];paired amphipathic helix protein Sin3b isoform 3 [Homo sapiens]
EAQQGFNKIWR; |; ETSYQWKAER	195.83	DSSO	Intra	4	3	EAQQGFN[K]IWR	1xDSSO [K8]	NP_001284524.1	558	ETSYQW[K]AER	1xDSSO [K7]	NP_001284524.1	910	paired amphipathic helix protein Sin3b isoform 2 [Homo sapiens];paired amphipathic helix protein Sin3b isoform 1 [Homo sapiens];paired amphipathic helix protein Sin3b isoform 3 [Homo sapiens]	paired amphipathic helix protein Sin3b isoform 2 [Homo sapiens];paired amphipathic helix protein Sin3b isoform 1 [Homo sapiens];paired amphipathic helix protein Sin3b isoform 3 [Homo sapiens]
EAQQGFNKIWR; |; EKGSDPAMELR	195.83	DSSO	Intra	7	3	EAQQGFN[K]IWR	1xDSSO [K8]	NP_001284524.1	558	E[K]GSDPAMELR	1xDSSO [K2]	NP_001284524.1	794	paired amphipathic helix protein Sin3b isoform 2 [Homo sapiens];paired amphipathic helix protein Sin3b isoform 1 [Homo sapiens];paired amphipathic helix protein Sin3b isoform 3 [Homo sapiens]	paired amphipathic helix protein Sin3b isoform 2 [Homo sapiens];paired amphipathic helix protein Sin3b isoform 1 [Homo sapiens];paired amphipathic helix protein Sin3b isoform 3 [Homo sapiens]
KTPYEEQLHR; |;LLKIYR	192.03	DSSO	Intra	3	3	[K]TPYEEQLHR	1xDSSO [K1]	NP_001284524.1	445	LL[K]IYR	1xDSSO [K3]	NP_001284524.1	765	paired amphipathic helix protein Sin3b isoform 2 [Homo sapiens];paired amphipathic helix protein Sin3b isoform 1 [Homo sapiens];paired amphipathic helix protein Sin3b isoform 3 [Homo sapiens]	paired amphipathic helix protein Sin3b isoform 2 [Homo sapiens];paired amphipathic helix protein Sin3b isoform 1 [Homo sapiens];paired amphipathic helix protein Sin3b isoform 3 [Homo sapiens]
NPVTAVPVVLKR; |; LKAKEEEWR	179.28	DSSO	Intra	1	3	NPVTAVPVVL[K]R	1xDSSO [K11]	NP_001284524.1	540	L[K]AKEEEWR	1xDSSO [K2]	NP_001284524.1	543	paired amphipathic helix protein Sin3b isoform 2 [Homo sapiens];paired amphipathic helix protein Sin3b isoform 1 [Homo sapiens];paired amphipathic helix protein Sin3b isoform 3 [Homo sapiens]	paired amphipathic helix protein Sin3b isoform 2 [Homo sapiens];paired amphipathic helix protein Sin3b isoform 1 [Homo sapiens];paired amphipathic helix protein Sin3b isoform 3 [Homo sapiens]
QAQKQLLEYR; |; AKEEEWR	178.08	DSSO	Intra	1	3	QAQ[K]QLLEYR	1xDSSO [K4]	NP_001284524.1	772	A[K]EEEWR	1xDSSO [K2]	NP_001284524.1	545	paired amphipathic helix protein Sin3b isoform 2 [Homo sapiens];paired amphipathic helix protein Sin3b isoform 1 [Homo sapiens];paired amphipathic helix protein Sin3b isoform 3 [Homo sapiens]	paired amphipathic helix protein Sin3b isoform 2 [Homo sapiens];paired amphipathic helix protein Sin3b isoform 1 [Homo sapiens];paired amphipathic helix protein Sin3b isoform 3 [Homo sapiens]
KTPYEEQLHR; |;MAPEDQEKFR	177.92	DSSO	Intra	1	3	[K]TPYEEQLHR	1xDSSO [K1]	NP_001284524.1	445	MAPEDQE[K]FR	1xDSSO [K8]	NP_001284524.1	493	paired amphipathic helix protein Sin3b isoform 2 [Homo sapiens];paired amphipathic helix protein Sin3b isoform 1 [Homo sapiens];paired amphipathic helix protein Sin3b isoform 3 [Homo sapiens]	paired amphipathic helix protein Sin3b isoform 2 [Homo sapiens];paired amphipathic helix protein Sin3b isoform 1 [Homo sapiens];paired amphipathic helix protein Sin3b isoform 3 [Homo sapiens]
SKSLLNEIESVYDEHQEQHSEGR; |;FKLSTHK	177.9	DSSO	Intra	1	3	S[K]SLLNEIESVYDEHQEQHSEGR	1xDSSO [K2]	NP_001284524.1	590	F[K]LSTHK	1xDSSO [K2]	NP_001284524.1	1027	paired amphipathic helix protein Sin3b isoform 2 [Homo sapiens];paired amphipathic helix protein Sin3b isoform 1 [Homo sapiens];paired amphipathic helix protein Sin3b isoform 3 [Homo sapiens]	paired amphipathic helix protein Sin3b isoform 2 [Homo sapiens];paired amphipathic helix protein Sin3b isoform 1 [Homo sapiens];paired amphipathic helix protein Sin3b isoform 3 [Homo sapiens]
NPVTAVPVVLKR; |; VLESVQKK	177.04	DSSO	Intra	2	3	NPVTAVPVVL[K]R	1xDSSO [K11]	NP_001284524.1	540	VLESVQ[K]K	1xDSSO [K7]	NP_001284524.1	481	paired amphipathic helix protein Sin3b isoform 2 [Homo sapiens];paired amphipathic helix protein Sin3b isoform 1 [Homo sapiens];paired amphipathic helix protein Sin3b isoform 3 [Homo sapiens]	paired amphipathic helix protein Sin3b isoform 2 [Homo sapiens];paired amphipathic helix protein Sin3b isoform 1 [Homo sapiens];paired amphipathic helix protein Sin3b isoform 3 [Homo sapiens]
AKQVQPLVLLR; |;LLKIYR	170.02	DSSO	Intra	2	3	A[K]QVQPLVLLR	1xDSSO [K2]	NP_001284524.1	1053	LL[K]IYR	1xDSSO [K3]	NP_001284524.1	765	paired amphipathic helix protein Sin3b isoform 2 [Homo sapiens];paired amphipathic helix protein Sin3b isoform 1 [Homo sapiens];paired amphipathic helix protein Sin3b isoform 3 [Homo sapiens]	paired amphipathic helix protein Sin3b isoform 2 [Homo sapiens];paired amphipathic helix protein Sin3b isoform 1 [Homo sapiens];paired amphipathic helix protein Sin3b isoform 3 [Homo sapiens]
EKGSDPAMELR; |;AKEEEWR	166.86	DSSO	Intra	4	3	E[K]GSDPAMELR	1xDSSO [K2]	NP_001284524.1	794	A[K]EEEWR	1xDSSO [K2]	NP_001284524.1	545	paired amphipathic helix protein Sin3b isoform 2 [Homo sapiens];paired amphipathic helix protein Sin3b isoform 1 [Homo sapiens];paired amphipathic helix protein Sin3b isoform 3 [Homo sapiens]	paired amphipathic helix protein Sin3b isoform 2 [Homo sapiens];paired amphipathic helix protein Sin3b isoform 1 [Homo sapiens];paired amphipathic helix protein Sin3b isoform 3 [Homo sapiens]
MAPEDQEKFR; |; VLESVQKK	160.11	DSSO	Intra	3	3	MAPEDQE[K]FR	1xDSSO [K8]	NP_001284524.1	493	VLESVQ[K]K	1xDSSO [K7]	NP_001284524.1	481	paired amphipathic helix protein Sin3b isoform 2 [Homo sapiens];paired amphipathic helix protein Sin3b isoform 1 [Homo sapiens];paired amphipathic helix protein Sin3b isoform 3 [Homo sapiens]	paired amphipathic helix protein Sin3b isoform 2 [Homo sapiens];paired amphipathic helix protein Sin3b isoform 1 [Homo sapiens];paired amphipathic helix protein Sin3b isoform 3 [Homo sapiens]
EAQQGFNKIWR; |; FKLSTHK	157.25	DSSO	Intra	1	3	EAQQGFN[K]IWR	1xDSSO [K8]	NP_001284524.1	558	F[K]LSTHK	1xDSSO [K2]	NP_001284524.1	1027	paired amphipathic helix protein Sin3b isoform 2 [Homo sapiens];paired amphipathic helix protein Sin3b isoform 1 [Homo sapiens];paired amphipathic helix protein Sin3b isoform 3 [Homo sapiens]	paired amphipathic helix protein Sin3b isoform 2 [Homo sapiens];paired amphipathic helix protein Sin3b isoform 1 [Homo sapiens];paired amphipathic helix protein Sin3b isoform 3 [Homo sapiens]
AKQVQPLVLLR; |;EKLLCEGR	152.64	DSSO	Intra	3	3	A[K]QVQPLVLLR	1xDSSO [K2]	NP_001284524.1	1053	E[K]LLCEGR	1xCarbamidomethyl [C5]; 1xDSSO [K2]	NP_001284524.1	785	paired amphipathic helix protein Sin3b isoform 2 [Homo sapiens];paired amphipathic helix protein Sin3b isoform 1 [Homo sapiens];paired amphipathic helix protein Sin3b isoform 3 [Homo sapiens]	paired amphipathic helix protein Sin3b isoform 2 [Homo sapiens];paired amphipathic helix protein Sin3b isoform 1 [Homo sapiens];paired amphipathic helix protein Sin3b isoform 3 [Homo sapiens]
MAPEDQEKFR; |; AKEEEWR	150.17	DSSO	Intra	2	3	MAPEDQE[K]FR	1xDSSO [K8]	NP_001284524.1	493	A[K]EEEWR	1xDSSO [K2]	NP_001284524.1	545	paired amphipathic helix protein Sin3b isoform 2 [Homo sapiens];paired amphipathic helix protein Sin3b isoform 1 [Homo sapiens];paired amphipathic helix protein Sin3b isoform 3 [Homo sapiens]	paired amphipathic helix protein Sin3b isoform 2 [Homo sapiens];paired amphipathic helix protein Sin3b isoform 1 [Homo sapiens];paired amphipathic helix protein Sin3b isoform 3 [Homo sapiens]
IYGDKAPEIIESLK; |; KTPYEEQLHR	145.29	DSSO	Intra	1	3	IYGD[K]APEIIESLK	1xDSSO [K5]	NP_001284524.1	519	[K]TPYEEQLHR	1xDSSO [K1]	NP_001284524.1	445	paired amphipathic helix protein Sin3b isoform 2 [Homo sapiens];paired amphipathic helix protein Sin3b isoform 1 [Homo sapiens];paired amphipathic helix protein Sin3b isoform 3 [Homo sapiens]	paired amphipathic helix protein Sin3b isoform 2 [Homo sapiens];paired amphipathic helix protein Sin3b isoform 1 [Homo sapiens];paired amphipathic helix protein Sin3b isoform 3 [Homo sapiens]
AKEEEWR; |;LLKIYR	138.19	DSSO	Intra	3	3	A[K]EEEWR	1xDSSO [K2]	NP_001284524.1	545	LL[K]IYR	1xDSSO [K3]	NP_001284524.1	765	paired amphipathic helix protein Sin3b isoform 2 [Homo sapiens];paired amphipathic helix protein Sin3b isoform 1 [Homo sapiens];paired amphipathic helix protein Sin3b isoform 3 [Homo sapiens]	paired amphipathic helix protein Sin3b isoform 2 [Homo sapiens];paired amphipathic helix protein Sin3b isoform 1 [Homo sapiens];paired amphipathic helix protein Sin3b isoform 3 [Homo sapiens]
QAQKQLLEYR; |;QNDTKALR	129.88	DSSO	Intra	1	3	QAQ[K]QLLEYR	1xDSSO [K4]	NP_001284524.1	772	QNDT[K]ALR	1xDSSO [K5]	NP_001284524.1	585	paired amphipathic helix protein Sin3b isoform 2 [Homo sapiens];paired amphipathic helix protein Sin3b isoform 1 [Homo sapiens];paired amphipathic helix protein Sin3b isoform 3 [Homo sapiens]	paired amphipathic helix protein Sin3b isoform 2 [Homo sapiens];paired amphipathic helix protein Sin3b isoform 1 [Homo sapiens];paired amphipathic helix protein Sin3b isoform 3 [Homo sapiens]
YVEQYVGTEGASSSPTEGFLLKPVFLQR; |; AKQVQPLVLLR	123.98	DSSO	Intra	3	3	YVEQYVGTEGASSSPTEGFLL[K]PVFLQR	1xDSSO [K22]	NP_001284524.1	979	A[K]QVQPLVLLR	1xDSSO [K2]	NP_001284524.1	1053	paired amphipathic helix protein Sin3b isoform 2 [Homo sapiens];paired amphipathic helix protein Sin3b isoform 1 [Homo sapiens];paired amphipathic helix protein Sin3b isoform 3 [Homo sapiens]	paired amphipathic helix protein Sin3b isoform 2 [Homo sapiens];paired amphipathic helix protein Sin3b isoform 1 [Homo sapiens];paired amphipathic helix protein Sin3b isoform 3 [Homo sapiens]
LKQPSEVELEEYYPAFLDMVR; |;AKQVQPLVLLR	113.38	DSSO	Intra	2	3	L[K]QPSEVELEEYYPAFLDMVR	1xDSSO [K2]	NP_001284524.1	805	A[K]QVQPLVLLR	1xDSSO [K2]	NP_001284524.1	1053	paired amphipathic helix protein Sin3b isoform 2 [Homo sapiens];paired amphipathic helix protein Sin3b isoform 1 [Homo sapiens];paired amphipathic helix protein Sin3b isoform 3 [Homo sapiens]	paired amphipathic helix protein Sin3b isoform 2 [Homo sapiens];paired amphipathic helix protein Sin3b isoform 1 [Homo sapiens];paired amphipathic helix protein Sin3b isoform 3 [Homo sapiens]
QILEDAAALISYYVKR; |; AKQVQPLVLLR	111.28	DSSO	Intra	1	3	QILEDAAALISYYV[K]R	1xDSSO [K15]	NP_001284524.1	642	A[K]QVQPLVLLR	1xDSSO [K2]	NP_001284524.1	1053	paired amphipathic helix protein Sin3b isoform 2 [Homo sapiens];paired amphipathic helix protein Sin3b isoform 1 [Homo sapiens];paired amphipathic helix protein Sin3b isoform 3 [Homo sapiens]	paired amphipathic helix protein Sin3b isoform 2 [Homo sapiens];paired amphipathic helix protein Sin3b isoform 1 [Homo sapiens];paired amphipathic helix protein Sin3b isoform 3 [Homo sapiens]
LKQPSEVELEEYYPAFLDMVR; |;NPVTAVPVVLKR	97.46	DSSO	Intra	1	3	L[K]QPSEVELEEYYPAFLDMVR	1xDSSO [K2]	NP_001284524.1	805	NPVTAVPVVL[K]R	1xDSSO [K11]	NP_001284524.1	540	paired amphipathic helix protein Sin3b isoform 2 [Homo sapiens];paired amphipathic helix protein Sin3b isoform 1 [Homo sapiens];paired amphipathic helix protein Sin3b isoform 3 [Homo sapiens]	paired amphipathic helix protein Sin3b isoform 2 [Homo sapiens];paired amphipathic helix protein Sin3b isoform 1 [Homo sapiens];paired amphipathic helix protein Sin3b isoform 3 [Homo sapiens]
REKGSDPAMELR; |;QAQKQLLEYR	93.82	DSSO	Intra	2	3	RE[K]GSDPAMELR	1xDSSO [K3]	NP_001284524.1	794	QAQ[K]QLLEYR	1xDSSO [K4]	NP_001284524.1	772	paired amphipathic helix protein Sin3b isoform 2 [Homo sapiens];paired amphipathic helix protein Sin3b isoform 1 [Homo sapiens];paired amphipathic helix protein Sin3b isoform 3 [Homo sapiens]	paired amphipathic helix protein Sin3b isoform 2 [Homo sapiens];paired amphipathic helix protein Sin3b isoform 1 [Homo sapiens];paired amphipathic helix protein Sin3b isoform 3 [Homo sapiens]
YVEQYVGTEGASSSPTEGFLLKPVFLQR; |; IYGDKAPEIIESLK	88.08	DSSO	Intra	1	3	YVEQYVGTEGASSSPTEGFLL[K]PVFLQR	1xDSSO [K22]	NP_001284524.1	979	IYGD[K]APEIIESLK	1xDSSO [K5]	NP_001284524.1	519	paired amphipathic helix protein Sin3b isoform 2 [Homo sapiens];paired amphipathic helix protein Sin3b isoform 1 [Homo sapiens];paired amphipathic helix protein Sin3b isoform 3 [Homo sapiens]	paired amphipathic helix protein Sin3b isoform 2 [Homo sapiens];paired amphipathic helix protein Sin3b isoform 1 [Homo sapiens];paired amphipathic helix protein Sin3b isoform 3 [Homo sapiens]
KNPVTAVPVVLKR; |;MAPEDQEKFR	81.53	DSSO	Intra	2	3	[K]NPVTAVPVVLKR	1xDSSO [K1]	NP_001284524.1	529	MAPEDQE[K]FR	1xDSSO [K8]	NP_001284524.1	493	paired amphipathic helix protein Sin3b isoform 2 [Homo sapiens];paired amphipathic helix protein Sin3b isoform 1 [Homo sapiens];paired amphipathic helix protein Sin3b isoform 3 [Homo sapiens]	paired amphipathic helix protein Sin3b isoform 2 [Homo sapiens];paired amphipathic helix protein Sin3b isoform 1 [Homo sapiens];paired amphipathic helix protein Sin3b isoform 3 [Homo sapiens]
YVEQYVGTEGASSSPTEGFLLKPVFLQR; |; QNDTKALR	76.23	DSSO	Intra	1	3	YVEQYVGTEGASSSPTEGFLL[K]PVFLQR	1xDSSO [K22]	NP_001284524.1	979	QNDT[K]ALR	1xDSSO [K5]	NP_001284524.1	585	paired amphipathic helix protein Sin3b isoform 2 [Homo sapiens];paired amphipathic helix protein Sin3b isoform 1 [Homo sapiens];paired amphipathic helix protein Sin3b isoform 3 [Homo sapiens]	paired amphipathic helix protein Sin3b isoform 2 [Homo sapiens];paired amphipathic helix protein Sin3b isoform 1 [Homo sapiens];paired amphipathic helix protein Sin3b isoform 3 [Homo sapiens]
LKQPSEVELEEYYPAFLDMVR; |;IYGDKAPEIIESLK	75.74	DSSO	Intra	2	3	L[K]QPSEVELEEYYPAFLDMVR	1xDSSO [K2]	NP_001284524.1	805	IYGD[K]APEIIESLK	1xDSSO [K5]	NP_001284524.1	519	paired amphipathic helix protein Sin3b isoform 2 [Homo sapiens];paired amphipathic helix protein Sin3b isoform 1 [Homo sapiens];paired amphipathic helix protein Sin3b isoform 3 [Homo sapiens]	paired amphipathic helix protein Sin3b isoform 2 [Homo sapiens];paired amphipathic helix protein Sin3b isoform 1 [Homo sapiens];paired amphipathic helix protein Sin3b isoform 3 [Homo sapiens]
QILEDAAALISYYVKR; |; EKGSDPAMELR	68.42	DSSO	Intra	5	3	QILEDAAALISYYV[K]R	1xDSSO [K15]	NP_001284524.1	642	E[K]GSDPAMELR	1xDSSO [K2]	NP_001284524.1	794	paired amphipathic helix protein Sin3b isoform 2 [Homo sapiens];paired amphipathic helix protein Sin3b isoform 1 [Homo sapiens];paired amphipathic helix protein Sin3b isoform 3 [Homo sapiens]	paired amphipathic helix protein Sin3b isoform 2 [Homo sapiens];paired amphipathic helix protein Sin3b isoform 1 [Homo sapiens];paired amphipathic helix protein Sin3b isoform 3 [Homo sapiens]
LKQPSEVELEEYYPAFLDMVR; |;QAQKQLLEYR	62.71	DSSO	Intra	4	3	L[K]QPSEVELEEYYPAFLDMVR	1xDSSO [K2]	NP_001284524.1	805	QAQ[K]QLLEYR	1xDSSO [K4]	NP_001284524.1	772	paired amphipathic helix protein Sin3b isoform 2 [Homo sapiens];paired amphipathic helix protein Sin3b isoform 1 [Homo sapiens];paired amphipathic helix protein Sin3b isoform 3 [Homo sapiens]	paired amphipathic helix protein Sin3b isoform 2 [Homo sapiens];paired amphipathic helix protein Sin3b isoform 1 [Homo sapiens];paired amphipathic helix protein Sin3b isoform 3 [Homo sapiens]
MAPEDQEKFR; |; EKGSDPAMELR	61.49	DSSO	Intra	1	3	MAPEDQE[K]FR	1xDSSO [K8]	NP_001284524.1	493	E[K]GSDPAMELR	1xDSSO [K2]	NP_001284524.1	794	paired amphipathic helix protein Sin3b isoform 2 [Homo sapiens];paired amphipathic helix protein Sin3b isoform 1 [Homo sapiens];paired amphipathic helix protein Sin3b isoform 3 [Homo sapiens]	paired amphipathic helix protein Sin3b isoform 2 [Homo sapiens];paired amphipathic helix protein Sin3b isoform 1 [Homo sapiens];paired amphipathic helix protein Sin3b isoform 3 [Homo sapiens]
LKQPSEVELEEYYPAFLDMVR; |;EKLLCEGR	58.66	DSSO	Intra	5	3	L[K]QPSEVELEEYYPAFLDMVR	1xOxidation [M19]; 1xDSSO [K2]	NP_001284524.1	805	E[K]LLCEGR	1xCarbamidomethyl [C5]; 1xDSSO [K2]	NP_001284524.1	785	paired amphipathic helix protein Sin3b isoform 2 [Homo sapiens];paired amphipathic helix protein Sin3b isoform 1 [Homo sapiens];paired amphipathic helix protein Sin3b isoform 3 [Homo sapiens]	paired amphipathic helix protein Sin3b isoform 2 [Homo sapiens];paired amphipathic helix protein Sin3b isoform 1 [Homo sapiens];paired amphipathic helix protein Sin3b isoform 3 [Homo sapiens]
ETSYQWKAER; |; EKGSDPAMELR	57.1	DSSO	Intra	1	3	ETSYQW[K]AER	1xDSSO [K7]	NP_001284524.1	910	E[K]GSDPAMELR	1xDSSO [K2]	NP_001284524.1	794	paired amphipathic helix protein Sin3b isoform 2 [Homo sapiens];paired amphipathic helix protein Sin3b isoform 1 [Homo sapiens];paired amphipathic helix protein Sin3b isoform 3 [Homo sapiens]	paired amphipathic helix protein Sin3b isoform 2 [Homo sapiens];paired amphipathic helix protein Sin3b isoform 1 [Homo sapiens];paired amphipathic helix protein Sin3b isoform 3 [Homo sapiens]
QILEDAAALISYYVKR; |; EKLLCEGR	49.35	DSSO	Intra	1	3	QILEDAAALISYYV[K]R	1xDSSO [K15]	NP_001284524.1	642	E[K]LLCEGR	1xCarbamidomethyl [C5]; 1xDSSO [K2]	NP_001284524.1	785	paired amphipathic helix protein Sin3b isoform 2 [Homo sapiens];paired amphipathic helix protein Sin3b isoform 1 [Homo sapiens];paired amphipathic helix protein Sin3b isoform 3 [Homo sapiens]	paired amphipathic helix protein Sin3b isoform 2 [Homo sapiens];paired amphipathic helix protein Sin3b isoform 1 [Homo sapiens];paired amphipathic helix protein Sin3b isoform 3 [Homo sapiens]
LKQPSEVELEEYYPAFLDMVR; |;EAQQGFNKIWR	45.95	DSSO	Intra	1	3	L[K]QPSEVELEEYYPAFLDMVR	1xDSSO [K2]	NP_001284524.1	805	EAQQGFN[K]IWR	1xDSSO [K8]	NP_001284524.1	558	paired amphipathic helix protein Sin3b isoform 2 [Homo sapiens];paired amphipathic helix protein Sin3b isoform 1 [Homo sapiens];paired amphipathic helix protein Sin3b isoform 3 [Homo sapiens]	paired amphipathic helix protein Sin3b isoform 2 [Homo sapiens];paired amphipathic helix protein Sin3b isoform 1 [Homo sapiens];paired amphipathic helix protein Sin3b isoform 3 [Homo sapiens]
QILEDAAALISYYVKR; |; NPVTAVPVVLKR	45.37	DSSO	Intra	1	3	QILEDAAALISYYV[K]R	1xDSSO [K15]	NP_001284524.1	642	NPVTAVPVVL[K]R	1xDSSO [K11]	NP_001284524.1	540	paired amphipathic helix protein Sin3b isoform 2 [Homo sapiens];paired amphipathic helix protein Sin3b isoform 1 [Homo sapiens];paired amphipathic helix protein Sin3b isoform 3 [Homo sapiens]	paired amphipathic helix protein Sin3b isoform 2 [Homo sapiens];paired amphipathic helix protein Sin3b isoform 1 [Homo sapiens];paired amphipathic helix protein Sin3b isoform 3 [Homo sapiens]
IYGDKAPEIIESLK; |; KTPYEEQLHR	174.9	DSSO	Intra	2	3	IYGD[K]APEIIESLK	1xDSSO [K5]	NP_001284524.1	519	[K]TPYEEQLHR	1xDSSO [K1]	NP_001284524.1	445	paired amphipathic helix protein Sin3b isoform 2 [Homo sapiens];paired amphipathic helix protein Sin3b isoform 1 [Homo sapiens];paired amphipathic helix protein Sin3b isoform 3 [Homo sapiens]	paired amphipathic helix protein Sin3b isoform 2 [Homo sapiens];paired amphipathic helix protein Sin3b isoform 1 [Homo sapiens];paired amphipathic helix protein Sin3b isoform 3 [Homo sapiens]
EAQQGFNKIWR; |; KTPYEEQLHR	247.22	DSSO	Intra	6	3	EAQQGFN[K]IWR	1xDSSO [K8]	NP_001284524.1	558	[K]TPYEEQLHR	1xDSSO [K1]	NP_001284524.1	445	paired amphipathic helix protein Sin3b isoform 2 [Homo sapiens];paired amphipathic helix protein Sin3b isoform 1 [Homo sapiens];paired amphipathic helix protein Sin3b isoform 3 [Homo sapiens]	paired amphipathic helix protein Sin3b isoform 2 [Homo sapiens];paired amphipathic helix protein Sin3b isoform 1 [Homo sapiens];paired amphipathic helix protein Sin3b isoform 3 [Homo sapiens]
MAPEDQEKFR; |; VLESVQKK	124.08	DSSO	Intra	1	3	MAPEDQE[K]FR	1xDSSO [K8]	NP_001284524.1	493	VLESVQ[K]K	1xDSSO [K7]	NP_001284524.1	481	paired amphipathic helix protein Sin3b isoform 2 [Homo sapiens];paired amphipathic helix protein Sin3b isoform 1 [Homo sapiens];paired amphipathic helix protein Sin3b isoform 3 [Homo sapiens]	paired amphipathic helix protein Sin3b isoform 2 [Homo sapiens];paired amphipathic helix protein Sin3b isoform 1 [Homo sapiens];paired amphipathic helix protein Sin3b isoform 3 [Homo sapiens]
LKAKEEEWR; |;VLESVQKK	116.52	DSSO	Intra	1	3	L[K]AKEEEWR	1xDSSO [K2]	NP_001284524.1	543	VLESVQ[K]K	1xDSSO [K7]	NP_001284524.1	481	paired amphipathic helix protein Sin3b isoform 2 [Homo sapiens];paired amphipathic helix protein Sin3b isoform 1 [Homo sapiens];paired amphipathic helix protein Sin3b isoform 3 [Homo sapiens]	paired amphipathic helix protein Sin3b isoform 2 [Homo sapiens];paired amphipathic helix protein Sin3b isoform 1 [Homo sapiens];paired amphipathic helix protein Sin3b isoform 3 [Homo sapiens]
EAQQGFNKIWR; |;MAPEDQEKFR	168.22	DSSO	Intra	1	3	EAQQGFN[K]IWR	1xDSSO [K8]	NP_001284524.1	558	MAPEDQE[K]FR	1xDSSO [K8]	NP_001284524.1	493	paired amphipathic helix protein Sin3b isoform 2 [Homo sapiens];paired amphipathic helix protein Sin3b isoform 1 [Homo sapiens];paired amphipathic helix protein Sin3b isoform 3 [Homo sapiens]	paired amphipathic helix protein Sin3b isoform 2 [Homo sapiens];paired amphipathic helix protein Sin3b isoform 1 [Homo sapiens];paired amphipathic helix protein Sin3b isoform 3 [Homo sapiens]
MAPEDQEKFRLDDSLGGTSEVIQR; |; IYGDKAPEIIESLK	253.16	DSSO	Intra	8	3	MAPEDQE[K]FRLDDSLGGTSEVIQR	1xOxidation [M1]; 1xDSSO [K8]	NP_001284524.1	493	IYGD[K]APEIIESLK	1xDSSO [K5]	NP_001284524.1	519	paired amphipathic helix protein Sin3b isoform 2 [Homo sapiens];paired amphipathic helix protein Sin3b isoform 1 [Homo sapiens];paired amphipathic helix protein Sin3b isoform 3 [Homo sapiens]	paired amphipathic helix protein Sin3b isoform 2 [Homo sapiens];paired amphipathic helix protein Sin3b isoform 1 [Homo sapiens];paired amphipathic helix protein Sin3b isoform 3 [Homo sapiens]
MAPEDQEKFRLDDSLGGTSEVIQR; |; KNPVTAVPVVLKR	141.93	DSSO	Intra	4	3	MAPEDQE[K]FRLDDSLGGTSEVIQR	1xDSSO [K8]	NP_001284524.1	493	[K]NPVTAVPVVLKR	1xDSSO [K1]	NP_001284524.1	529	paired amphipathic helix protein Sin3b isoform 2 [Homo sapiens];paired amphipathic helix protein Sin3b isoform 1 [Homo sapiens];paired amphipathic helix protein Sin3b isoform 3 [Homo sapiens]	paired amphipathic helix protein Sin3b isoform 2 [Homo sapiens];paired amphipathic helix protein Sin3b isoform 1 [Homo sapiens];paired amphipathic helix protein Sin3b isoform 3 [Homo sapiens]
IYGDKAPEIIESLK; |; KNPVTAVPVVLK	205.02	DSSO	Intra	6	3	IYGD[K]APEIIESLK	1xDSSO [K5]	NP_001284524.1	519	[K]NPVTAVPVVLK	1xDSSO [K1]	NP_001284524.1	529	paired amphipathic helix protein Sin3b isoform 2 [Homo sapiens];paired amphipathic helix protein Sin3b isoform 1 [Homo sapiens];paired amphipathic helix protein Sin3b isoform 3 [Homo sapiens]	paired amphipathic helix protein Sin3b isoform 2 [Homo sapiens];paired amphipathic helix protein Sin3b isoform 1 [Homo sapiens];paired amphipathic helix protein Sin3b isoform 3 [Homo sapiens]
IYGDKAPEIIESLKK; |;KNPVTAVPVVLKR	274.67	DSSO	Intra	44	3	IYGD[K]APEIIESLKK	1xDSSO [K5]	NP_001284524.1	519	KNPVTAVPVVL[K]R	1xDSSO [K12]	NP_001284524.1	540	paired amphipathic helix protein Sin3b isoform 2 [Homo sapiens];paired amphipathic helix protein Sin3b isoform 1 [Homo sapiens];paired amphipathic helix protein Sin3b isoform 3 [Homo sapiens]	paired amphipathic helix protein Sin3b isoform 2 [Homo sapiens];paired amphipathic helix protein Sin3b isoform 1 [Homo sapiens];paired amphipathic helix protein Sin3b isoform 3 [Homo sapiens]
EAQQGFNKIWR; |;NPVTAVPVVLKR	217.55	DSSO	Intra	6	3	EAQQGFN[K]IWR	1xDSSO [K8]	NP_001284524.1	558	NPVTAVPVVL[K]R	1xDSSO [K11]	NP_001284524.1	540	paired amphipathic helix protein Sin3b isoform 2 [Homo sapiens];paired amphipathic helix protein Sin3b isoform 1 [Homo sapiens];paired amphipathic helix protein Sin3b isoform 3 [Homo sapiens]	paired amphipathic helix protein Sin3b isoform 2 [Homo sapiens];paired amphipathic helix protein Sin3b isoform 1 [Homo sapiens];paired amphipathic helix protein Sin3b isoform 3 [Homo sapiens]
MAPEDQEKFR; |; LKAKEEEWR	150.53	DSSO	Intra	1	3	MAPEDQE[K]FR	1xDSSO [K8]	NP_001284524.1	493	L[K]AKEEEWR	1xDSSO [K2]	NP_001284524.1	543	paired amphipathic helix protein Sin3b isoform 2 [Homo sapiens];paired amphipathic helix protein Sin3b isoform 1 [Homo sapiens];paired amphipathic helix protein Sin3b isoform 3 [Homo sapiens]	paired amphipathic helix protein Sin3b isoform 2 [Homo sapiens];paired amphipathic helix protein Sin3b isoform 1 [Homo sapiens];paired amphipathic helix protein Sin3b isoform 3 [Homo sapiens]
KNPVTAVPVVLKR; |; LKAKEEEWR	228.28	DSSO	Intra	10	3	KNPVTAVPVVL[K]R	1xDSSO [K12]	NP_001284524.1	540	L[K]AKEEEWR	1xDSSO [K2]	NP_001284524.1	543	paired amphipathic helix protein Sin3b isoform 2 [Homo sapiens];paired amphipathic helix protein Sin3b isoform 1 [Homo sapiens];paired amphipathic helix protein Sin3b isoform 3 [Homo sapiens]	paired amphipathic helix protein Sin3b isoform 2 [Homo sapiens];paired amphipathic helix protein Sin3b isoform 1 [Homo sapiens];paired amphipathic helix protein Sin3b isoform 3 [Homo sapiens]
MAPEDQEKFR; |; AKEEEWR	165.11	DSSO	Intra	3	3	MAPEDQE[K]FR	1xDSSO [K8]	NP_001284524.1	493	A[K]EEEWR	1xDSSO [K2]	NP_001284524.1	545	paired amphipathic helix protein Sin3b isoform 2 [Homo sapiens];paired amphipathic helix protein Sin3b isoform 1 [Homo sapiens];paired amphipathic helix protein Sin3b isoform 3 [Homo sapiens]	paired amphipathic helix protein Sin3b isoform 2 [Homo sapiens];paired amphipathic helix protein Sin3b isoform 1 [Homo sapiens];paired amphipathic helix protein Sin3b isoform 3 [Homo sapiens]
IYGDKAPEIIESLKK; |; LKAKEEEWR	282.89	DSSO	Intra	33	3	IYGD[K]APEIIESLKK	1xDSSO [K5]	NP_001284524.1	519	LKA[K]EEEWR	1xDSSO [K4]	NP_001284524.1	545	paired amphipathic helix protein Sin3b isoform 2 [Homo sapiens];paired amphipathic helix protein Sin3b isoform 1 [Homo sapiens];paired amphipathic helix protein Sin3b isoform 3 [Homo sapiens]	paired amphipathic helix protein Sin3b isoform 2 [Homo sapiens];paired amphipathic helix protein Sin3b isoform 1 [Homo sapiens];paired amphipathic helix protein Sin3b isoform 3 [Homo sapiens]
KNPVTAVPVVLKR; |; AKEEEWR	278.01	DSSO	Intra	10	3	KNPVTAVPVVL[K]R	1xDSSO [K12]	NP_001284524.1	540	A[K]EEEWR	1xDSSO [K2]	NP_001284524.1	545	paired amphipathic helix protein Sin3b isoform 2 [Homo sapiens];paired amphipathic helix protein Sin3b isoform 1 [Homo sapiens];paired amphipathic helix protein Sin3b isoform 3 [Homo sapiens]	paired amphipathic helix protein Sin3b isoform 2 [Homo sapiens];paired amphipathic helix protein Sin3b isoform 1 [Homo sapiens];paired amphipathic helix protein Sin3b isoform 3 [Homo sapiens]
EAQQGFNKIWR; |; AKEEEWR	219.68	DSSO	Intra	6	3	EAQQGFN[K]IWR	1xDSSO [K8]	NP_001284524.1	558	A[K]EEEWR	1xDSSO [K2]	NP_001284524.1	545	paired amphipathic helix protein Sin3b isoform 2 [Homo sapiens];paired amphipathic helix protein Sin3b isoform 1 [Homo sapiens];paired amphipathic helix protein Sin3b isoform 3 [Homo sapiens]	paired amphipathic helix protein Sin3b isoform 2 [Homo sapiens];paired amphipathic helix protein Sin3b isoform 1 [Homo sapiens];paired amphipathic helix protein Sin3b isoform 3 [Homo sapiens]
QAQKQLLEYR; |; AKEEEWR	198.64	DSSO	Intra	3	3	QAQ[K]QLLEYR	1xDSSO [K4]	NP_001284524.1	772	A[K]EEEWR	1xDSSO [K2]	NP_001284524.1	545	paired amphipathic helix protein Sin3b isoform 2 [Homo sapiens];paired amphipathic helix protein Sin3b isoform 1 [Homo sapiens];paired amphipathic helix protein Sin3b isoform 3 [Homo sapiens]	paired amphipathic helix protein Sin3b isoform 2 [Homo sapiens];paired amphipathic helix protein Sin3b isoform 1 [Homo sapiens];paired amphipathic helix protein Sin3b isoform 3 [Homo sapiens]
IYGDKAPEIIESLK; |;EAQQGFNKIWR	189.24	DSSO	Intra	1	3	IYGD[K]APEIIESLK	1xDSSO [K5]	NP_001284524.1	519	EAQQGFN[K]IWR	1xDSSO [K8]	NP_001284524.1	558	paired amphipathic helix protein Sin3b isoform 2 [Homo sapiens];paired amphipathic helix protein Sin3b isoform 1 [Homo sapiens];paired amphipathic helix protein Sin3b isoform 3 [Homo sapiens]	paired amphipathic helix protein Sin3b isoform 2 [Homo sapiens];paired amphipathic helix protein Sin3b isoform 1 [Homo sapiens];paired amphipathic helix protein Sin3b isoform 3 [Homo sapiens]
AYLKSLDHQAVNFK; |;EAQQGFNKIWR	274.71	DSSO	Intra	5	3	AYL[K]SLDHQAVNFK	1xDSSO [K4]	NP_001284524.1	570	EAQQGFN[K]IWR	1xDSSO [K8]	NP_001284524.1	558	paired amphipathic helix protein Sin3b isoform 2 [Homo sapiens];paired amphipathic helix protein Sin3b isoform 1 [Homo sapiens];paired amphipathic helix protein Sin3b isoform 3 [Homo sapiens]	paired amphipathic helix protein Sin3b isoform 2 [Homo sapiens];paired amphipathic helix protein Sin3b isoform 1 [Homo sapiens];paired amphipathic helix protein Sin3b isoform 3 [Homo sapiens]
SKSLLNEIESVYDEHQEQHSEGR; |;EAQQGFNKIWR	215.84	DSSO	Intra	9	3	S[K]SLLNEIESVYDEHQEQHSEGR	1xDSSO [K2]	NP_001284524.1	590	EAQQGFN[K]IWR	1xDSSO [K8]	NP_001284524.1	558	paired amphipathic helix protein Sin3b isoform 2 [Homo sapiens];paired amphipathic helix protein Sin3b isoform 1 [Homo sapiens];paired amphipathic helix protein Sin3b isoform 3 [Homo sapiens]	paired amphipathic helix protein Sin3b isoform 2 [Homo sapiens];paired amphipathic helix protein Sin3b isoform 1 [Homo sapiens];paired amphipathic helix protein Sin3b isoform 3 [Homo sapiens]
EAQQGFNKIWR; |; EQYEKAYLK	60.15	DSSO	Intra	8	3	EAQQGFN[K]IWR	1xDSSO [K8]	NP_001284524.1	558	EQYE[K]AYLK	1xDSSO [K5]	NP_001284524.1	566	paired amphipathic helix protein Sin3b isoform 2 [Homo sapiens];paired amphipathic helix protein Sin3b isoform 1 [Homo sapiens];paired amphipathic helix protein Sin3b isoform 3 [Homo sapiens]	paired amphipathic helix protein Sin3b isoform 2 [Homo sapiens];paired amphipathic helix protein Sin3b isoform 1 [Homo sapiens];paired amphipathic helix protein Sin3b isoform 3 [Homo sapiens]
QAQKQLLEYR; |;EQYEKAYLK	50.04	DSSO	Intra	2	3	QAQ[K]QLLEYR	1xDSSO [K4]	NP_001284524.1	772	EQYE[K]AYLK	1xDSSO [K5]	NP_001284524.1	566	paired amphipathic helix protein Sin3b isoform 2 [Homo sapiens];paired amphipathic helix protein Sin3b isoform 1 [Homo sapiens];paired amphipathic helix protein Sin3b isoform 3 [Homo sapiens]	paired amphipathic helix protein Sin3b isoform 2 [Homo sapiens];paired amphipathic helix protein Sin3b isoform 1 [Homo sapiens];paired amphipathic helix protein Sin3b isoform 3 [Homo sapiens]
EKGSDPAMELR; |;EQYEKAYLK	50.04	DSSO	Intra	1	3	E[K]GSDPAMELR	1xDSSO [K2]	NP_001284524.1	794	EQYE[K]AYLK	1xDSSO [K5]	NP_001284524.1	566	paired amphipathic helix protein Sin3b isoform 2 [Homo sapiens];paired amphipathic helix protein Sin3b isoform 1 [Homo sapiens];paired amphipathic helix protein Sin3b isoform 3 [Homo sapiens]	paired amphipathic helix protein Sin3b isoform 2 [Homo sapiens];paired amphipathic helix protein Sin3b isoform 1 [Homo sapiens];paired amphipathic helix protein Sin3b isoform 3 [Homo sapiens]
EAQQGFNKIWR; |; QNDTKALR	192.5	DSSO	Intra	2	3	EAQQGFN[K]IWR	1xDSSO [K8]	NP_001284524.1	558	QNDT[K]ALR	1xDSSO [K5]	NP_001284524.1	585	paired amphipathic helix protein Sin3b isoform 2 [Homo sapiens];paired amphipathic helix protein Sin3b isoform 1 [Homo sapiens];paired amphipathic helix protein Sin3b isoform 3 [Homo sapiens]	paired amphipathic helix protein Sin3b isoform 2 [Homo sapiens];paired amphipathic helix protein Sin3b isoform 1 [Homo sapiens];paired amphipathic helix protein Sin3b isoform 3 [Homo sapiens]
SKSLLNEIESVYDEHQEQHSEGR; |;QNDTKALR	359.52	DSSO	Intra	52	3	S[K]SLLNEIESVYDEHQEQHSEGR	1xDSSO [K2]	NP_001284524.1	590	QNDT[K]ALR	1xDSSO [K5]	NP_001284524.1	585	paired amphipathic helix protein Sin3b isoform 2 [Homo sapiens];paired amphipathic helix protein Sin3b isoform 1 [Homo sapiens];paired amphipathic helix protein Sin3b isoform 3 [Homo sapiens]	paired amphipathic helix protein Sin3b isoform 2 [Homo sapiens];paired amphipathic helix protein Sin3b isoform 1 [Homo sapiens];paired amphipathic helix protein Sin3b isoform 3 [Homo sapiens]
KTPYEEQLHR; |;LLKIYR	113.99	DSSO	Intra	2	3	[K]TPYEEQLHR	1xDSSO [K1]	NP_001284524.1	445	LL[K]IYR	1xDSSO [K3]	NP_001284524.1	765	paired amphipathic helix protein Sin3b isoform 2 [Homo sapiens];paired amphipathic helix protein Sin3b isoform 1 [Homo sapiens];paired amphipathic helix protein Sin3b isoform 3 [Homo sapiens]	paired amphipathic helix protein Sin3b isoform 2 [Homo sapiens];paired amphipathic helix protein Sin3b isoform 1 [Homo sapiens];paired amphipathic helix protein Sin3b isoform 3 [Homo sapiens]
IYGDKAPEIIESLK; |; LLKIYR	78.19	DSSO	Intra	3	3	IYGD[K]APEIIESLK	1xDSSO [K5]	NP_001284524.1	519	LL[K]IYR	1xDSSO [K3]	NP_001284524.1	765	paired amphipathic helix protein Sin3b isoform 2 [Homo sapiens];paired amphipathic helix protein Sin3b isoform 1 [Homo sapiens];paired amphipathic helix protein Sin3b isoform 3 [Homo sapiens]	paired amphipathic helix protein Sin3b isoform 2 [Homo sapiens];paired amphipathic helix protein Sin3b isoform 1 [Homo sapiens];paired amphipathic helix protein Sin3b isoform 3 [Homo sapiens]
AKEEEWR; |;LLKIYR	150.84	DSSO	Intra	3	3	A[K]EEEWR	1xDSSO [K2]	NP_001284524.1	545	LL[K]IYR	1xDSSO [K3]	NP_001284524.1	765	paired amphipathic helix protein Sin3b isoform 2 [Homo sapiens];paired amphipathic helix protein Sin3b isoform 1 [Homo sapiens];paired amphipathic helix protein Sin3b isoform 3 [Homo sapiens]	paired amphipathic helix protein Sin3b isoform 2 [Homo sapiens];paired amphipathic helix protein Sin3b isoform 1 [Homo sapiens];paired amphipathic helix protein Sin3b isoform 3 [Homo sapiens]
EAQQGFNKIWR; |; LLKIYR	238.51	DSSO	Intra	3	3	EAQQGFN[K]IWR	1xDSSO [K8]	NP_001284524.1	558	LL[K]IYR	1xDSSO [K3]	NP_001284524.1	765	paired amphipathic helix protein Sin3b isoform 2 [Homo sapiens];paired amphipathic helix protein Sin3b isoform 1 [Homo sapiens];paired amphipathic helix protein Sin3b isoform 3 [Homo sapiens]	paired amphipathic helix protein Sin3b isoform 2 [Homo sapiens];paired amphipathic helix protein Sin3b isoform 1 [Homo sapiens];paired amphipathic helix protein Sin3b isoform 3 [Homo sapiens]
AYLKSLDHQAVNFK; |; LLKIYR	189.41	DSSO	Intra	4	3	AYL[K]SLDHQAVNFK	1xDSSO [K4]	NP_001284524.1	570	LL[K]IYR	1xDSSO [K3]	NP_001284524.1	765	paired amphipathic helix protein Sin3b isoform 2 [Homo sapiens];paired amphipathic helix protein Sin3b isoform 1 [Homo sapiens];paired amphipathic helix protein Sin3b isoform 3 [Homo sapiens]	paired amphipathic helix protein Sin3b isoform 2 [Homo sapiens];paired amphipathic helix protein Sin3b isoform 1 [Homo sapiens];paired amphipathic helix protein Sin3b isoform 3 [Homo sapiens]
SKSLLNEIESVYDEHQEQHSEGR; |;LLKIYR	369.71	DSSO	Intra	37	3	S[K]SLLNEIESVYDEHQEQHSEGR	1xDSSO [K2]	NP_001284524.1	590	LL[K]IYR	1xDSSO [K3]	NP_001284524.1	765	paired amphipathic helix protein Sin3b isoform 2 [Homo sapiens];paired amphipathic helix protein Sin3b isoform 1 [Homo sapiens];paired amphipathic helix protein Sin3b isoform 3 [Homo sapiens]	paired amphipathic helix protein Sin3b isoform 2 [Homo sapiens];paired amphipathic helix protein Sin3b isoform 1 [Homo sapiens];paired amphipathic helix protein Sin3b isoform 3 [Homo sapiens]
QAQKQLLEYR; |; LLKIYR	236.57	DSSO	Intra	91	3	QAQ[K]QLLEYR	1xDSSO [K4]	NP_001284524.1	772	LL[K]IYR	1xDSSO [K3]	NP_001284524.1	765	paired amphipathic helix protein Sin3b isoform 2 [Homo sapiens];paired amphipathic helix protein Sin3b isoform 1 [Homo sapiens];paired amphipathic helix protein Sin3b isoform 3 [Homo sapiens]	paired amphipathic helix protein Sin3b isoform 2 [Homo sapiens];paired amphipathic helix protein Sin3b isoform 1 [Homo sapiens];paired amphipathic helix protein Sin3b isoform 3 [Homo sapiens]
EKLLCEGR; |;LLKIYR	71.5	DSSO	Intra	3	3	E[K]LLCEGR	1xCarbamidomethyl [C5]; 1xDSSO [K2]	NP_001284524.1	785	LL[K]IYR	1xDSSO [K3]	NP_001284524.1	765	paired amphipathic helix protein Sin3b isoform 2 [Homo sapiens];paired amphipathic helix protein Sin3b isoform 1 [Homo sapiens];paired amphipathic helix protein Sin3b isoform 3 [Homo sapiens]	paired amphipathic helix protein Sin3b isoform 2 [Homo sapiens];paired amphipathic helix protein Sin3b isoform 1 [Homo sapiens];paired amphipathic helix protein Sin3b isoform 3 [Homo sapiens]
AKQVQPLVLLR; |;LLKIYR	152.64	DSSO	Intra	1	3	A[K]QVQPLVLLR	1xDSSO [K2]	NP_001284524.1	1053	LL[K]IYR	1xDSSO [K3]	NP_001284524.1	765	paired amphipathic helix protein Sin3b isoform 2 [Homo sapiens];paired amphipathic helix protein Sin3b isoform 1 [Homo sapiens];paired amphipathic helix protein Sin3b isoform 3 [Homo sapiens]	paired amphipathic helix protein Sin3b isoform 2 [Homo sapiens];paired amphipathic helix protein Sin3b isoform 1 [Homo sapiens];paired amphipathic helix protein Sin3b isoform 3 [Homo sapiens]
IYGDKAPEIIESLK; |; QAQKQLLEYR	248.15	DSSO	Intra	5	3	IYGD[K]APEIIESLK	1xDSSO [K5]	NP_001284524.1	519	QAQ[K]QLLEYR	1xDSSO [K4]	NP_001284524.1	772	paired amphipathic helix protein Sin3b isoform 2 [Homo sapiens];paired amphipathic helix protein Sin3b isoform 1 [Homo sapiens];paired amphipathic helix protein Sin3b isoform 3 [Homo sapiens]	paired amphipathic helix protein Sin3b isoform 2 [Homo sapiens];paired amphipathic helix protein Sin3b isoform 1 [Homo sapiens];paired amphipathic helix protein Sin3b isoform 3 [Homo sapiens]
EAQQGFNKIWR; |; QAQKQLLEYR	185.08	DSSO	Intra	12	3	EAQQGFN[K]IWR	1xDSSO [K8]	NP_001284524.1	558	QAQ[K]QLLEYR	1xDSSO [K4]	NP_001284524.1	772	paired amphipathic helix protein Sin3b isoform 2 [Homo sapiens];paired amphipathic helix protein Sin3b isoform 1 [Homo sapiens];paired amphipathic helix protein Sin3b isoform 3 [Homo sapiens]	paired amphipathic helix protein Sin3b isoform 2 [Homo sapiens];paired amphipathic helix protein Sin3b isoform 1 [Homo sapiens];paired amphipathic helix protein Sin3b isoform 3 [Homo sapiens]
SKSLLNEIESVYDEHQEQHSEGR; |;QAQKQLLEYR	207.87	DSSO	Intra	2	3	S[K]SLLNEIESVYDEHQEQHSEGR	1xDSSO [K2]	NP_001284524.1	590	QAQ[K]QLLEYR	1xDSSO [K4]	NP_001284524.1	772	paired amphipathic helix protein Sin3b isoform 2 [Homo sapiens];paired amphipathic helix protein Sin3b isoform 1 [Homo sapiens];paired amphipathic helix protein Sin3b isoform 3 [Homo sapiens]	paired amphipathic helix protein Sin3b isoform 2 [Homo sapiens];paired amphipathic helix protein Sin3b isoform 1 [Homo sapiens];paired amphipathic helix protein Sin3b isoform 3 [Homo sapiens]
REKGSDPAMELR; |;QAQKQLLEYR	166.97	DSSO	Intra	3	3	RE[K]GSDPAMELR	1xDSSO [K3]	NP_001284524.1	794	QAQ[K]QLLEYR	1xDSSO [K4]	NP_001284524.1	772	paired amphipathic helix protein Sin3b isoform 2 [Homo sapiens];paired amphipathic helix protein Sin3b isoform 1 [Homo sapiens];paired amphipathic helix protein Sin3b isoform 3 [Homo sapiens]	paired amphipathic helix protein Sin3b isoform 2 [Homo sapiens];paired amphipathic helix protein Sin3b isoform 1 [Homo sapiens];paired amphipathic helix protein Sin3b isoform 3 [Homo sapiens]
LKQPSEVELEEYYPAFLDMVR; |;QAQKQLLEYR	57.1	DSSO	Intra	4	3	L[K]QPSEVELEEYYPAFLDMVR	1xDSSO [K2]	NP_001284524.1	805	QAQ[K]QLLEYR	1xDSSO [K4]	NP_001284524.1	772	paired amphipathic helix protein Sin3b isoform 2 [Homo sapiens];paired amphipathic helix protein Sin3b isoform 1 [Homo sapiens];paired amphipathic helix protein Sin3b isoform 3 [Homo sapiens]	paired amphipathic helix protein Sin3b isoform 2 [Homo sapiens];paired amphipathic helix protein Sin3b isoform 1 [Homo sapiens];paired amphipathic helix protein Sin3b isoform 3 [Homo sapiens]
IYGDKAPEIIESLK; |; EKLLCEGR	204.89	DSSO	Intra	4	3	IYGD[K]APEIIESLK	1xDSSO [K5]	NP_001284524.1	519	E[K]LLCEGR	1xCarbamidomethyl [C5]; 1xDSSO [K2]	NP_001284524.1	785	paired amphipathic helix protein Sin3b isoform 2 [Homo sapiens];paired amphipathic helix protein Sin3b isoform 1 [Homo sapiens];paired amphipathic helix protein Sin3b isoform 3 [Homo sapiens]	paired amphipathic helix protein Sin3b isoform 2 [Homo sapiens];paired amphipathic helix protein Sin3b isoform 1 [Homo sapiens];paired amphipathic helix protein Sin3b isoform 3 [Homo sapiens]
KNPVTAVPVVLKR; |; EKLLCEGR	184.65	DSSO	Intra	1	3	KNPVTAVPVVL[K]R	1xDSSO [K12]	NP_001284524.1	540	E[K]LLCEGR	1xCarbamidomethyl [C5]; 1xDSSO [K2]	NP_001284524.1	785	paired amphipathic helix protein Sin3b isoform 2 [Homo sapiens];paired amphipathic helix protein Sin3b isoform 1 [Homo sapiens];paired amphipathic helix protein Sin3b isoform 3 [Homo sapiens]	paired amphipathic helix protein Sin3b isoform 2 [Homo sapiens];paired amphipathic helix protein Sin3b isoform 1 [Homo sapiens];paired amphipathic helix protein Sin3b isoform 3 [Homo sapiens]
EAQQGFNKIWR; |; EKLLCEGR	180.19	DSSO	Intra	1	3	EAQQGFN[K]IWR	1xDSSO [K8]	NP_001284524.1	558	E[K]LLCEGR	1xCarbamidomethyl [C5]; 1xDSSO [K2]	NP_001284524.1	785	paired amphipathic helix protein Sin3b isoform 2 [Homo sapiens];paired amphipathic helix protein Sin3b isoform 1 [Homo sapiens];paired amphipathic helix protein Sin3b isoform 3 [Homo sapiens]	paired amphipathic helix protein Sin3b isoform 2 [Homo sapiens];paired amphipathic helix protein Sin3b isoform 1 [Homo sapiens];paired amphipathic helix protein Sin3b isoform 3 [Homo sapiens]
QAQKQLLEYR; |; EKLLCEGR	214.81	DSSO	Intra	6	3	QAQ[K]QLLEYR	1xDSSO [K4]	NP_001284524.1	772	E[K]LLCEGR	1xCarbamidomethyl [C5]; 1xDSSO [K2]	NP_001284524.1	785	paired amphipathic helix protein Sin3b isoform 2 [Homo sapiens];paired amphipathic helix protein Sin3b isoform 1 [Homo sapiens];paired amphipathic helix protein Sin3b isoform 3 [Homo sapiens]	paired amphipathic helix protein Sin3b isoform 2 [Homo sapiens];paired amphipathic helix protein Sin3b isoform 1 [Homo sapiens];paired amphipathic helix protein Sin3b isoform 3 [Homo sapiens]
REKGSDPAMELR; |;EREKLLCEGR	236.5	DSSO	Intra	47	3	RE[K]GSDPAMELR	1xOxidation [M9]; 1xDSSO [K3]	NP_001284524.1	794	ERE[K]LLCEGR	1xCarbamidomethyl [C7]; 1xDSSO [K4]	NP_001284524.1	785	paired amphipathic helix protein Sin3b isoform 2 [Homo sapiens];paired amphipathic helix protein Sin3b isoform 1 [Homo sapiens];paired amphipathic helix protein Sin3b isoform 3 [Homo sapiens]	paired amphipathic helix protein Sin3b isoform 2 [Homo sapiens];paired amphipathic helix protein Sin3b isoform 1 [Homo sapiens];paired amphipathic helix protein Sin3b isoform 3 [Homo sapiens]
IYGDKAPEIIESLKK; |; EKGSDPAMELR	246.56	DSSO	Intra	8	3	IYGD[K]APEIIESLKK	1xDSSO [K5]	NP_001284524.1	519	E[K]GSDPAMELR	1xDSSO [K2]	NP_001284524.1	794	paired amphipathic helix protein Sin3b isoform 2 [Homo sapiens];paired amphipathic helix protein Sin3b isoform 1 [Homo sapiens];paired amphipathic helix protein Sin3b isoform 3 [Homo sapiens]	paired amphipathic helix protein Sin3b isoform 2 [Homo sapiens];paired amphipathic helix protein Sin3b isoform 1 [Homo sapiens];paired amphipathic helix protein Sin3b isoform 3 [Homo sapiens]
KNPVTAVPVVLKR; |; EKGSDPAMELR	228.93	DSSO	Intra	7	3	KNPVTAVPVVL[K]R	1xDSSO [K12]	NP_001284524.1	540	E[K]GSDPAMELR	1xDSSO [K2]	NP_001284524.1	794	paired amphipathic helix protein Sin3b isoform 2 [Homo sapiens];paired amphipathic helix protein Sin3b isoform 1 [Homo sapiens];paired amphipathic helix protein Sin3b isoform 3 [Homo sapiens]	paired amphipathic helix protein Sin3b isoform 2 [Homo sapiens];paired amphipathic helix protein Sin3b isoform 1 [Homo sapiens];paired amphipathic helix protein Sin3b isoform 3 [Homo sapiens]
EAQQGFNKIWR; |; EKGSDPAMELR	228.54	DSSO	Intra	18	3	EAQQGFN[K]IWR	1xDSSO [K8]	NP_001284524.1	558	E[K]GSDPAMELR	1xDSSO [K2]; 1xOxidation [M8]	NP_001284524.1	794	paired amphipathic helix protein Sin3b isoform 2 [Homo sapiens];paired amphipathic helix protein Sin3b isoform 1 [Homo sapiens];paired amphipathic helix protein Sin3b isoform 3 [Homo sapiens]	paired amphipathic helix protein Sin3b isoform 2 [Homo sapiens];paired amphipathic helix protein Sin3b isoform 1 [Homo sapiens];paired amphipathic helix protein Sin3b isoform 3 [Homo sapiens]
QILEDAAALISYYVKR; |; EKGSDPAMELR	56.41	DSSO	Intra	12	3	QILEDAAALISYYV[K]R	1xDSSO [K15]	NP_001284524.1	642	E[K]GSDPAMELR	1xDSSO [K2]	NP_001284524.1	794	paired amphipathic helix protein Sin3b isoform 2 [Homo sapiens];paired amphipathic helix protein Sin3b isoform 1 [Homo sapiens];paired amphipathic helix protein Sin3b isoform 3 [Homo sapiens]	paired amphipathic helix protein Sin3b isoform 2 [Homo sapiens];paired amphipathic helix protein Sin3b isoform 1 [Homo sapiens];paired amphipathic helix protein Sin3b isoform 3 [Homo sapiens]
LKQPSEVELEEYYPAFLDMVR; |;REKGSDPAMELR	178.22	DSSO	Intra	73	3	L[K]QPSEVELEEYYPAFLDMVR	1xOxidation [M19]; 1xDSSO [K2]	NP_001284524.1	805	RE[K]GSDPAMELR	1xDSSO [K3]; 1xOxidation [M9]	NP_001284524.1	794	paired amphipathic helix protein Sin3b isoform 2 [Homo sapiens];paired amphipathic helix protein Sin3b isoform 1 [Homo sapiens];paired amphipathic helix protein Sin3b isoform 3 [Homo sapiens]	paired amphipathic helix protein Sin3b isoform 2 [Homo sapiens];paired amphipathic helix protein Sin3b isoform 1 [Homo sapiens];paired amphipathic helix protein Sin3b isoform 3 [Homo sapiens]
EAQQGFNKIWR; |; ETSYQWKAER	168	DSSO	Intra	4	3	EAQQGFN[K]IWR	1xDSSO [K8]	NP_001284524.1	558	ETSYQW[K]AER	1xDSSO [K7]	NP_001284524.1	910	paired amphipathic helix protein Sin3b isoform 2 [Homo sapiens];paired amphipathic helix protein Sin3b isoform 1 [Homo sapiens];paired amphipathic helix protein Sin3b isoform 3 [Homo sapiens]	paired amphipathic helix protein Sin3b isoform 2 [Homo sapiens];paired amphipathic helix protein Sin3b isoform 1 [Homo sapiens];paired amphipathic helix protein Sin3b isoform 3 [Homo sapiens]
QLHHLVSDDVCLKVVELYLNEK; |; ETSYQWKAER	136.86	DSSO	Intra	1	3	QLHHLVSDDVCL[K]VVELYLNEK	1xCarbamidomethyl [C11]; 1xDSSO [K13]	NP_001284524.1	876	ETSYQW[K]AER	1xDSSO [K7]	NP_001284524.1	910	paired amphipathic helix protein Sin3b isoform 2 [Homo sapiens];paired amphipathic helix protein Sin3b isoform 1 [Homo sapiens];paired amphipathic helix protein Sin3b isoform 3 [Homo sapiens]	paired amphipathic helix protein Sin3b isoform 2 [Homo sapiens];paired amphipathic helix protein Sin3b isoform 1 [Homo sapiens];paired amphipathic helix protein Sin3b isoform 3 [Homo sapiens]
IYGDKAPEIIESLK; |; FKLSTHK	145.17	DSSO	Intra	1	3	IYGD[K]APEIIESLK	1xDSSO [K5]	NP_001284524.1	519	F[K]LSTHK	1xDSSO [K2]	NP_001284524.1	1027	paired amphipathic helix protein Sin3b isoform 2 [Homo sapiens];paired amphipathic helix protein Sin3b isoform 1 [Homo sapiens];paired amphipathic helix protein Sin3b isoform 3 [Homo sapiens]	paired amphipathic helix protein Sin3b isoform 2 [Homo sapiens];paired amphipathic helix protein Sin3b isoform 1 [Homo sapiens];paired amphipathic helix protein Sin3b isoform 3 [Homo sapiens]
EAQQGFNKIWR; |; AKQVQPLVLLR	195.83	DSSO	Intra	1	3	EAQQGFN[K]IWR	1xDSSO [K8]	NP_001284524.1	558	A[K]QVQPLVLLR	1xDSSO [K2]	NP_001284524.1	1053	paired amphipathic helix protein Sin3b isoform 2 [Homo sapiens];paired amphipathic helix protein Sin3b isoform 1 [Homo sapiens];paired amphipathic helix protein Sin3b isoform 3 [Homo sapiens]	paired amphipathic helix protein Sin3b isoform 2 [Homo sapiens];paired amphipathic helix protein Sin3b isoform 1 [Homo sapiens];paired amphipathic helix protein Sin3b isoform 3 [Homo sapiens]
SKSLLNEIESVYDEHQEQHSEGR; |;AKQVQPLVLLR	84.51	DSSO	Intra	1	3	S[K]SLLNEIESVYDEHQEQHSEGR	1xDSSO [K2]	NP_001284524.1	590	A[K]QVQPLVLLR	1xDSSO [K2]	NP_001284524.1	1053	paired amphipathic helix protein Sin3b isoform 2 [Homo sapiens];paired amphipathic helix protein Sin3b isoform 1 [Homo sapiens];paired amphipathic helix protein Sin3b isoform 3 [Homo sapiens]	paired amphipathic helix protein Sin3b isoform 2 [Homo sapiens];paired amphipathic helix protein Sin3b isoform 1 [Homo sapiens];paired amphipathic helix protein Sin3b isoform 3 [Homo sapiens]
VFAETHYPDIYTREELALKIDLTEAR; |; ETSYQWKAER	41.09	DSSO	Inter	1	5	VFAETHYPDIYTREELAL[K]IDLTEAR	1xDSSO [K19]	NP_005160.2	126	ETSYQW[K]AER	1xDSSO [K7]	NP_001284524.1	910	paired mesoderm homeobox protein 2A [Homo sapiens];paired mesoderm homeobox protein 2B [Homo sapiens]	paired amphipathic helix protein Sin3b isoform 2 [Homo sapiens];paired amphipathic helix protein Sin3b isoform 1 [Homo sapiens];paired amphipathic helix protein Sin3b isoform 3 [Homo sapiens]
CGMILQEAMKWAPTVTKSHLQEYLNK; |; ETSYQWKAER	40.57	DSSO	Inter	1	6	CGMILQEAMKWAPTVT[K]SHLQEYLNK	1xCarbamidomethyl [C1]; 1xDSSO [K17]	NP_477352.3	1077	ETSYQW[K]AER	1xDSSO [K7]	NP_001284524.1	910	phosphatidylinositol 4-kinase alpha isoform 1 [Homo sapiens];phosphatidylinositol 4-kinase alpha isoform 3 [Homo sapiens];phosphatidylinositol 4-kinase alpha isoform 2 [Homo sapiens]	paired amphipathic helix protein Sin3b isoform 2 [Homo sapiens];paired amphipathic helix protein Sin3b isoform 1 [Homo sapiens];paired amphipathic helix protein Sin3b isoform 3 [Homo sapiens]
DARNILKEYR; |; LLKIYR	101.72	DSSO	Inter	1	5	DARNIL[K]EYR	1xDSSO [K7]	NP_001258791.1	484	LL[K]IYR	1xDSSO [K3]	NP_001284524.1	765	poly(A)-specific ribonuclease PNLDC1 isoform 1 [Homo sapiens];poly(A)-specific ribonuclease PNLDC1 isoform 2 precursor [Homo sapiens]	paired amphipathic helix protein Sin3b isoform 2 [Homo sapiens];paired amphipathic helix protein Sin3b isoform 1 [Homo sapiens];paired amphipathic helix protein Sin3b isoform 3 [Homo sapiens]
DARNILKEYR; |; EKLLCEGR	117.89	DSSO	Inter	1	5	DARNIL[K]EYR	1xDSSO [K7]	NP_001258791.1	484	E[K]LLCEGR	1xCarbamidomethyl [C5]; 1xDSSO [K2]	NP_001284524.1	785	poly(A)-specific ribonuclease PNLDC1 isoform 1 [Homo sapiens];poly(A)-specific ribonuclease PNLDC1 isoform 2 precursor [Homo sapiens]	paired amphipathic helix protein Sin3b isoform 2 [Homo sapiens];paired amphipathic helix protein Sin3b isoform 1 [Homo sapiens];paired amphipathic helix protein Sin3b isoform 3 [Homo sapiens]
YGVIILDEAHERTLATDILMGVLKEVVR; |; IYGDKAPEIIESLK	172.74	DSSO	Inter	1	4	YGVIILDEAHERTLATDILMGVL[K]EVVR	1xDSSO [K24]	NP_001349.2	277	IYGD[K]APEIIESLK	1xDSSO [K5]	NP_001284524.1	519	pre-mRNA-splicing factor ATP-dependent RNA helicase DHX15 [Homo sapiens]	paired amphipathic helix protein Sin3b isoform 2 [Homo sapiens];paired amphipathic helix protein Sin3b isoform 1 [Homo sapiens];paired amphipathic helix protein Sin3b isoform 3 [Homo sapiens]
LNSSDPSLIGLKQYYK; |; QNDTKALR	152.11	DSSO	Inter	2	4	LNSSDPSLIGL[K]QYYK	1xDSSO [K12]	NP_009135.4	277	QNDT[K]ALR	1xDSSO [K5]	NP_001284524.1	585	probable ATP-dependent RNA helicase DDX20 [Homo sapiens]	paired amphipathic helix protein Sin3b isoform 2 [Homo sapiens];paired amphipathic helix protein Sin3b isoform 1 [Homo sapiens];paired amphipathic helix protein Sin3b isoform 3 [Homo sapiens]
LNSSDPSLIGLKQYYK; |; QNDTKALR	98.05	DSSO	Inter	1	4	LNSSDPSLIGL[K]QYYK	1xDSSO [K12]	NP_009135.4	277	QNDT[K]ALR	1xDSSO [K5]	NP_001284524.1	585	probable ATP-dependent RNA helicase DDX20 [Homo sapiens]	paired amphipathic helix protein Sin3b isoform 2 [Homo sapiens];paired amphipathic helix protein Sin3b isoform 1 [Homo sapiens];paired amphipathic helix protein Sin3b isoform 3 [Homo sapiens]
IYIRNWQGGILSGGFEKNPKPIFTEGK; |; NPVTAVPVVLKR	40.02	DSSO	Inter	1	5	IYIRNWQGGILSGGFEKNP[K]PIFTEGK	1xDSSO [K20]	NP_060460.4	310	NPVTAVPVVL[K]R	1xDSSO [K11]	NP_001284524.1	540	pyruvate dehydrogenase phosphatase regulatory subunit, mitochondrial isoform 1 precursor [Homo sapiens];pyruvate dehydrogenase phosphatase regulatory subunit, mitochondrial isoform 2 [Homo sapiens]	paired amphipathic helix protein Sin3b isoform 2 [Homo sapiens];paired amphipathic helix protein Sin3b isoform 1 [Homo sapiens];paired amphipathic helix protein Sin3b isoform 3 [Homo sapiens]
DQVLKLCANHTITPDMSLQNMK; |; EKGSDPAMELR	41.05	DSSO	Inter	1	4	DQVL[K]LCANHTITPDMSLQNMK	1xCarbamidomethyl [C7]; 1xDSSO [K5]	NP_872394.2	1404	E[K]GSDPAMELR	1xDSSO [K2]	NP_001284524.1	794	ranBP2-like and GRIP domain-containing protein 4 [Homo sapiens]	paired amphipathic helix protein Sin3b isoform 2 [Homo sapiens];paired amphipathic helix protein Sin3b isoform 1 [Homo sapiens];paired amphipathic helix protein Sin3b isoform 3 [Homo sapiens]
MQDEKNGIPIR; |; QAQKQLLEYR	41.98	DSSO	Inter	1	17	MQDE[K]NGIPIR	1xDSSO [K5]	NP_001351815.1	38	QAQ[K]QLLEYR	1xDSSO [K4]	NP_001284524.1	772	regulator of G-protein signaling 7 isoform 7 [Homo sapiens];regulator of G-protein signaling 7 isoform 2 [Homo sapiens];regulator of G-protein signaling 7 isoform 4 [Homo sapiens];regulator of G-protein signaling 7 isoform 5 [Homo sapiens];regulator of G-protein signaling 7 isoform 15 [Homo sapiens];regulator of G-protein signaling 7 isoform 6 [Homo sapiens];regulator of G-protein signaling 7 iso…	paired amphipathic helix protein Sin3b isoform 2 [Homo sapiens];paired amphipathic helix protein Sin3b isoform 1 [Homo sapiens];paired amphipathic helix protein Sin3b isoform 3 [Homo sapiens]
QSGQEFAVKILSR; |;NPVTAVPVVLKR	40	DSSO	Inter	1	7	QSGQEFAV[K]ILSR	1xDSSO [K9]	NP_001287731.1	433	NPVTAVPVVL[K]R	1xDSSO [K11]	NP_001284524.1	540	ribosomal protein S6 kinase alpha-4 isoform c [Homo sapiens];ribosomal protein S6 kinase alpha-4 isoform b [Homo sapiens];ribosomal protein S6 kinase alpha-4 isoform d [Homo sapiens];ribosomal protein S6 kinase alpha-4 isoform a [Homo sapiens]	paired amphipathic helix protein Sin3b isoform 2 [Homo sapiens];paired amphipathic helix protein Sin3b isoform 1 [Homo sapiens];paired amphipathic helix protein Sin3b isoform 3 [Homo sapiens]
LQAEAKMALAMAKPMAKMQVEVEK; |;ETSYQWKAER	43.38	DSSO	Inter	1	9	LQAEA[K]MALAMAKPMAKMQVEVEK	3xOxidation [M7; M11; M18]; 1xDSSO [K6]	NP_001184038.1	126	ETSYQW[K]AER	1xDSSO [K7]	NP_001284524.1	910	schwannomin-interacting protein 1 isoform 4 [Homo sapiens];schwannomin-interacting protein 1 isoform 1 [Homo sapiens];schwannomin-interacting protein 1 isoform 3 [Homo sapiens];schwannomin-interacting protein 1 isoform 2 [Homo sapiens];IQCJ-SCHIP1 readthrough transcript protein isoform 2 [Homo sapiens];IQCJ-SCHIP1 readthrough transcript protein isoform 1 [Homo sapiens]	paired amphipathic helix protein Sin3b isoform 2 [Homo sapiens];paired amphipathic helix protein Sin3b isoform 1 [Homo sapiens];paired amphipathic helix protein Sin3b isoform 3 [Homo sapiens]
RRPNDPVPIPDKR; |; EAQQGFNKIWR	214.54	DSSO	Inter	6	4	RRPNDPVPIPD[K]R	1xDSSO [K12]	NP_071936.2	198	EAQQGFN[K]IWR	1xDSSO [K8]	NP_001284524.1	558	sin3 histone deacetylase corepressor complex component SDS3 [Homo sapiens]	paired amphipathic helix protein Sin3b isoform 2 [Homo sapiens];paired amphipathic helix protein Sin3b isoform 1 [Homo sapiens];paired amphipathic helix protein Sin3b isoform 3 [Homo sapiens]
RRPNDPVPIPDKR; |; EQYEKAYLK	195.09	DSSO	Inter	3	4	RRPNDPVPIPD[K]R	1xDSSO [K12]	NP_071936.2	198	EQYE[K]AYLK	1xDSSO [K5]	NP_001284524.1	566	sin3 histone deacetylase corepressor complex component SDS3 [Homo sapiens]	paired amphipathic helix protein Sin3b isoform 2 [Homo sapiens];paired amphipathic helix protein Sin3b isoform 1 [Homo sapiens];paired amphipathic helix protein Sin3b isoform 3 [Homo sapiens]
HIHNLKHWGLYEVLMEK; |; LLKIYR	97.07	DSSO	Inter	1	6	HIHNL[K]HWGLYEVLMEK	1xOxidation [M15]; 1xDSSO [K6]	NP_055185.2	516	LL[K]IYR	1xDSSO [K3]	NP_001284524.1	765	SRSF protein kinase 3 isoform 1 [Homo sapiens];SRSF protein kinase 3 isoform 3 [Homo sapiens];SRSF protein kinase 3 isoform 2 [Homo sapiens]	paired amphipathic helix protein Sin3b isoform 2 [Homo sapiens];paired amphipathic helix protein Sin3b isoform 1 [Homo sapiens];paired amphipathic helix protein Sin3b isoform 3 [Homo sapiens]
TFNFGQNEALHLFQTLMECMKR; |; LLKIYR	100.07	DSSO	Inter	1	5	TFNFGQNEALHLFQTLMECM[K]R	1xCarbamidomethyl [C19]; 1xDSSO [K21]	NP_001288141.1	373	LL[K]IYR	1xDSSO [K3]	NP_001284524.1	765	transient receptor potential cation channel subfamily M member 7 isoform b [Homo sapiens];transient receptor potential cation channel subfamily M member 7 isoform a [Homo sapiens]	paired amphipathic helix protein Sin3b isoform 2 [Homo sapiens];paired amphipathic helix protein Sin3b isoform 1 [Homo sapiens];paired amphipathic helix protein Sin3b isoform 3 [Homo sapiens]
EQAKNKEDSNIR; |; EKLLCEGR	169.09	DSSO	Inter	1	4	EQA[K]NKEDSNIR	1xDSSO [K4]	NP_112597.4	34	E[K]LLCEGR	1xCarbamidomethyl [C5]; 1xDSSO [K2]	NP_001284524.1	785	tRNA pseudouridine(38/39) synthase isoform 1 [Homo sapiens]	paired amphipathic helix protein Sin3b isoform 2 [Homo sapiens];paired amphipathic helix protein Sin3b isoform 1 [Homo sapiens];paired amphipathic helix protein Sin3b isoform 3 [Homo sapiens]
IKDHFCPFENQFHTEIQILA; |;EAQQGFNKIWR	168.22	DSSO	Inter	1	4	I[K]DHFCPFENQFHTEIQILA	1xCarbamidomethyl [C6]; 1xDSSO [K2]	NP_116236.1	362	EAQQGFN[K]IWR	1xDSSO [K8]	NP_001284524.1	558	uncharacterized protein C8orf76 [Homo sapiens]	paired amphipathic helix protein Sin3b isoform 2 [Homo sapiens];paired amphipathic helix protein Sin3b isoform 1 [Homo sapiens];paired amphipathic helix protein Sin3b isoform 3 [Homo sapiens]
LVKNLFELAR; |; EKLLCEGR	123.58	DSSO	Inter	1	4	LV[K]NLFELAR	1xDSSO [K3]	NP_037377.1	210	E[K]LLCEGR	1xCarbamidomethyl [C5]; 1xDSSO [K2]	NP_001284524.1	785	vacuolar protein sorting-associated protein 4A [Homo sapiens]	paired amphipathic helix protein Sin3b isoform 2 [Homo sapiens];paired amphipathic helix protein Sin3b isoform 1 [Homo sapiens];paired amphipathic helix protein Sin3b isoform 3 [Homo sapiens]
IVEKVSVTQR; |; EKLLCEGR	164.57	DSSO	Inter	1	4	IVE[K]VSVTQR	1xDSSO [K4]	NP_001138837.1	184	E[K]LLCEGR	1xCarbamidomethyl [C5]; 1xDSSO [K2]	NP_001284524.1	785	zinc finger protein 652 [Homo sapiens]	paired amphipathic helix protein Sin3b isoform 2 [Homo sapiens];paired amphipathic helix protein Sin3b isoform 1 [Homo sapiens];paired amphipathic helix protein Sin3b isoform 3 [Homo sapiens]
GAGVKVESELLCTRLLLGGGSYK; |; AKQVQPLVLLR	136.94	DSSO	Inter	1	4	GAGV[K]VESELLCTRLLLGGGSYK	1xCarbamidomethyl [C12]; 1xDSSO [K5]	NP_005254.2	238	A[K]QVQPLVLLR	1xDSSO [K2]	NP_001284524.1	1053	zinc finger protein Gfi-1 [Homo sapiens]	paired amphipathic helix protein Sin3b isoform 2 [Homo sapiens];paired amphipathic helix protein Sin3b isoform 1 [Homo sapiens];paired amphipathic helix protein Sin3b isoform 3 [Homo sapiens]
IECEIKINHEGEVNR; |; SSWKR	65.44	DSSO	Inter	4	6	IECEI[K]INHEGEVNR	1xCarbamidomethyl [C3]; 1xDSSO [K6]	NP_001185648.1	163	SSW[K]R	1xDSSO [K4]	NP_001284524.1	1011	histone-binding protein RBBP7 isoform 1 [Homo sapiens];histone-binding protein RBBP7 isoform 2 [Homo sapiens]	paired amphipathic helix protein Sin3b isoform 2 [Homo sapiens];paired amphipathic helix protein Sin3b isoform 1 [Homo sapiens];paired amphipathic helix protein Sin3b isoform 3 [Homo sapiens];centrosomal protein of 95 kDa isoform 1 [Homo sapiens]
VINEEYKIWK; |; SSWKR	56.94	DSSO	Inter	1	8	VINEEY[K]IWK	1xDSSO [K7]	NP_001185648.1	65	SSW[K]R	1xDSSO [K4]	NP_001284524.1	1011	histone-binding protein RBBP7 isoform 1 [Homo sapiens];histone-binding protein RBBP7 isoform 2 [Homo sapiens];histone-binding protein RBBP4 isoform b [Homo sapiens];histone-binding protein RBBP4 isoform a [Homo sapiens]	paired amphipathic helix protein Sin3b isoform 2 [Homo sapiens];paired amphipathic helix protein Sin3b isoform 1 [Homo sapiens];paired amphipathic helix protein Sin3b isoform 3 [Homo sapiens];centrosomal protein of 95 kDa isoform 1 [Homo sapiens]
VINEEYKIWK; |; SSWKR	67.85	DSSO	Inter	2	8	VINEEY[K]IWK	1xDSSO [K7]	NP_001185648.1	65	SSW[K]R	1xDSSO [K4]	NP_001284524.1	1011	histone-binding protein RBBP7 isoform 1 [Homo sapiens];histone-binding protein RBBP7 isoform 2 [Homo sapiens];histone-binding protein RBBP4 isoform b [Homo sapiens];histone-binding protein RBBP4 isoform a [Homo sapiens]	paired amphipathic helix protein Sin3b isoform 2 [Homo sapiens];paired amphipathic helix protein Sin3b isoform 1 [Homo sapiens];paired amphipathic helix protein Sin3b isoform 3 [Homo sapiens];centrosomal protein of 95 kDa isoform 1 [Homo sapiens]
VLKSQEVYENFLR; |;SSWKR	52.68	DSSO	Intra	1	4	VL[K]SQEVYENFLR	1xDSSO [K3]	NP_001284524.1	319	SSW[K]R	1xDSSO [K4]	NP_001284524.1	1011	paired amphipathic helix protein Sin3b isoform 2 [Homo sapiens];paired amphipathic helix protein Sin3b isoform 1 [Homo sapiens]	paired amphipathic helix protein Sin3b isoform 2 [Homo sapiens];paired amphipathic helix protein Sin3b isoform 1 [Homo sapiens];paired amphipathic helix protein Sin3b isoform 3 [Homo sapiens];centrosomal protein of 95 kDa isoform 1 [Homo sapiens]
EFKSQSIDTPGVIR; |;SSWKR	55.6	DSSO	Intra	2	4	EF[K]SQSIDTPGVIR	1xDSSO [K3]	NP_001284524.1	73	SSW[K]R	1xDSSO [K4]	NP_001284524.1	1011	paired amphipathic helix protein Sin3b isoform 2 [Homo sapiens];paired amphipathic helix protein Sin3b isoform 1 [Homo sapiens]	paired amphipathic helix protein Sin3b isoform 2 [Homo sapiens];paired amphipathic helix protein Sin3b isoform 1 [Homo sapiens];paired amphipathic helix protein Sin3b isoform 3 [Homo sapiens];centrosomal protein of 95 kDa isoform 1 [Homo sapiens]
VLKSQEVYENFLR; |;SSWKR	61.3	DSSO	Intra	4	4	VL[K]SQEVYENFLR	1xDSSO [K3]	NP_001284524.1	319	SSW[K]R	1xDSSO [K4]	NP_001284524.1	1011	paired amphipathic helix protein Sin3b isoform 2 [Homo sapiens];paired amphipathic helix protein Sin3b isoform 1 [Homo sapiens]	paired amphipathic helix protein Sin3b isoform 2 [Homo sapiens];paired amphipathic helix protein Sin3b isoform 1 [Homo sapiens];paired amphipathic helix protein Sin3b isoform 3 [Homo sapiens];centrosomal protein of 95 kDa isoform 1 [Homo sapiens]
SKSLLNEIESVYDEHQEQHSEGR; |;SSWKR	65.44	DSSO	Intra	4	4	S[K]SLLNEIESVYDEHQEQHSEGR	1xDSSO [K2]	NP_001284524.1	590	SSW[K]R	1xDSSO [K4]	NP_001284524.1	1011	paired amphipathic helix protein Sin3b isoform 2 [Homo sapiens];paired amphipathic helix protein Sin3b isoform 1 [Homo sapiens];paired amphipathic helix protein Sin3b isoform 3 [Homo sapiens]	paired amphipathic helix protein Sin3b isoform 2 [Homo sapiens];paired amphipathic helix protein Sin3b isoform 1 [Homo sapiens];paired amphipathic helix protein Sin3b isoform 3 [Homo sapiens];centrosomal protein of 95 kDa isoform 1 [Homo sapiens]
QAQKQLLEYR; |;SSWKR	61.3	DSSO	Intra	2	4	QAQ[K]QLLEYR	1xDSSO [K4]	NP_001284524.1	772	SSW[K]R	1xDSSO [K4]	NP_001284524.1	1011	paired amphipathic helix protein Sin3b isoform 2 [Homo sapiens];paired amphipathic helix protein Sin3b isoform 1 [Homo sapiens];paired amphipathic helix protein Sin3b isoform 3 [Homo sapiens]	paired amphipathic helix protein Sin3b isoform 2 [Homo sapiens];paired amphipathic helix protein Sin3b isoform 1 [Homo sapiens];paired amphipathic helix protein Sin3b isoform 3 [Homo sapiens];centrosomal protein of 95 kDa isoform 1 [Homo sapiens]
NPVTAVPVVLKR; |; SSWKR	45.16	DSSO	Intra	1	4	NPVTAVPVVL[K]R	1xDSSO [K11]	NP_001284524.1	540	SSW[K]R	1xDSSO [K4]	NP_001284524.1	1011	paired amphipathic helix protein Sin3b isoform 2 [Homo sapiens];paired amphipathic helix protein Sin3b isoform 1 [Homo sapiens];paired amphipathic helix protein Sin3b isoform 3 [Homo sapiens]	paired amphipathic helix protein Sin3b isoform 2 [Homo sapiens];paired amphipathic helix protein Sin3b isoform 1 [Homo sapiens];paired amphipathic helix protein Sin3b isoform 3 [Homo sapiens];centrosomal protein of 95 kDa isoform 1 [Homo sapiens]
IYGDKAPEIIESLK; |; SSWKR	45.16	DSSO	Intra	1	4	IYGD[K]APEIIESLK	1xDSSO [K5]	NP_001284524.1	519	SSW[K]R	1xDSSO [K4]	NP_001284524.1	1011	paired amphipathic helix protein Sin3b isoform 2 [Homo sapiens];paired amphipathic helix protein Sin3b isoform 1 [Homo sapiens];paired amphipathic helix protein Sin3b isoform 3 [Homo sapiens]	paired amphipathic helix protein Sin3b isoform 2 [Homo sapiens];paired amphipathic helix protein Sin3b isoform 1 [Homo sapiens];paired amphipathic helix protein Sin3b isoform 3 [Homo sapiens];centrosomal protein of 95 kDa isoform 1 [Homo sapiens]
IYGDKAPEIIESLK; |; SSWKR	46.62	DSSO	Intra	3	4	IYGD[K]APEIIESLK	1xDSSO [K5]	NP_001284524.1	519	SSW[K]R	1xDSSO [K4]	NP_001284524.1	1011	paired amphipathic helix protein Sin3b isoform 2 [Homo sapiens];paired amphipathic helix protein Sin3b isoform 1 [Homo sapiens];paired amphipathic helix protein Sin3b isoform 3 [Homo sapiens]	paired amphipathic helix protein Sin3b isoform 2 [Homo sapiens];paired amphipathic helix protein Sin3b isoform 1 [Homo sapiens];paired amphipathic helix protein Sin3b isoform 3 [Homo sapiens];centrosomal protein of 95 kDa isoform 1 [Homo sapiens]
NPVTAVPVVLKR; |; SSWKR	45.16	DSSO	Intra	1	4	NPVTAVPVVL[K]R	1xDSSO [K11]	NP_001284524.1	540	SSW[K]R	1xDSSO [K4]	NP_001284524.1	1011	paired amphipathic helix protein Sin3b isoform 2 [Homo sapiens];paired amphipathic helix protein Sin3b isoform 1 [Homo sapiens];paired amphipathic helix protein Sin3b isoform 3 [Homo sapiens]	paired amphipathic helix protein Sin3b isoform 2 [Homo sapiens];paired amphipathic helix protein Sin3b isoform 1 [Homo sapiens];paired amphipathic helix protein Sin3b isoform 3 [Homo sapiens];centrosomal protein of 95 kDa isoform 1 [Homo sapiens]
SKSLLNEIESVYDEHQEQHSEGR; |;SSWKR	61.3	DSSO	Intra	2	4	S[K]SLLNEIESVYDEHQEQHSEGR	1xDSSO [K2]	NP_001284524.1	590	SSW[K]R	1xDSSO [K4]	NP_001284524.1	1011	paired amphipathic helix protein Sin3b isoform 2 [Homo sapiens];paired amphipathic helix protein Sin3b isoform 1 [Homo sapiens];paired amphipathic helix protein Sin3b isoform 3 [Homo sapiens]	paired amphipathic helix protein Sin3b isoform 2 [Homo sapiens];paired amphipathic helix protein Sin3b isoform 1 [Homo sapiens];paired amphipathic helix protein Sin3b isoform 3 [Homo sapiens];centrosomal protein of 95 kDa isoform 1 [Homo sapiens]
QAQKQLLEYR; |;SSWKR	71.86	DSSO	Intra	4	4	QAQ[K]QLLEYR	1xDSSO [K4]	NP_001284524.1	772	SSW[K]R	1xDSSO [K4]	NP_001284524.1	1011	paired amphipathic helix protein Sin3b isoform 2 [Homo sapiens];paired amphipathic helix protein Sin3b isoform 1 [Homo sapiens];paired amphipathic helix protein Sin3b isoform 3 [Homo sapiens]	paired amphipathic helix protein Sin3b isoform 2 [Homo sapiens];paired amphipathic helix protein Sin3b isoform 1 [Homo sapiens];paired amphipathic helix protein Sin3b isoform 3 [Homo sapiens];centrosomal protein of 95 kDa isoform 1 [Homo sapiens]
LYVALKELGEERR; |; SSWKR	50.61	DSSO	Inter	2	6	LYVAL[K]ELGEERR	1xDSSO [K6]	NP_079489.2	389	SSW[K]R	1xDSSO [K4]	NP_001284524.1	1011	spectrin beta chain, non-erythrocytic 4 isoform sigma5 [Homo sapiens];spectrin beta chain, non-erythrocytic 4 isoform sigma1 [Homo sapiens]	paired amphipathic helix protein Sin3b isoform 2 [Homo sapiens];paired amphipathic helix protein Sin3b isoform 1 [Homo sapiens];paired amphipathic helix protein Sin3b isoform 3 [Homo sapiens];centrosomal protein of 95 kDa isoform 1 [Homo sapiens]
GLAKRPGALLLR; |;SSWKR	52.68	DSSO	Inter	1	7	GLA[K]RPGALLLR	1xDSSO [K4]	NP_003181.3	40	SSW[K]R	1xDSSO [K4]	NP_001284524.1	1011	tapasin isoform 1 precursor [Homo sapiens];tapasin isoform 2 precursor [Homo sapiens];tapasin isoform 3 precursor [Homo sapiens]	paired amphipathic helix protein Sin3b isoform 2 [Homo sapiens];paired amphipathic helix protein Sin3b isoform 1 [Homo sapiens];paired amphipathic helix protein Sin3b isoform 3 [Homo sapiens];centrosomal protein of 95 kDa isoform 1 [Homo sapiens]
LGCFNLTIKGHAK; |; TEKER	51	DSSO	Inter	1	17	LGCFNLTI[K]GHAK	1xCarbamidomethyl [C3]; 1xDSSO [K9]	NP_004955.2	279	TE[K]ER	1xDSSO [K3]	NP_001284524.1	781	histone deacetylase 1 [Homo sapiens]	paired amphipathic helix protein Sin3b isoform 2 [Homo sapiens];paired amphipathic helix protein Sin3b isoform 1 [Homo sapiens];paired amphipathic helix protein Sin3b isoform 3 [Homo sapiens];DNA repair protein REV1 isoform 2 [Homo sapiens];nuclear pore complex protein Nup155 isoform 1 [Homo sapiens];DNA repair protein REV1 isoform 4 [Homo sapiens];DNA repair protein REV1 isoform 6 [Homo sapiens]…
VLKSQEVYENFLR; |;TEKER	77.53	DSSO	Intra	1	16	VL[K]SQEVYENFLR	1xDSSO [K3]	NP_001284524.1	319	TE[K]ER	1xDSSO [K3]	NP_001284524.1	781	paired amphipathic helix protein Sin3b isoform 2 [Homo sapiens];paired amphipathic helix protein Sin3b isoform 1 [Homo sapiens]	paired amphipathic helix protein Sin3b isoform 2 [Homo sapiens];paired amphipathic helix protein Sin3b isoform 1 [Homo sapiens];paired amphipathic helix protein Sin3b isoform 3 [Homo sapiens];DNA repair protein REV1 isoform 2 [Homo sapiens];nuclear pore complex protein Nup155 isoform 1 [Homo sapiens];DNA repair protein REV1 isoform 4 [Homo sapiens];DNA repair protein REV1 isoform 6 [Homo sapiens]…
QILEDAAALISYYVKR; |; TEKER	56.94	DSSO	Intra	1	16	QILEDAAALISYYV[K]R	1xDSSO [K15]	NP_001284524.1	642	TE[K]ER	1xDSSO [K3]	NP_001284524.1	781	paired amphipathic helix protein Sin3b isoform 2 [Homo sapiens];paired amphipathic helix protein Sin3b isoform 1 [Homo sapiens];paired amphipathic helix protein Sin3b isoform 3 [Homo sapiens]	paired amphipathic helix protein Sin3b isoform 2 [Homo sapiens];paired amphipathic helix protein Sin3b isoform 1 [Homo sapiens];paired amphipathic helix protein Sin3b isoform 3 [Homo sapiens];DNA repair protein REV1 isoform 2 [Homo sapiens];nuclear pore complex protein Nup155 isoform 1 [Homo sapiens];DNA repair protein REV1 isoform 4 [Homo sapiens];DNA repair protein REV1 isoform 6 [Homo sapiens]…
IYGDKAPEIIESLK; |; TEKER	68.6	DSSO	Intra	1	16	IYGD[K]APEIIESLK	1xDSSO [K5]	NP_001284524.1	519	TE[K]ER	1xDSSO [K3]	NP_001284524.1	781	paired amphipathic helix protein Sin3b isoform 2 [Homo sapiens];paired amphipathic helix protein Sin3b isoform 1 [Homo sapiens];paired amphipathic helix protein Sin3b isoform 3 [Homo sapiens]	paired amphipathic helix protein Sin3b isoform 2 [Homo sapiens];paired amphipathic helix protein Sin3b isoform 1 [Homo sapiens];paired amphipathic helix protein Sin3b isoform 3 [Homo sapiens];DNA repair protein REV1 isoform 2 [Homo sapiens];nuclear pore complex protein Nup155 isoform 1 [Homo sapiens];DNA repair protein REV1 isoform 4 [Homo sapiens];DNA repair protein REV1 isoform 6 [Homo sapiens]…
IYGDKAPEIIESLK; |;TDEAEKR	181.33	DSSO	Inter	1	6	IYGD[K]APEIIESLK	1xDSSO [K5]	NP_001284524.1	519	TDEAE[K]R	1xDSSO [K6]	NP_001028733.1	38	paired amphipathic helix protein Sin3b isoform 2 [Homo sapiens];paired amphipathic helix protein Sin3b isoform 1 [Homo sapiens];paired amphipathic helix protein Sin3b isoform 3 [Homo sapiens]	PHD finger protein 12 isoform 1 [Homo sapiens];PHD finger protein 12 isoform 2 [Homo sapiens];PHD finger protein 12 isoform 3 [Homo sapiens]
SFLGVKELSFAPPMSDR; |; KNTVDDISESLR	42.11	DSSO	Inter	1	3	SFLGV[K]ELSFAPPMSDR	1xDSSO [K6]	NP_001284524.1	369	[K]NTVDDISESLR	1xDSSO [K1]	NP_000288.1	719	paired amphipathic helix protein Sin3b isoform 2 [Homo sapiens];paired amphipathic helix protein Sin3b isoform 1 [Homo sapiens]	polycystin-2 [Homo sapiens]
KTPYEEQLHR;|;KPLQDCPRMR	94.47	DSSO	Inter	1	4	[K]TPYEEQLHR	1xDSSO [K1]	NP_001284524.1	445	[K]PLQDCPRMR	1xCarbamidomethyl [C6]; 1xDSSO [K1]	NP_001093322.2	133	paired amphipathic helix protein Sin3b isoform 2 [Homo sapiens];paired amphipathic helix protein Sin3b isoform 1 [Homo sapiens];paired amphipathic helix protein Sin3b isoform 3 [Homo sapiens]	PRAME family member 20 [Homo sapiens]
KTPYEEQLHR;|;KPLQDCPRMR	164.66	DSSO	Inter	1	4	[K]TPYEEQLHR	1xDSSO [K1]	NP_001284524.1	445	[K]PLQDCPRMR	1xCarbamidomethyl [C6]; 1xDSSO [K1]	NP_001093322.2	133	paired amphipathic helix protein Sin3b isoform 2 [Homo sapiens];paired amphipathic helix protein Sin3b isoform 1 [Homo sapiens];paired amphipathic helix protein Sin3b isoform 3 [Homo sapiens]	PRAME family member 20 [Homo sapiens]
REKGSDPAMELR; |;SSGFSGKGFK	143.94	DSSO	Inter	2	5	RE[K]GSDPAMELR	1xDSSO [K3]	NP_001284524.1	794	SSGFSG[K]GFK	1xDSSO [K7]	NP_055644.2	776	paired amphipathic helix protein Sin3b isoform 2 [Homo sapiens];paired amphipathic helix protein Sin3b isoform 1 [Homo sapiens];paired amphipathic helix protein Sin3b isoform 3 [Homo sapiens]	probable ATP-dependent RNA helicase DDX46 isoform 2 [Homo sapiens];probable ATP-dependent RNA helicase DDX46 isoform 1 [Homo sapiens]
SRPSLLRPVSAPAKK; |; KFCQIR	53.33	DSSO	Inter	1	3	SRPSLLRPVSAPA[K]K	1xDSSO [K14]	NP_001284524.1	283	[K]FCQIR	1xCarbamidomethyl [C3]; 1xDSSO [K1]	NP_942012.1	356	paired amphipathic helix protein Sin3b isoform 2 [Homo sapiens];paired amphipathic helix protein Sin3b isoform 1 [Homo sapiens]	prostaglandin E2 receptor EP3 subtype isoform 4 [Homo sapiens]
SWKSFMPPNFPEFAER; |;LENTFCCQQKER	40.43	DSSO	Inter	1	8	SW[K]SFMPPNFPEFAER	1xDSSO [K3]	NP_055853.1	134	LENTFCCQQ[K]ER	2xCarbamidomethyl [C6; C7]; 1xDSSO [K10]	NP_001035982.1	691	uncharacterized protein KIAA0754 [Homo sapiens]	protein diaphanous homolog 3 isoform a [Homo sapiens];protein diaphanous homolog 3 isoform c [Homo sapiens];protein diaphanous homolog 3 isoform g [Homo sapiens];protein diaphanous homolog 3 isoform d [Homo sapiens];protein diaphanous homolog 3 isoform e [Homo sapiens];protein diaphanous homolog 3 isoform f [Homo sapiens];protein diaphanous homolog 3 isoform b [Homo sapiens]
AKQVQPLVLLR; |;MATKLIR	52.59	DSSO	Inter	1	7	A[K]QVQPLVLLR	1xDSSO [K2]	NP_001284524.1	1053	MAT[K]LIR	1xOxidation [M1]; 1xDSSO [K4]	NP_056087.2	81	paired amphipathic helix protein Sin3b isoform 2 [Homo sapiens];paired amphipathic helix protein Sin3b isoform 1 [Homo sapiens];paired amphipathic helix protein Sin3b isoform 3 [Homo sapiens]	protein fantom isoform a [Homo sapiens];protein fantom isoform b [Homo sapiens];protein fantom isoform f [Homo sapiens];protein fantom isoform c [Homo sapiens]
IYGDKAPEIIESLK; |;EHKLEEYKR	163.99	DSSO	Inter	1	5	IYGD[K]APEIIESLK	1xDSSO [K5]	NP_001284524.1	519	EHKLEEY[K]R	1xDSSO [K8]	NP_001290340.1	230	paired amphipathic helix protein Sin3b isoform 2 [Homo sapiens];paired amphipathic helix protein Sin3b isoform 1 [Homo sapiens];paired amphipathic helix protein Sin3b isoform 3 [Homo sapiens]	regulation of nuclear pre-mRNA domain-containing protein 1A isoform 2 [Homo sapiens];regulation of nuclear pre-mRNA domain-containing protein 1A isoform 1 [Homo sapiens]
IYGDKAPEIIESLK; |;EHKLEEYKR	179.98	DSSO	Inter	1	5	IYGD[K]APEIIESLK	1xDSSO [K5]	NP_001284524.1	519	EHKLEEY[K]R	1xDSSO [K8]	NP_001290340.1	230	paired amphipathic helix protein Sin3b isoform 2 [Homo sapiens];paired amphipathic helix protein Sin3b isoform 1 [Homo sapiens];paired amphipathic helix protein Sin3b isoform 3 [Homo sapiens]	regulation of nuclear pre-mRNA domain-containing protein 1A isoform 2 [Homo sapiens];regulation of nuclear pre-mRNA domain-containing protein 1A isoform 1 [Homo sapiens]
IECEIKINHEGEVNR; |; NKKDSLR	50.34	DSSO	Inter	1	4	IECEI[K]INHEGEVNR	1xCarbamidomethyl [C3]; 1xDSSO [K6]	NP_001185648.1	163	NK[K]DSLR	1xDSSO [K3]	NP_001238774.1	204	histone-binding protein RBBP7 isoform 1 [Homo sapiens];histone-binding protein RBBP7 isoform 2 [Homo sapiens]	short transient receptor potential channel 1 isoform 1 [Homo sapiens];short transient receptor potential channel 1 isoform 2 [Homo sapiens]
GIASNKTYSFLITLDVDIGELIMIK; |;RRPNDPVPIPDKR	124.44	DSSO	Inter	1	2	GIASN[K]TYSFLITLDVDIGELIMIK	1xOxidation [M23]; 1xDSSO [K6]	NP_000227.2	398	RRPNDPVPIPD[K]R	1xDSSO [K12]	NP_071936.2	198	hepatic triacylglycerol lipase precursor [Homo sapiens]	sin3 histone deacetylase corepressor complex component SDS3 [Homo sapiens]
YLSAPEREHLASSLKLTSTQVK; |; RPNDPVPIPDKRR	65.57	DSSO	Inter	1	2	YLSAPEREHLASSL[K]LTSTQVK	1xDSSO [K15]	NP_660328.2	186	RPNDPVPIPD[K]RR	1xDSSO [K11]	NP_071936.2	198	homeobox protein Nkx-2.3 [Homo sapiens]	sin3 histone deacetylase corepressor complex component SDS3 [Homo sapiens]
WYHKSQAIYLESK; |;TSDSTKMR	267.57	DSSO	Intra	2	1	WYH[K]SQAIYLESK	1xDSSO [K4]	NP_071936.2	271	TSDST[K]MR	1xDSSO [K6]	NP_071936.2	307	sin3 histone deacetylase corepressor complex component SDS3 [Homo sapiens]	sin3 histone deacetylase corepressor complex component SDS3 [Homo sapiens]
RKPAPAQLNYLLTDEQIMEDLR; |;RRPNDPVPIPDKR	193.46	DSSO	Intra	8	1	R[K]PAPAQLNYLLTDEQIMEDLR	1xDSSO [K2]	NP_071936.2	201	RRPNDPVPIPD[K]R	1xDSSO [K12]	NP_071936.2	198	sin3 histone deacetylase corepressor complex component SDS3 [Homo sapiens]	sin3 histone deacetylase corepressor complex component SDS3 [Homo sapiens]
SFLEILHTYQKEQLNTR; |; YATELKEK	49.35	DSSO	Inter	1	3	SFLEILHTYQ[K]EQLNTR	1xDSSO [K11]	NP_001284524.1	195	YATEL[K]EK	1xDSSO [K6]	Contaminant_Q3MHN2	445	paired amphipathic helix protein Sin3b isoform 2 [Homo sapiens];paired amphipathic helix protein Sin3b isoform 1 [Homo sapiens]	SWISS-PROT:Q3MHN2 (Bos taurus) Complement component C9 precursor
REKGSDPAMELR; |; KELIECAR	141.45	DSSO	Inter	1	4	RE[K]GSDPAMELR	1xDSSO [K3]	NP_001284524.1	794	[K]ELIECAR	1xCarbamidomethyl [C6]; 1xDSSO [K1]	NP_006280.3	1948	paired amphipathic helix protein Sin3b isoform 2 [Homo sapiens];paired amphipathic helix protein Sin3b isoform 1 [Homo sapiens];paired amphipathic helix protein Sin3b isoform 3 [Homo sapiens]	talin-1 [Homo sapiens]
EKGSDPAMELR; |;ESVEDKLELR	74.64	DSSO	Inter	6	5	E[K]GSDPAMELR	1xDSSO [K2]; 1xOxidation [M8]	NP_001284524.1	794	ESVED[K]LELR	1xDSSO [K6]	NP_079351.2	159	paired amphipathic helix protein Sin3b isoform 2 [Homo sapiens];paired amphipathic helix protein Sin3b isoform 1 [Homo sapiens];paired amphipathic helix protein Sin3b isoform 3 [Homo sapiens]	THO complex subunit 7 homolog isoform 1 [Homo sapiens];THO complex subunit 7 homolog isoform 2 [Homo sapiens]
GTLDPVEKALR; |; ADLKDK	66.56	DSSO	Inter	1	8	GTLDPVE[K]ALR	1xDSSO [K8]	NP_006588.1	319	ADL[K]DK	1xDSSO [K4]	NP_001254479.2	14294	heat shock cognate 71 kDa protein isoform 1 [Homo sapiens];heat shock cognate 71 kDa protein isoform 2 [Homo sapiens]	titin isoform IC [Homo sapiens];titin isoform novex-2 [Homo sapiens];titin isoform N2BA [Homo sapiens];titin isoform novex-1 [Homo sapiens];titin isoform N2-A [Homo sapiens];titin isoform N2-B [Homo sapiens]
SKSLLNEIESVYDEHQEQHSEGR; |;CKSLR	56.99	DSSO	Inter	1	4	S[K]SLLNEIESVYDEHQEQHSEGR	1xDSSO [K2]	NP_001284524.1	590	C[K]SLR	1xCarbamidomethyl [C1]; 1xDSSO [K2]	NP_071929.3	2	paired amphipathic helix protein Sin3b isoform 2 [Homo sapiens];paired amphipathic helix protein Sin3b isoform 1 [Homo sapiens];paired amphipathic helix protein Sin3b isoform 3 [Homo sapiens]	transmembrane protein 168 [Homo sapiens]
EAAPAKSSASGPNAPPALFELCGR; |;GHYTIGKEIIDLVLDR	244.58	DSSO	Inter	1	7	EAAPA[K]SSASGPNAPPALFELCGR	1xCarbamidomethyl [C22]; 1xDSSO [K6]	NP_006360.3	34	GHYTIG[K]EIIDLVLDR	1xDSSO [K7]	NP_001290046.1	77	leucine-rich repeat-containing protein 41 [Homo sapiens]	tubulin alpha-1C chain isoform b [Homo sapiens];tubulin alpha-1C chain isoform c [Homo sapiens];tubulin alpha-1C chain isoform a [Homo sapiens];tubulin alpha-1A chain isoform 1 [Homo sapiens];tubulin alpha-1B chain [Homo sapiens];tubulin alpha-1A chain isoform 2 [Homo sapiens]
GNVDISAPKIEGEMQVPDVDIR; |; GHYTIGKEIIDLVLDR	41.05	DSSO	Inter	1	7	GNVDISAP[K]IEGEMQVPDVDIR	1xOxidation [M14]; 1xDSSO [K9]	NP_001333375.1	1091	GHYTIG[K]EIIDLVLDR	1xDSSO [K7]	NP_001290046.1	77	neuroblast differentiation-associated protein AHNAK isoform 1 [Homo sapiens]	tubulin alpha-1C chain isoform b [Homo sapiens];tubulin alpha-1C chain isoform c [Homo sapiens];tubulin alpha-1C chain isoform a [Homo sapiens];tubulin alpha-1A chain isoform 1 [Homo sapiens];tubulin alpha-1B chain [Homo sapiens];tubulin alpha-1A chain isoform 2 [Homo sapiens]
QLFHPEQLITGKEDAANNYAR; |; GHYTIGKEIIDLVLDR	386.34	DSSO	Intra	5	11	QLFHPEQLITG[K]EDAANNYAR	1xDSSO [K12]	NP_001290046.1	61	GHYTIG[K]EIIDLVLDR	1xDSSO [K7]	NP_001290046.1	77	tubulin alpha-1C chain isoform b [Homo sapiens];tubulin alpha-1A chain isoform 1 [Homo sapiens];tubulin alpha-1B chain [Homo sapiens];tubulin alpha-1A chain isoform 2 [Homo sapiens];tubulin alpha-1C chain isoform a [Homo sapiens];tubulin alpha-1C chain isoform c [Homo sapiens];tubulin alpha-8 chain isoform 1 [Homo sapiens];tubulin alpha-4A chain isoform 2 [Homo sapiens];tubulin alpha-8 chain isof…	tubulin alpha-1C chain isoform b [Homo sapiens];tubulin alpha-1C chain isoform c [Homo sapiens];tubulin alpha-1C chain isoform a [Homo sapiens];tubulin alpha-1A chain isoform 1 [Homo sapiens];tubulin alpha-1B chain [Homo sapiens];tubulin alpha-1A chain isoform 2 [Homo sapiens]
AKEEEWR; |;REDDEKR	150.84	DSSO	Inter	2	10	A[K]EEEWR	1xDSSO [K2]	NP_001284524.1	545	REDDE[K]R	1xDSSO [K6]	NP_004990.3	979	paired amphipathic helix protein Sin3b isoform 2 [Homo sapiens];paired amphipathic helix protein Sin3b isoform 1 [Homo sapiens];paired amphipathic helix protein Sin3b isoform 3 [Homo sapiens]	unconventional myosin-VI isoform 1 [Homo sapiens];unconventional myosin-VI isoform 8 [Homo sapiens];unconventional myosin-VI isoform 5 [Homo sapiens];unconventional myosin-VI isoform 2 [Homo sapiens];unconventional myosin-VI isoform 3 [Homo sapiens];unconventional myosin-VI isoform 7 [Homo sapiens];unconventional myosin-VI isoform 4 [Homo sapiens]
AKEEEWR; |;REDDEKR	158.03	DSSO	Inter	2	10	A[K]EEEWR	1xDSSO [K2]	NP_001284524.1	545	REDDE[K]R	1xDSSO [K6]	NP_004990.3	979	paired amphipathic helix protein Sin3b isoform 2 [Homo sapiens];paired amphipathic helix protein Sin3b isoform 1 [Homo sapiens];paired amphipathic helix protein Sin3b isoform 3 [Homo sapiens]	unconventional myosin-VI isoform 1 [Homo sapiens];unconventional myosin-VI isoform 8 [Homo sapiens];unconventional myosin-VI isoform 5 [Homo sapiens];unconventional myosin-VI isoform 2 [Homo sapiens];unconventional myosin-VI isoform 3 [Homo sapiens];unconventional myosin-VI isoform 7 [Homo sapiens];unconventional myosin-VI isoform 4 [Homo sapiens]
