# Supplementary material for: Differential Complex Formation via Paralogs in the Human Sin3 Protein Interaction Network
Source: Mol Cell Proteomics. 2020 Nov 25;19(9):1468–84. doi: 10.1074/mcp.RA120.002078 (PMC8143632; doi:10.1074/mcp.RA120.002078)
Supplement: Supplementary file 1 [file mmc1.zip › mmc1/159999_0_supp_506298_qb255b.xlsx]

## Sheet: Cover-Page
Supporting Information
	Differential Complex Formation via Paralogs in the Human Sin3 Protein Interaction Network
	Mark K. Adams1, Charles A.S. Banks1, Janet L. Thornton1, Cassandra G. Kempf1, Ying Zhang1, Sayem Miah1, Yan Hao1, Mihaela E. Sardiu1, Maxime Killer1,2, Gaye L. Hattem1, Alexis Murray1, Maria L. Katt1, Laurence Florens1, Michael P. Washburn1,3,*
	1 Stowers Institute for Medical Research, Kansas City, MO 64110
	2 Current address: Centre for Structural Systems Biology (CSSB), DESY and European Molecular Biology Laboratory Hamburg, Hamburg, Germany
	3 Department of Pathology & Laboratory Medicine, University of Kansas Medical Center, Kansas City, KS 66160
	*Correspondence: mpw@stowers.org
	Table of Contents
	Supporting Information 4:	Identification, label-free quantitation, and statistical analysis of proteins detected in SIN3A and SIN3B isoform enriched samples
	Table S4A: Peptide and spectral counts for all proteins detected by MudPIT analyses of affinity-purified SIN3A and SIN3B isoforms
	Table S4B: Frequency of detection across replicate and bait protein analyses
	Table S4C: Selection of proteins based on reproducibility of detection
	Table S4D: Statistical QSPEC (v1.3.5) analysis to define prey proteins enriched over negative controls												Figures S6C-F
	Table S4E: Selection of statistically-significant interaction partners (Zstatistic >= 3, and Log2FoldChange >= 2)												Figures 4B-C, 4F, 6A-B

## Sheet: Table_S4A
Table S4A: Peptide and spectral counts for all proteins detected by MudPIT analyses of affinity-purified SIN3A and SIN3B isoforms
The mass spectrometry data have been deposited to the ProteomeXchange Consortium via the MassIVE partner repository with the identifiers reported in Table S1.
Peptide counts: columns end with "_P"
Total spectral counts: columns end with "_S"
Unique spectral counts: columns end with "_uS"
Shared spectral counts: columns end with "_sS"
Spectra distributed according to the spectral count contribution of peptides unique to each isoform: columns end with "_dS"
Sequence coverage as a percentage: column ends with "_SC"
Distributed Normalized Spectral Abundance Factors (calculated based on distributed spectral counts and protein length): columns end with "_dNSAF".
The number of times a protein is detected across analyses is listed in the "Detected # Out of" columns.
False Discovery Rates (FDR, %) for each proteomics analysis are calculated at the bottom of the table against the number of SHUFFLED proteins (in red).
dNSAF_Rank	Experiment dNSAF AVG	Experiment Detected # Out of 15	Control dNSAF AVG	Control Detected # Out of 5	Experiment:Control	NCBI_Gene	NCBI_Locus_Tag	NCBI_Chromosome	NCBI_EC_Number	Region_Sources	NCBI_Region_Names	NCBI_Region_Notes	NCBI_Site_Sources	NCBI_Site_Types	NCBI_Site_Notes	NCBI_Go_Components	NCBI_Go_Functions	NCBI_Go_Processes	Total Proteins In Group	Proteins In Group	Contrast_Rank	Locus	Description	Control_1_P	Control_1_S	Control_1_uS	Control_1_sS	Control_1_dS	Control_1_SC	Control_1_dNSAF	Control_2_P	Control_2_S	Control_2_uS	Control_2_sS	Control_2_dS	Control_2_SC	Control_2_dNSAF	Control_3_P	Control_3_S	Control_3_uS	Control_3_sS	Control_3_dS	Control_3_SC	Control_3_dNSAF	Control_4_P	Control_4_S	Control_4_uS	Control_4_sS	Control_4_dS
2	0.110297	9	0	0	1.79769e+308	SIN3B		19		[<6..83][<13..631]	[Sin3_corepress][Sin3]	[Sin3 family co-repressor; pfam08295][Histone deacetylase complex, regulatory component SIN3 [Chromatin structure and dynamics]; COG5602]							1	NP_001284526.1	30	NP_001284526.1	paired amphipathic helix protein Sin3b isoform 3 [Homo sapiens]	0	0	0	0	0	0	0	0	0	0	0	0	0	0	0	0	0	0	0	0	0	0	0	0	0	0
3	0.103626	14	8.5e-05	4	1219.13	RBBP7		X		[17..88][47..122][<113..>407][122..402][128..173][181..217][228..269][275..312][318..369][376..403]	[CAF1C_H4-bd][WD 1][WD40][WD40][WD 2][WD 3][WD 4][WD 5][WD 6][WD 7]	[Histone-binding protein RBBP4 or subunit C of CAF1 complex; pfam12265][propagated from UniProtKB/Swiss-Prot (Q16576.1)][WD40 repeat [General function prediction only]; COG2319][WD40 domain, found in a number of eukaryotic proteins that cover a wide variety of functions including adaptor/regulatory modules in signal transduction, pre-mRNA processing and cytoskeleton assembly; typically contains a…	[2][3][4][order(122,143,147,151..152,174..175,194,198,204..205,][354]	[acetylation][phosphorylation][acetylation][other][phosphorylation]	[N-acetylalanine; propagated from UniProtKB/Swiss-Prot (Q16576.1)][Phosphoserine; propagated from UniProtKB/Swiss-Prot (Q16576.1)][N6-acetyllysine, alternate; propagated from UniProtKB/Swiss-Prot (Q16576.1)][structural tetrad][Phosphoserine; propagated from UniProtKB/Swiss-Prot (Q16576.1)]				1	NP_002884.1	108	NP_002884.1	histone-binding protein RBBP7 isoform 2 [Homo sapiens]	2	2	0	2	0.75	9.41	4.595e-05	1	2	0	2	1	2.82	5.288e-05	1	2	0	2	1	2.82	0.00011184	0	0	0	0	0
4	0.073769	13	7.7e-05	4	958.039	RBBP7		X		[61..132][<157..>451][166..446]	[CAF1C_H4-bd][WD40][WD40]	[Histone-binding protein RBBP4 or subunit C of CAF1 complex; pfam12265][WD40 repeat [General function prediction only]; COG2319][WD40 domain, found in a number of eukaryotic proteins that cover a wide variety of functions including adaptor/regulatory modules in signal transduction, pre-mRNA processing and cytoskeleton assembly; typically contains a GH dipeptide 11-24 residues from...; cl02567]	[order(166,187,191,195..196,218..219,238,242,248..249,]	[other]	[structural tetrad]				1	NP_001185648.1	109	NP_001185648.1	histone-binding protein RBBP7 isoform 1 [Homo sapiens]	2	2	0	2	0.75	8.53	4.164e-05	1	2	0	2	1	2.56	4.792e-05	1	2	0	2	1	2.56	0.00010135	0	0	0	0	0
5	0.066129	15	0	0	1.79769e+308	RBBP4		1		[18..89][122..403][122..155][<162..>408][175..206][225..256][271..302][315..346][372..403]	[CAF1C_H4-bd][WD40][WD 1][WD40][WD 2][WD 3][WD 4][WD 5][WD 6]	[Histone-binding protein RBBP4 or subunit C of CAF1 complex; pfam12265][WD40 domain, found in a number of eukaryotic proteins that cover a wide variety of functions including adaptor/regulatory modules in signal transduction, pre-mRNA processing and cytoskeleton assembly; typically contains a GH dipeptide 11-24 residues from...; cl02567][propagated from UniProtKB/Swiss-Prot (Q09028.3)][WD40 repea…	[2][4][110][order(122..123,141,148,152..153,175..176,199,205..206,226,]	[acetylation][acetylation][phosphorylation][other]	[N-acetylalanine; propagated from UniProtKB/Swiss-Prot (Q09028.3)][N6-acetyllysine, alternate; propagated from UniProtKB/Swiss-Prot (Q09028.3)][Phosphoserine; propagated from UniProtKB/Swiss-Prot (Q09028.3)][structural tetrad]				1	NP_005601.1	34	NP_005601.1	histone-binding protein RBBP4 isoform a [Homo sapiens]	1	1	0	1	0.25	3.06	0	0	0	0	0	0	0	0	0	0	0	0	0	0	0	0	0	0	0	0
6	0.064048	9	0	0	1.79769e+308	SIN3B		19		[1..308][38..1073][59..105][59..105][180..236][284..540][321..367][392..591][393..525]	[Interaction with CRY1. {ECO:0000250}][Sin3][PAH][Interaction with REST. {ECO:0000250}][PAH][Interaction with NCOR1. {ECO:0000250|UniProtKB:Q62141}][PAH][Interaction with SUDS3 and HDAC1. {ECO:0000250}][Sin3_corepress]	[propagated from UniProtKB/Swiss-Prot (O75182.2)][Histone deacetylase complex, regulatory component SIN3 [Chromatin structure and dynamics]; COG5602][Paired amphipathic helix repeat; pfam02671][propagated from UniProtKB/Swiss-Prot (O75182.2)][Paired amphipathic helix repeat; pfam02671][propagated from UniProtKB/Swiss-Prot (O75182.2)][Paired amphipathic helix repeat; pfam02671][propagated from Uni…							1	NP_056075.1	32	NP_056075.1	paired amphipathic helix protein Sin3b isoform 1 [Homo sapiens]	0	0	0	0	0	0	0	0	0	0	0	0	0	0	0	0	0	0	0	0	0	0	0	0	0	0
7	0.038033	7	0	0	1.79769e+308	SIN3B		19		[38..1041][59..105][180..236][321..367][393..493]	[Sin3][PAH][PAH][PAH][Sin3_corepress]	[Histone deacetylase complex, regulatory component SIN3 [Chromatin structure and dynamics]; COG5602][Paired amphipathic helix repeat; pfam02671][Paired amphipathic helix repeat; pfam02671][Paired amphipathic helix repeat; pfam02671][Sin3 family co-repressor; pfam08295]							1	NP_001284524.1	31	NP_001284524.1	paired amphipathic helix protein Sin3b isoform 2 [Homo sapiens]	0	0	0	0	0	0	0	0	0	0	0	0	0	0	0	0	0	0	0	0	0	0	0	0	0	0
8	0.032758	15	0.006007	5	5.4533	TUBB		6		[39..449][39..446]	[PLN00220][beta_tubulin]	[tubulin beta chain; Provisional][The beta-tubulin family; cd02187]	[order(42..43,46..47,235,244,247..248,254,290,292..294,][order(90..91,118..120,123,199,201,242)][order(151,265..267,271,276,278..280,342..344,347,367..371)][order(158,160..164,201,224,242,246)]	[other][other][other][other]	[Taxol binding site [chemical binding]][alpha/beta domain interface [polypeptide binding]][beta/alpha domain interface [polypeptide binding]][nucleotide binding site [chemical binding]]				1	NP_001280141.1	68	NP_001280141.1	tubulin beta chain isoform a [Homo sapiens]	15	46	2	44	46	35.13	0.00258113	26	156	41	115	154.465	62.07	0.00748175	15	41	7	34	36.875	46.34	0.00377751	7	17	2	15	17
9	0.031981	15	0.004323	5	7.39787	TUBA1B		12		[1..440][2..435]	[PTZ00335][alpha_tubulin]	[tubulin alpha chain; Provisional][The alpha-tubulin family; cd02186]	[order(2,199,253..254,256..258,260..261,326,352)][order(11..12,15,71,101,143..146,171,206,224,228)][48][order(72..73,100..102,105,181,183,224)][83][232][282][339][394][432][439][451]	[other][other][phosphorylation][other][modified][phosphorylation][modified][methylation][methylation][phosphorylation][phosphorylation][other]	[beta/alpha domain interface [polypeptide binding]][nucleotide binding site [chemical binding]][Phosphoserine. {ECO:0000269|Ref.6}; propagated from UniProtKB/Swiss-Prot (P68363.1)][alpha/beta domain interface [polypeptide binding]][Nitrated tyrosine. {ECO:0000250|UniProtKB:P68368}; propagated from UniProtKB/Swiss-Prot (P68363.1)][Phosphoserine. {ECO:0000269|Ref.6}; propagated from UniProtKB/Swiss…				1	NP_006073.2	56	NP_006073.2	tubulin alpha-1B chain [Homo sapiens]	10	42	6	36	42	23.95	0.00242462	21	154	5	149	130	62.53	0.00647825	4	10	0	10	3.25	13.08	0.00034253	6	14	2	12	14
11	0.025124	15	0	0	1.79769e+308	HDAC1		1	3.5.1.98	[4..374][9..321]	[HDAC1][Histone deacetylase]	[Histone deacetylase 1 (HDAC1); cd10010][propagated from UniProtKB/Swiss-Prot (Q13547.1)]	[74][order(140..141,149..150,176,178,264,271,301,303)][order(176,178,264)][220][221][393][393][421][421][421][421][423][423][423][432][444]	[acetylation][active][other][acetylation][phosphorylation][phosphorylation][phosphorylation][phosphorylation][phosphorylation][phosphorylation][phosphorylation][phosphorylation][phosphorylation][phosphorylation][methylation][modified]	[N6-acetyllysine. {ECO:0000244|PubMed:19608861}; propagated from UniProtKB/Swiss-Prot (Q13547.1)][][Zn binding site [ion binding]][N6-acetyllysine. {ECO:0000244|PubMed:19608861}; propagated from UniProtKB/Swiss-Prot (Q13547.1)][][][Phosphoserine. {ECO:0000244|PubMed:17081983, ECO:0000244|PubMed:17487921, ECO:0000244|PubMed:18691976, ECO:0000244|PubMed:19690332, ECO:0000244|PubMed:20068231, ECO:00…				1	NP_004955.2	33	NP_004955.2	histone deacetylase 1 [Homo sapiens]	0	0	0	0	0	0	0	1	2	0	2	0	2.7	0	0	0	0	0	0	0	0	0	0	0	0	0
12	0.024467	15	0.000274	2	89.2956	HDAC2		6	3.5.1.98	[9..398][9..374][9..322]	[PTZ00063][HDAC2][Histone deacetylase]	[histone deacetylase; Provisional][Histone deacetylase 2 (HDAC2); cd10011][propagated from UniProtKB/Swiss-Prot (Q92769.2)]	[order(141..142,150..151,177,179,265,272,302,304)][order(177,179,265)][394][422][424]	[active][other][phosphorylation][phosphorylation][phosphorylation]	[][Zn binding site [ion binding]][Phosphoserine; propagated from UniProtKB/Swiss-Prot (Q92769.2)][Phosphoserine; propagated from UniProtKB/Swiss-Prot (Q92769.2)][Phosphoserine; propagated from UniProtKB/Swiss-Prot (Q92769.2)]				1	NP_001518.3	193	NP_001518.3	histone deacetylase 2 [Homo sapiens]	0	0	0	0	0	0	0	3	7	5	2	7	10.04	0.00032238	0	0	0	0	0	0	0	0	0	0	0	0
14	0.015911	13	0.000343	1	46.3878	TUBA1A		12		[1..440][2..435]	[PTZ00335][alpha_tubulin]	[tubulin alpha chain; Provisional][The alpha-tubulin family; cd02186]	[order(2,199,253..254,256..258,260..261,326,352)][order(11..12,15,71,101,143..146,171,206,224,228)][order(72..73,100..102,105,181,183,224)][439][451][451]	[other][other][other][phosphorylation][phosphorylation][other]	[beta/alpha domain interface [polypeptide binding]][nucleotide binding site [chemical binding]][alpha/beta domain interface [polypeptide binding]][][][Involved in polymerization. {ECO:0000250}; propagated from UniProtKB/Swiss-Prot (Q71U36.1)]				1	NP_006000.2	55	NP_006000.2	tubulin alpha-1A chain isoform 1 [Homo sapiens]	8	36	0	36	0	20.84	0	19	142	0	142	0	59.42	0	4	10	0	10	3.25	13.08	0.00034253	5	12	0	12	0
15	0.015144	15	0.036049	5	0.420095	PCBP1		2		[15..76][99..163][281..343]	[PCBP_like_KH][PCBP_like_KH][KH-I]	[K homology RNA-binding domain, PCBP_like. Members of this group possess KH domains in a tandem arrangement. Most members, similar to the poly(C) binding proteins (PCBPs) and Nova, containing three KH domains, with the first and second domains, which are...; cd02396][K homology RNA-binding domain, PCBP_like. Members of this group possess KH domains in a tandem arrangement. Most members, similar t…	[1][order(23,25..27,29..33,36..37,40..41,44..47)][30..33][order(107,109..111,113..117,120..121,124..125,128..131)][114..117][173][190][order(289,291..293,295..299,302..303,306..307,312..315)][296..299]	[acetylation][other][other][other][other][phosphorylation][phosphorylation][other][other]	[N-acetylmethionine; propagated from UniProtKB/Swiss-Prot (Q15365.2)][nucleic acid binding region [nucleotide binding]][G-X-X-G motif][nucleic acid binding region [nucleotide binding]][G-X-X-G motif][Phosphoserine; propagated from UniProtKB/Swiss-Prot (Q15365.2)][Phosphoserine; propagated from UniProtKB/Swiss-Prot (Q15365.2)][nucleic acid binding region [nucleotide binding]][G-X-X-G motif]				1	NP_006187.2	53	NP_006187.2	poly(rC)-binding protein 1 [Homo sapiens]	23	320	169	151	318.246	78.65	0.0232747	25	804	729	75	802.985	78.37	0.050693	21	288	273	15	287.945	74.72	0.038446	14	102	62	40	102
16	0.012967	15	0	0	1.79769e+308	SIN3A		15		[5..1213][119..196][141..187][205..480][322..381][458..525][478..523][523..850][524..659][550..650][687..829][888..967]	[Sin3][Interaction with HCFC1. {ECO:0000269|PubMed:12670868}][PAH][Interaction with REST. {ECO:0000250}][PAH][Interaction with SAP30. {ECO:0000250|UniProtKB:Q60520}][PAH][Interaction with NCOR1. {ECO:0000250|UniProtKB:Q60520}][Interaction with SUDS3 and SAP130][Sin3_corepress][Interaction with HDAC1 and ARID4B][Interaction with OGT]	[Histone deacetylase complex, regulatory component SIN3 [Chromatin structure and dynamics]; COG5602][propagated from UniProtKB/Swiss-Prot (Q96ST3.2)][Paired amphipathic helix repeat; pfam02671][propagated from UniProtKB/Swiss-Prot (Q96ST3.2)][Paired amphipathic helix repeat; pfam02671][propagated from UniProtKB/Swiss-Prot (Q96ST3.2)][Paired amphipathic helix repeat; pfam02671][propagated from Uni…	[10][277][469][832][860][865][875][940][1112]	[phosphorylation][phosphorylation][acetylation][phosphorylation][phosphorylation][acetylation][acetylation][phosphorylation][phosphorylation]	[Phosphoserine. {ECO:0000269|PubMed:18669648, ECO:0000269|PubMed:18691976}; propagated from UniProtKB/Swiss-Prot (Q96ST3.2)][Phosphoserine. {ECO:0000269|PubMed:18669648}; propagated from UniProtKB/Swiss-Prot (Q96ST3.2)][N6-acetyllysine. {ECO:0000269|PubMed:19608861}; propagated from UniProtKB/Swiss-Prot (Q96ST3.2)][Phosphoserine. {ECO:0000269|PubMed:18669648, ECO:0000269|PubMed:19690332, ECO:0000…				1	NP_001138829.1	36	NP_001138829.1	paired amphipathic helix protein Sin3a [Homo sapiens]	0	0	0	0	0	0	0	0	0	0	0	0	0	0	0	0	0	0	0	0	0	0	0	0	0	0
17	0.011501	15	0.004249	5	2.70675	HSPA1A		6		[1..611][6..381]	[PTZ00009][HSPA1-2_6-8-like_NBD]	[heat shock 70 kDa protein; Provisional][Nucleotide-binding domain of HSPA1-A, -B, -L, HSPA-2, -6, -7, -8, and similar proteins; cd10233]	[2][order(10,12..15,71,147,175,199..204,206,230..231,268,][order(23,25,27,32..34,36,50,54,57,133..134,258,262,269,][order(33,35,57,60..61,257..258,261..262,265..266,269,][108][order(152,192,213,215..217,219..220,325)][246][348][561][631][633][636]	[acetylation][other][other][other][acetylation][other][acetylation][acetylation][methylation][phosphorylation][phosphorylation][phosphorylation]	[N-acetylalanine. {ECO:0000244|PubMed:19413330}; propagated from UniProtKB/Swiss-Prot (P0DMV8.1)][nucleotide binding site [chemical binding]][NEF/HSP70 interaction site [polypeptide binding]][BAG/HSP70 interaction site [polypeptide binding]][N6-acetyllysine. {ECO:0000244|PubMed:19608861}; propagated from UniProtKB/Swiss-Prot (P0DMV8.1)][SBD interface [polypeptide binding]][N6-acetyllysine. {ECO:0…				1	NP_005336.3	59	NP_005336.3	heat shock 70 kDa protein 1A [Homo sapiens]	19	42	20	22	38.9524	32.76	0.00158215	30	100	57	43	96.2177	56.63	0.00337356	25	60	37	23	58.2472	47.27	0.00431925	7	19	2	17	16.2308
18	0.008926	12	0.000823	2	10.8457	TUBA1C		12		[1..448][2..435]	[PTZ00335][alpha_tubulin]	[tubulin alpha chain; Provisional][The alpha-tubulin family; cd02186]	[order(2,199,253..254,256..258,260..261,326,352)][order(11..12,15,71,101,143..146,171,206,224,228)][48][48][order(72..73,100..102,105,181,183,224)][83][282][357][432][439][439][449][449]	[other][other][phosphorylation][phosphorylation][other][modified][modified][phosphorylation][phosphorylation][phosphorylation][phosphorylation][phosphorylation][other]	[beta/alpha domain interface [polypeptide binding]][nucleotide binding site [chemical binding]][][Phosphoserine. {ECO:0000250|UniProtKB:P68366}; propagated from UniProtKB/Swiss-Prot (Q9BQE3.1)][alpha/beta domain interface [polypeptide binding]][Nitrated tyrosine. {ECO:0000250|UniProtKB:P68368}; propagated from UniProtKB/Swiss-Prot (Q9BQE3.1)][Nitrated tyrosine. {ECO:0000250|UniProtKB:P68373}; pro…				1	NP_116093.1	57	NP_116093.1	tubulin alpha-1C chain isoform c [Homo sapiens]	8	36	0	36	0	20.94	0	18	146	1	145	26	58.13	0.00130142	4	10	0	10	3.25	13.14	0.00034406	3	9	0	9	0
19	0.007139	15	0	0	1.79769e+308	SUDS3		12		[2..170][60..223][188..226]	[Mediates interaction with USP17L2][Sds3][Sin3 interaction domain (SID). {ECO:0000250|UniProtKB:Q8BR65}]	[propagated from UniProtKB/Swiss-Prot (Q9H7L9.2)][Sds3-like; pfam08598][propagated from UniProtKB/Swiss-Prot (Q9H7L9.2)]	[2][32][45][45][49][49][53][55][228][234][234][236][237][237][244]	[acetylation][phosphorylation][phosphorylation][phosphorylation][phosphorylation][phosphorylation][phosphorylation][phosphorylation][phosphorylation][phosphorylation][phosphorylation][phosphorylation][phosphorylation][phosphorylation][phosphorylation]	[N-acetylserine. {ECO:0000244|PubMed:21406692}; propagated from UniProtKB/Swiss-Prot (Q9H7L9.2)][Phosphoserine. {ECO:0000244|PubMed:21406692}; propagated from UniProtKB/Swiss-Prot (Q9H7L9.2)][][Phosphoserine. {ECO:0000244|PubMed:17081983, ECO:0000244|PubMed:18318008, ECO:0000244|PubMed:18669648, ECO:0000244|PubMed:20068231, ECO:0000244|PubMed:21406692, ECO:0000244|PubMed:24275569}; propagated fro…				1	NP_071936.2	38	NP_071936.2	sin3 histone deacetylase corepressor complex component SDS3 [Homo sapiens]	0	0	0	0	0	0	0	0	0	0	0	0	0	0	0	0	0	0	0	0	0	0	0	0	0	0
20	0.006506	7	0	0	1.79769e+308	SAP30L		5		[26..93][114..166]	[zf-SAP30][SAP30_Sin3_bdg]	[SAP30 zinc-finger; pfam13866][Sin3 binding region of histone deacetylase complex subunit SAP30; pfam13867]	[1][92][92][93][93][99][99][104][104][118]	[acetylation][phosphorylation][phosphorylation][phosphorylation][phosphorylation][phosphorylation][phosphorylation][phosphorylation][phosphorylation][phosphorylation]	[N-acetylmethionine. {ECO:0000244|PubMed:22814378}; propagated from UniProtKB/Swiss-Prot (Q9HAJ7.1)][][Phosphothreonine. {ECO:0000244|PubMed:18669648}; propagated from UniProtKB/Swiss-Prot (Q9HAJ7.1)][][Phosphoserine. {ECO:0000250|UniProtKB:Q5SQF8}; propagated from UniProtKB/Swiss-Prot (Q9HAJ7.1)][][Phosphoserine. {ECO:0000244|PubMed:18669648}; propagated from UniProtKB/Swiss-Prot (Q9HAJ7.1)][][P…				1	NP_078908.1	457	NP_078908.1	histone deacetylase complex subunit SAP30L isoform 1 [Homo sapiens]	0	0	0	0	0	0	0	0	0	0	0	0	0	0	0	0	0	0	0	0	0	0	0	0	0	0
21	0.006244	15	0.010923	5	0.571638	ACTB		7		[3..375][8..181]	[Actin][NBD_sugar-kinase_HSP70_actin]	[Actin; pfam00022][Nucleotide-Binding Domain of the sugar kinase/HSP70/actin superfamily; cd00012]	[1][2][order(11..14,16,18,137,154..157)][73][84][177][218][294][294]	[acetylation][acetylation][other][methylation][methylation][glycosylation][phosphorylation][phosphorylation][phosphorylation]	[N-acetylmethionine; propagated from UniProtKB/Swiss-Prot (P60709.1)][N-acetylaspartate, in Actin, cytoplasmic 1, N-terminally processed; propagated from UniProtKB/Swiss-Prot (P60709.1)][nucleotide binding site [chemical binding]][][N6-methyllysine; propagated from UniProtKB/Swiss-Prot (P60709.1)][ADP-ribosylation site][][][]				1	NP_001092.1	65	NP_001092.1	actin, cytoplasmic 1 [Homo sapiens]	9	28	9	19	26.1	37.6	0.00181209	27	417	333	84	417	68.27	0.0249917	12	29	16	13	29	40.8	0.00367585	3	22	13	9	22
22	0.005788	12	0	0	1.79769e+308	BRMS1L		14		[59..227]	[Sds3]	[Sds3-like; pfam08598]							1	NP_115728.2	151	NP_115728.2	breast cancer metastasis-suppressor 1-like protein [Homo sapiens]	0	0	0	0	0	0	0	0	0	0	0	0	0	0	0	0	0	0	0	0	0	0	0	0	0	0
23	0.005584	9	0	0	1.79769e+308	SAP30		4		[1..129][65..131][130..220][153..205]	[Interaction with NCOR1. {ECO:0000250}][zf-SAP30][Interaction with SIN3A. {ECO:0000250}][SAP30_Sin3_bdg]	[propagated from UniProtKB/Swiss-Prot (O75446.1)][SAP30 zinc-finger; pfam13866][propagated from UniProtKB/Swiss-Prot (O75446.1)][Sin3 binding region of histone deacetylase complex subunit SAP30; pfam13867]	[131][131][138][138][145][145]	[phosphorylation][phosphorylation][phosphorylation][phosphorylation][phosphorylation][phosphorylation]	[][Phosphoserine. {ECO:0000244|PubMed:17081983, ECO:0000244|PubMed:18669648, ECO:0000244|PubMed:19690332, ECO:0000244|PubMed:20068231, ECO:0000244|PubMed:21406692}; propagated from UniProtKB/Swiss-Prot (O75446.1)][][Phosphoserine. {ECO:0000244|PubMed:17081983, ECO:0000244|PubMed:18669648, ECO:0000244|PubMed:19690332, ECO:0000244|PubMed:21406692}; propagated from UniProtKB/Swiss-Prot (O75446.1)][]…				1	NP_003855.1	337	NP_003855.1	histone deacetylase complex subunit SAP30 [Homo sapiens]	0	0	0	0	0	0	0	0	0	0	0	0	0	0	0	0	0	0	0	0	0	0	0	0	0	0
24	0.005009	6	0	0	1.79769e+308	RBBP4		1		[<1..54][87..368][<127..>373]	[CAF1C_H4-bd][WD40][WD40]	[Histone-binding protein RBBP4 or subunit C of CAF1 complex; pfam12265][WD40 domain, found in a number of eukaryotic proteins that cover a wide variety of functions including adaptor/regulatory modules in signal transduction, pre-mRNA processing and cytoskeleton assembly; typically contains a GH dipeptide 11-24 residues from...; cl02567][WD40 repeat [General function prediction only]; COG2319]	[order(87..88,106,113,117..118,140..141,164,170..171,191,]	[other]	[structural tetrad]				1	NP_001128728.1	35	NP_001128728.1	histone-binding protein RBBP4 isoform c [Homo sapiens]	1	1	0	1	0.25	3.33	0	0	0	0	0	0	0	0	0	0	0	0	0	0	0	0	0	0	0	0
25	0.004806	14	0.002132	4	2.25422	HIST2H2AA3		1		[1..130][6..120]	[PTZ00017][H2A]	[histone H2A; Provisional][Histone 2A; H2A is a subunit of the nucleosome. The nucleosome is an octamer containing two H2A, H2B, H3, and H4 subunits. The H2A subunit performs essential roles in maintaining structural integrity of the nucleosome, chromatin condensation, and binding...; cd00074]	[2][2][4][4][order(6,10)][6][order(30,33,36..37,43,75,78)][37][39..42][order(52,55..56,59..60,63..64)][105][119][120][120][121][123][126]	[acetylation][phosphorylation][modified][methylation][acetylation][acetylation][DNA binding][modified][other][other][methylation][modified][modified][other][phosphorylation][phosphorylation][modified]	[N-acetylserine. {ECO:0000269|PubMed:15823041, ECO:0000269|PubMed:16457589}; propagated from UniProtKB/Swiss-Prot (Q6FI13.3)][Phosphoserine, by RPS6KA5. {ECO:0000269|PubMed:15010469}; propagated from UniProtKB/Swiss-Prot (Q6FI13.3)][Citrulline, alternate. {ECO:0000269|PubMed:15823041}; propagated from UniProtKB/Swiss-Prot (Q6FI13.3)][Symmetric dimethylarginine, by PRMT5, alternate. {ECO:0000250|U…				1	NP_003507.1	103	NP_003507.1	histone H2A type 2-A [Homo sapiens]	3	7	0	7	2.66667	28.46	0.00053407	4	40	20	20	37.4286	49.23	0.00647069	3	4	0	4	1.41667	28.46	0.00051798	1	3	0	3	1
26	0.004711	14	0.008496	5	0.554496	SNRPD1		18		[1..80][2..93]	[Sufficient for interaction with CLNS1A][Sm_D1]	[propagated from UniProtKB/Swiss-Prot (P62314.1)][Sm protein D1; cd01724]	[order(2,4,35..37,61..63)][order(3,6..7,18..21,30..31,33..36,39,55,57..71,74,79,][order(15..21,23..35,37..41)][57..68][98][100][102][104][106][108][110][112][114]	[other][other][other][other][methylation][methylation][methylation][methylation][methylation][methylation][methylation][methylation][methylation]	[RNA binding site [nucleotide binding]][heptamer interface [polypeptide binding]][Sm1 motif][Sm2 motif][][][][][][][][][]				1	NP_008869.1	92	NP_008869.1	small nuclear ribonucleoprotein Sm D1 isoform 1 [Homo sapiens]	1	28	28	0	28	16.81	0.00612607	3	26	26	0	26	45.38	0.0049104	3	28	28	0	28	45.38	0.0111841	2	10	10	0	10
27	0.00467	15	0.005866	5	0.796113	HSPA8		11		[1..613][6..381][186..377]	[PTZ00009][HSPA1-2_6-8-like_NBD][Interaction with BAG1]	[heat shock 70 kDa protein; Provisional][Nucleotide-binding domain of HSPA1-A, -B, -L, HSPA-2, -6, -7, -8, and similar proteins; cd10233][propagated from UniProtKB/Swiss-Prot (P11142.1)]	[2][order(10,12..15,71,147,175,199..204,206,230..231,268,][order(23,25,27,32..34,36,50,54,57,133..134,258,262,269,][order(33,35,57,60..61,257..258,261..262,265..266,269,][108][order(152,192,213,215..217,219..220,325)][153][153][246][319][319][328][362][477][512][512][524][561][589][597][601]	[acetylation][other][other][other][acetylation][other][phosphorylation][phosphorylation][acetylation][acetylation][modified][acetylation][phosphorylation][phosphorylation][acetylation][modified][acetylation][methylation][acetylation][acetylation][acetylation]	[N-acetylserine. {ECO:0000244|PubMed:19413330, ECO:0000269|Ref.5, ECO:0000269|Ref.6}; propagated from UniProtKB/Swiss-Prot (P11142.1)][nucleotide binding site [chemical binding]][NEF/HSP70 interaction site [polypeptide binding]][BAG/HSP70 interaction site [polypeptide binding]][N6-acetyllysine. {ECO:0000250|UniProtKB:P63017}; propagated from UniProtKB/Swiss-Prot (P11142.1)][SBD interface [polypep…				1	NP_006588.1	60	NP_006588.1	heat shock cognate 71 kDa protein isoform 1 [Homo sapiens]	31	88	64	24	84.5195	43.34	0.0034064	26	89	67	22	83.8023	43.19	0.00291551	28	72	51	21	69.4438	44.27	0.00510966	11	33	24	9	30.9026
29	0.004265	5	0	0	1.79769e+308	ING2		4		[27..125][30..259][213..261][264..280]	[ING][TNG2][PHD_ING2][PBR]	[Inhibitor of growth proteins N-terminal histone-binding; pfam12998][Chromatin remodeling protein, contains PhD zinc finger [Chromatin structure and dynamics]; COG5034][PHD finger found in inhibitor of growth protein 2 (ING2); cd15683][propagated from UniProtKB/Swiss-Prot (Q9H160.2)]	[order(214,221..229,236..237,240,248..249,251)][order(215,217,228,233,239,242,255,258)]	[other][other]	[H3K4me3 binding site [polypeptide binding]][Zn binding site [ion binding]]				1	NP_001555.1	628	NP_001555.1	inhibitor of growth protein 2 isoform 1 [Homo sapiens]	0	0	0	0	0	0	0	0	0	0	0	0	0	0	0	0	0	0	0	0	0	0	0	0	0	0
30	0.004097	11	0.010393	5	0.394208	SUB1		5		[2..50][63..117][77..101]	[Regulatory][PC4][Interaction with ssDNA]	[propagated from UniProtKB/Swiss-Prot (P53999.3)][Transcriptional Coactivator p15 (PC4); pfam02229][propagated from UniProtKB/Swiss-Prot (P53999.3)]	[4][9][10][11][13][15][17][19][35][50..51][53][68][118]	[phosphorylation][phosphorylation][phosphorylation][phosphorylation][phosphorylation][phosphorylation][phosphorylation][phosphorylation][acetylation][cleavage][acetylation][acetylation][phosphorylation]	[Phosphoserine. {ECO:0000244|PubMed:24275569}; propagated from UniProtKB/Swiss-Prot (P53999.3)][Phosphoserine. {ECO:0000244|PubMed:24275569}; propagated from UniProtKB/Swiss-Prot (P53999.3)][Phosphoserine. {ECO:0000244|PubMed:24275569}; propagated from UniProtKB/Swiss-Prot (P53999.3)][Phosphoserine. {ECO:0000269|PubMed:16689930}; propagated from UniProtKB/Swiss-Prot (P53999.3)][Phosphoserine. {EC…				1	NP_006704.3	209	NP_006704.3	activated RNA polymerase II transcriptional coactivator p15 [Homo sapiens]	9	25	25	0	25	48.82	0.00512516	11	32	32	0	32	46.46	0.00566288	8	28	28	0	28	42.52	0.0104796	5	18	18	0	18
31	0.003997	15	0.002237	4	1.78677	H2AFZ		4		[2..17][3..128][8..122][89..100][93..103]	[Required for interaction with INCENP. {ECO:0000250}][PTZ00017][H2A][M6 cassette][Required for interaction with INCENP. {ECO:0000250}]	[propagated from UniProtKB/Swiss-Prot (P0C0S5.2)][histone H2A; Provisional][Histone 2A; H2A is a subunit of the nucleosome. The nucleosome is an octamer containing two H2A, H2B, H3, and H4 subunits. The H2A subunit performs essential roles in maintaining structural integrity of the nucleosome, chromatin condensation, and binding...; cd00074][propagated from UniProtKB/Swiss-Prot (P0C0S5.2)][propag…	[5][5][order(8,12)][8][8][12][14][order(32,35,38..39,46,78,81)][order(41..43,45)][order(55,58..59,62..63,66..67)][122]	[acetylation][methylation][acetylation][acetylation][methylation][acetylation][acetylation][DNA binding][other][other][other]	[N6-acetyllysine, alternate. {ECO:0000244|PubMed:16319397, ECO:0000269|PubMed:16627869}; propagated from UniProtKB/Swiss-Prot (P0C0S5.2)][N6-methyllysine, alternate. {ECO:0000269|PubMed:23324626}; propagated from UniProtKB/Swiss-Prot (P0C0S5.2)][acetylation sites [posttranslational modification]][N6-acetyllysine, alternate. {ECO:0000244|PubMed:16319397, ECO:0000244|PubMed:19608861, ECO:0000269|Pu…				1	NP_002097.1	113	NP_002097.1	histone H2A.Z [Homo sapiens]	1	2	2	0	2	10.94	0.00040681	4	17	11	6	12.8857	46.09	0.0022625	2	3	3	0	3	18.75	0.00111404	0	0	0	0	0
32	0.003665	10	0.000335	2	10.9403	CPVL													2	NP_001358196.1;NP_112601.3	516	NP_001358196.1	1 genes:CPVL. 1 proteins in this group did not match any genes. NP_001358196.1:probable serine carboxypeptidase CPVL isoform c [Homo sapiens] ;NP_112601.3:probable serine carboxypeptidase CPVL isoform b precursor [Homo sapiens] ;	0	0	0	0	0	0	0	5	10	10	0	10	13.55	0.00055356	1	1	1	0	1	3.2	0.00011708	0	0	0	0	0
33	0.003588	4	0	0	1.79769e+308	FAM60A		12		[2..200]	[FAM60A]	[Protein Family FAM60A; pfam15396]							1	NP_001129284.1	725	NP_001129284.1	SIN3-HDAC complex-associated factor [Homo sapiens]	0	0	0	0	0	0	0	0	0	0	0	0	0	0	0	0	0	0	0	0	0	0	0	0	0	0
34	0.003576	14	0.001845	2	1.93821	HIST2H3D		1		[1..136][1..133]	[PTZ00018][H2A]	[histone H3; Provisional][Histone 2A; H2A is a subunit of the nucleosome. The nucleosome is an octamer containing two H2A, H2B, H3, and H4 subunits. The H2A subunit performs essential roles in maintaining structural integrity of the nucleosome, chromatin condensation, and binding...; cl00074]	[3][3][4][5][5][5][7][9][9][10][10][10][11][12][15][18][18][19][19][19][24][24][24][27][28][28][28][29][37][37][38][42][57][57][57][58][65][80][80][81][87][108][116][123][123]	[methylation][modified][phosphorylation][modified][methylation][acetylation][phosphorylation][modified][methylation][methylation][acetylation][modified][phosphorylation][phosphorylation][acetylation][methylation][modified][acetylation][modified][methylation][acetylation][modified][methylation][modified][methylation][acetylation][modified][phosphorylation][methylation][acetylation][methylation][ph…	[Asymmetric dimethylarginine, by PRMT6, alternate. {ECO:0000269|PubMed:17898714, ECO:0000269|PubMed:18077460, ECO:0000269|PubMed:18079182}; propagated from UniProtKB/Swiss-Prot (Q71DI3.3)][Citrulline, alternate. {ECO:0000269|PubMed:16567635}; propagated from UniProtKB/Swiss-Prot (Q71DI3.3)][Phosphothreonine, by GSG2. {ECO:0000269|PubMed:15681610, ECO:0000269|PubMed:16185088}; propagated from UniP…				1	NP_001116847.1	228	NP_001116847.1	histone H3.2 [Homo sapiens]	3	3	1	2	3	41.18	0.00057432	3	19	18	1	18.8571	30.15	0.00311622	0	0	0	0	0	0	0	0	0	0	0	0
35	0.003474	6	0.006048	4	0.574405	VIM		10		[2..95][14..101][96..407][96..131][102..410][132..153][154..245][246..268][269..407][290..>368][408..466]	[Head][Filament_head][Rod][Coil 1A][Filament][Linker 1][Coil 1B][Linker 12][Coil 2][phage_LysB][Tail]	[propagated from UniProtKB/Swiss-Prot (P08670.4)][Intermediate filament head (DNA binding) region; pfam04732][propagated from UniProtKB/Swiss-Prot (P08670.4)][propagated from UniProtKB/Swiss-Prot (P08670.4)][Intermediate filament protein; pfam00038][propagated from UniProtKB/Swiss-Prot (P08670.4)][propagated from UniProtKB/Swiss-Prot (P08670.4)][propagated from UniProtKB/Swiss-Prot (P08670.4)][pr…	[2][5][7][7][7][8][9][9][10][10][20][25][25][25][26][26][27][27][29][30][33][33][34][34][38][39][39][39][39][42][42][47][47][51][51][53][53][55][56][56][56][61][61][61][66][72][72][73][73][83][83][85][85][117][117][117][120][139][144][214][214][226][259][259][259][261][266][299][351][373][400][409][412][412][419][419][420][426][426][430][430][436][445][446][458][458][459][459]	[acetylation][phosphorylation][phosphorylation][phosphorylation][phosphorylation][phosphorylation][phosphorylation][phosphorylation][phosphorylation][phosphorylation][phosphorylation][phosphorylation][phosphorylation][phosphorylation][phosphorylation][phosphorylation][phosphorylation][phosphorylation][phosphorylation][phosphorylation][phosphorylation][phosphorylation][phosphorylation][phosphoryla…	[N-acetylserine; propagated from UniProtKB/Swiss-Prot (P08670.4)][Phosphoserine; propagated from UniProtKB/Swiss-Prot (P08670.4)][][][Phosphoserine, by PKA and PKC, alternate; propagated from UniProtKB/Swiss-Prot (P08670.4)][Phosphoserine; propagated from UniProtKB/Swiss-Prot (P08670.4)][][Phosphoserine, by PKC; propagated from UniProtKB/Swiss-Prot (P08670.4)][][Phosphoserine, by PKC; propagated …				1	NP_003371.2	699	NP_003371.2	vimentin [Homo sapiens]	11	16	15	1	16	39.06	0.00089393	35	329	325	4	328.874	71.03	0.0158612	6	8	8	0	8	18.67	0.00081601	0	0	0	0	0
36	0.003289	15	0.008732	5	0.376661	RBM39		20		[46..490][130..214][230..302][317..414][395..479]	[SF-CC1][RRM1_RBM23][RRM2_RBM23_RBM39][RBM39linker][RRM3_RBM39_like]	[splicing factor, CC1-like family; TIGR01622][RNA recognition motif 1 in vertebrate probable RNA-binding protein 23 (RBM23); cd12537][RNA recognition motif 2 in vertebrate RNA-binding protein RBM23, RBM39 and similar proteins; cd12284][linker between RRM2 and RRM3 domains in RBM39 protein; pfam15519][RNA recognition motif 3 in vertebrate RNA-binding protein 39 (RBM39) and similar proteins; cd1228…							1	NP_001229529.1	77	NP_001229529.1	RNA-binding protein 39 isoform d [Homo sapiens]	15	35	34	1	35	36.85	0.00181524	21	111	97	14	111	49.6	0.00496947	24	150	123	27	149.357	50	0.0141421	6	35	31	4	35
37	0.003121	15	0.000229	1	13.6288	TUBB6		18		[1..432][2..426]	[PLN00220][beta_tubulin]	[tubulin beta chain; Provisional][The beta-tubulin family; cd02187]	[order(2,131,245..247,251,256,258..260,322..324,327,][order(10..12,15,138,140..144,181,204,222,226)][order(22..23,26..27,215,224,227..228,234,270,272..274,][40][56][58][58][order(70..71,98..100,103,179,181,222)][172][318]	[other][other][other][phosphorylation][phosphorylation][acetylation][modified][other][phosphorylation][methylation]	[beta/alpha domain interface [polypeptide binding]][nucleotide binding site [chemical binding]][Taxol binding site [chemical binding]][Phosphoserine. {ECO:0000250|UniProtKB:P99024}; propagated from UniProtKB/Swiss-Prot (Q9BUF5.1)][][N6-acetyllysine, alternate. {ECO:0000250|UniProtKB:P07437}; propagated from UniProtKB/Swiss-Prot (Q9BUF5.1)][N6-succinyllysine, alternate. {ECO:0000250|UniProtKB:P990…				1	NP_115914.1	64	NP_115914.1	tubulin beta-6 chain isoform 1 [Homo sapiens]	6	19	0	19	0	8.74	0	12	36	2	34	4.53488	34.3	0.00022852	5	12	0	12	0	8.74	0	2	3	0	3	0
38	0.003079	10	0.000519	1	5.93256	HIST1H3D		6		[1..136][1..133]	[PTZ00018][H2A]	[histone H3; Provisional][Histone 2A; H2A is a subunit of the nucleosome. The nucleosome is an octamer containing two H2A, H2B, H3, and H4 subunits. The H2A subunit performs essential roles in maintaining structural integrity of the nucleosome, chromatin condensation, and binding...; cl00074]	[3][3][4][5][5][5][7][9][9][10][10][10][11][12][15][18][18][19][19][19][24][24][24][27][28][28][28][29][37][37][38][42][57][57][57][58][65][80][80][81][87][108][116][123][123]	[methylation][modified][phosphorylation][modified][methylation][acetylation][phosphorylation][modified][methylation][methylation][acetylation][modified][phosphorylation][phosphorylation][acetylation][methylation][modified][acetylation][modified][methylation][acetylation][modified][methylation][modified][methylation][acetylation][modified][phosphorylation][methylation][acetylation][methylation][ph…	[Asymmetric dimethylarginine, by PRMT6, alternate. {ECO:0000269|PubMed:17898714, ECO:0000269|PubMed:18077460, ECO:0000269|PubMed:18079182}; propagated from UniProtKB/Swiss-Prot (P68431.2)][Citrulline, alternate. {ECO:0000269|PubMed:16567635}; propagated from UniProtKB/Swiss-Prot (P68431.2)][Phosphothreonine, by GSG2. {ECO:0000269|PubMed:15681610, ECO:0000269|PubMed:16185088}; propagated from UniP…				1	NP_003521.2	506	NP_003521.2	histone H3.1 [Homo sapiens]	2	2	0	2	0	17.65	0	2	4	3	1	3.14286	30.15	0.00051937	0	0	0	0	0	0	0	0	0	0	0	0
39	0.002997	15	0.001007	5	2.97617	HIST1H2BK		6		[28..124]	[H2B]	[Histone H2B; smart00427]	[2][6][6][12][12][13][13][15][16][16][17][17][21][21][24][24][35][37][47][58][80][86][86][87][93][109][116][117]	[acetylation][acetylation][modified][acetylation][modified][acetylation][modified][phosphorylation][acetylation][modified][acetylation][modified][acetylation][modified][acetylation][modified][modified][phosphorylation][methylation][methylation][methylation][methylation][acetylation][methylation][methylation][methylation][phosphorylation][methylation]	[N-acetylproline. {ECO:0000250|UniProtKB:P23527}; propagated from UniProtKB/Swiss-Prot (O60814.3)][N6-acetyllysine, alternate. {ECO:0000269|PubMed:16283522, ECO:0000269|PubMed:16627869}; propagated from UniProtKB/Swiss-Prot (O60814.3)][N6-crotonyllysine, alternate. {ECO:0000269|PubMed:21925322}; propagated from UniProtKB/Swiss-Prot (O60814.3)][N6-acetyllysine, alternate. {ECO:0000269|PubMed:16627…				1	NP_542160.1	72	NP_542160.1	histone H2B type 1-K [Homo sapiens]	3	13	0	13	6.5	28.57	0.00134312	2	8	0	8	4	11.9	0.00071348	1	1	0	1	0.5	7.14	0.00018862	1	2	0	2	1
40	0.002872	11	0.000232	4	12.3793	KPNA2		17		[5..99][10..528][45..54][71..111][112..151][113..238][142..238][200..244][246..282][252..364][283..322][315..403][329..449][367..409][410..456][457..496]	[IBB][SRP1][Nuclear localization signal. {ECO:0000250}][ARM 1, truncated][ARM 2][ARM][NLS binding site (major). {ECO:0000250}][ARM 4][ARM 5][ARM][ARM 6][NLS binding site (minor). {ECO:0000250}][ARM][ARM 8][ARM 9][ARM 10, atypical]	[Importin beta binding domain; pfam01749][Karyopherin (importin) alpha [Intracellular trafficking and secretion]; COG5064][propagated from UniProtKB/Swiss-Prot (P52292.1)][propagated from UniProtKB/Swiss-Prot (P52292.1)][propagated from UniProtKB/Swiss-Prot (P52292.1)][Armadillo/beta-catenin-like repeats. An approximately 40 amino acid long tandemly repeated sequence motif first identified in the…	[2][62][order(138,142,146,177,181,184,188,228,231,234..235,238)][order(269,273,277,308,312,315,319,354,357,360..361,364)][order(353,357,361,392,396,399,403,439,442,445..446,449)][490]	[acetylation][phosphorylation][other][other][other][phosphorylation]	[N-acetylserine. {ECO:0000244|PubMed:19413330, ECO:0000244|PubMed:21406692, ECO:0000244|PubMed:22814378, ECO:0000269|Ref.6}; propagated from UniProtKB/Swiss-Prot (P52292.1)][Phosphoserine. {ECO:0000244|PubMed:16964243, ECO:0000244|PubMed:18669648, ECO:0000244|PubMed:19690332, ECO:0000244|PubMed:20068231, ECO:0000244|PubMed:21406692}; propagated from UniProtKB/Swiss-Prot (P52292.1)][protein bindin…				1	NP_001307540.1	327	NP_001307540.1	importin subunit alpha-1 [Homo sapiens]	0	0	0	0	0	0	0	1	2	2	0	2	3.4	8.497e-05	1	2	2	0	2	3.4	0.00017971	1	1	1	0	1
41	0.002863	15	0.001167	4	2.4533	EEF1A1		6		[1..460][9..238][242..332][335..438]	[PTZ00141][EF1_alpha][EF1_alpha_II][EF1_alpha_III]	[elongation factor 1- alpha; Provisional][Elongation Factor 1-alpha (EF1-alpha) protein family; cd01883][EF1_alpha_II: this family represents the domain II of elongation factor 1-alpha (EF-1a) that is found in archaea and all eukaryotic lineages. EF-1A is very abundant in the cytosol, where it is involved in the GTP-dependent binding of aminoacyl-tRNAs to...; cd03693][Domain III of EF-1; cd03705]	[14..21][order(15,17,21..22,25,28..29,76..77,95..96,119..120,169,][order(17,19..22,153..154,156,194..196)][order(21,64,67..68,70,72,74..76,78,89,91,93..95,97,100)][55][66..76][72][86][91..94][93..111][153..156][165][194..196][234][300][301][order(349..352,355..356,360,362,371,392..393,395,427..430)][order(351..352,355..357,369,392..393,408,429..430)][374][411][430][432][432]	[other][other][other][other][methylation][other][other][phosphorylation][other][other][other][methylation][other][modified][phosphorylation][phosphorylation][other][other][phosphorylation][modified][other][phosphorylation][phosphorylation]	[G1 box][putative GEF interaction site [polypeptide binding]][GTP/Mg2+ binding site [chemical binding]][EF1Balpha binding site [polypeptide binding]][N6,N6-dimethyllysine; propagated from UniProtKB/Swiss-Prot (P68104.1)][Switch I region][G2 box][][G3 box][Switch II region][G4 box][N6,N6-dimethyllysine, alternate; propagated from UniProtKB/Swiss-Prot (P68104.1)][G5 box][S-nitrosylation site][Phosp…				1	NP_001393.1	111	NP_001393.1	elongation factor 1-alpha 1 [Homo sapiens]	4	7	5	2	7	20.35	0.00039448	12	40	23	17	40	43.94	0.00194585	8	18	11	7	18	28.79	0.00185192	0	0	0	0	0
42	0.002619	7	0	0	1.79769e+308	KPNA4		3		[3..94][11..513][43..52][66..106][107..149][108..229][137..229][195..233][234..278][242..355][279..318][306..394][361..400][362..486][401..443][447..485]	[IBB][SRP1][Nuclear localization signal. {ECO:0000250}][ARM 1, truncated][ARM 2][ARM][NLS binding site (major). {ECO:0000250}][ARM 4][ARM 5][ARM][ARM 6][NLS binding site (minor). {ECO:0000250}][ARM 8][ARM][ARM 9][ARM 10, atypical]	[Importin beta binding domain; pfam01749][Karyopherin (importin) alpha [Intracellular trafficking and secretion]; COG5064][propagated from UniProtKB/Swiss-Prot (O00629.1)][propagated from UniProtKB/Swiss-Prot (O00629.1)][propagated from UniProtKB/Swiss-Prot (O00629.1)][Armadillo/beta-catenin-like repeats. An approximately 40 amino acid long tandemly repeated sequence motif first identified in the…	[2][60][60][order(133,137,141,172,176,179,183,219,222,225..226,229)][order(260,264,268,299,303,306,310,345,348,351..352,355)][order(386,390,394,426,430,433,437,476,479,482..483,486)]	[acetylation][phosphorylation][phosphorylation][other][other][other]	[N-acetylalanine. {ECO:0000244|PubMed:19413330, ECO:0000244|PubMed:22814378}; propagated from UniProtKB/Swiss-Prot (O00629.1)][][Phosphoserine. {ECO:0000244|PubMed:18669648, ECO:0000244|PubMed:19690332, ECO:0000244|PubMed:24275569}; propagated from UniProtKB/Swiss-Prot (O00629.1)][protein binding surface [polypeptide binding]][protein binding surface [polypeptide binding]][protein binding surface…				1	NP_002259.1	390	NP_002259.1	importin subunit alpha-3 [Homo sapiens]	0	0	0	0	0	0	0	0	0	0	0	0	0	0	0	0	0	0	0	0	0	0	0	0	0	0
43	0.002606	15	0.000683	4	3.81552	TUFM		16		[50..444][59..253][261..347][350..442]	[PRK00049][EF_Tu][EFTU_II][mtEFTU_III]	[elongation factor Tu; Reviewed][Elongation Factor Tu (EF-Tu) GTP-binding proteins; cd01884][EFTU_II: Elongation factor Tu domain II. Elongation factors Tu (EF-Tu) are three-domain GTPases with an essential function in the elongation phase of mRNA translation. The GTPase center of EF-Tu is in the N-terminal domain (domain I), also known as the...; cd03697][Domain III of mitochondrial EF-TU (mtEF-…	[67..74][order(68,70,74..75,78,81..82,86,114..115,133..134,][order(70..75,95,184..185,187,222..224)][104..114][110][129..132][131..149][184..187][222..224][order(371..372,374,399..400,402,405)]	[other][other][other][other][other][other][other][other][other][other]	[G1 box][GEF interaction site [polypeptide binding]][GTP/Mg2+ binding site [chemical binding]][Switch I region][G2 box][G3 box][Switch II region][G4 box][G5 box][heterodimer interface [polypeptide binding]]				1	NP_003312.3	110	NP_003312.3	elongation factor Tu, mitochondrial isoform 1 precursor [Homo sapiens]	1	2	2	0	2	3.96	0.00011444	7	13	13	0	13	24.62	0.00064213	3	5	5	0	5	8.13	0.00052234	0	0	0	0	0
44	0.00256	5	0.000682	1	3.75367	CANX													1	NP_001350922.1	1571	NP_001350922.1	calnexin isoform a [Homo sapiens]	0	0	0	0	0	0	0	0	0	0	0	0	0	0	0	0	0	0	0	0	0	0	0	0	0	0
45	0.00252	15	0.005962	5	0.422677	U2AF2		19		[148..229][150..226][259..335][260..332][371..457][396..456]	[RRM1_U2AF65][RRM][RRM2_U2AF65][RRM][RRM3_U2AF65][RRM]	[RNA recognition motif 1 found in U2 large nuclear ribonucleoprotein auxiliary factor U2AF 65 kDa subunit (U2AF65) and similar proteins; cd12230][RNA recognition motif; smart00360][RNA recognition motif 2 found in U2 large nuclear ribonucleoprotein auxiliary factor U2AF 65 kDa subunit (U2AF65) and similar proteins; cd12231][RNA recognition motif; smart00360][RNA recognition motif 3 found in U2 la…	[2][2][2][15][53][55][70][79][79][order(150,152,155,195..197,199,225,227..229)][276][order(376,379,389..390,392..394,396..398,400..401,445,]	[phosphorylation][acetylation][phosphorylation][hydroxylation][phosphorylation][phosphorylation][acetylation][phosphorylation][phosphorylation][other][hydroxylation][other]	[][N-acetylserine; propagated from UniProtKB/Swiss-Prot (P26368.4)][Phosphoserine; propagated from UniProtKB/Swiss-Prot (P26368.4)][5-hydroxylysine, by JMJD6; propagated from UniProtKB/Swiss-Prot (P26368.4)][][][N6-acetyllysine; propagated from UniProtKB/Swiss-Prot (P26368.4)][][Phosphoserine; propagated from UniProtKB/Swiss-Prot (P26368.4)][RNA binding site [nucleotide binding]][5-hydroxylysine,…				2	NP_001012496.1;NP_009210.1	73	NP_001012496.1	1 genes:U2AF2.NP_001012496.1:splicing factor U2AF 65 kDa subunit isoform b [Homo sapiens] ;NP_009210.1:splicing factor U2AF 65 kDa subunit isoform a [Homo sapiens] ;	11	50	50	0	50	50.96	0.00276388	23	201	201	0	201	55.63	0.00959104	16	65	65	0	65	41.19	0.0065597	7	19	19	0	19
46	0.002413	6	0	0	1.79769e+308	PGRMC1		X		[73..>125]	[Cyt-b5]	[Cytochrome b5-like Heme/Steroid binding domain; pfam00173]	[25..43][54][54][57][57][178][180][181][181][190]	[transmembrane region][phosphorylation][phosphorylation][phosphorylation][phosphorylation][phosphorylation][phosphorylation][phosphorylation][phosphorylation][phosphorylation]	[propagated from UniProtKB/Swiss-Prot (O00264.3)][][Phosphoserine; propagated from UniProtKB/Swiss-Prot (O00264.3)][][Phosphoserine; propagated from UniProtKB/Swiss-Prot (O00264.3)][][][][Phosphoserine; propagated from UniProtKB/Swiss-Prot (O00264.3)][]				1	NP_006658.1	535	NP_006658.1	membrane-associated progesterone receptor component 1 isoform 1 [Homo sapiens]	0	0	0	0	0	0	0	0	0	0	0	0	0	0	0	0	0	0	0	0	0	0	0	0	0	0
47	0.002372	5	0	0	1.79769e+308	ING1		13		[15..113][16..257][212..256]	[ING][TNG2][PHD_ING1_2]	[Inhibitor of growth proteins N-terminal histone-binding; pfam12998][Chromatin remodeling protein, contains PhD zinc finger [Chromatin structure and dynamics]; COG5034][PHD finger found in inhibitor of growth protein 1 (ING1) and 2 (ING2); cd15584]	[order(212,219..227,234..235,238,246..247,249,251)][order(213,215,226,231,237,240,253,256)]	[other][other]	[H3K4me3 binding site [polypeptide binding]][Zn binding site [ion binding]]				1	NP_937862.1	631	NP_937862.1	inhibitor of growth protein 1 isoform A [Homo sapiens]	0	0	0	0	0	0	0	0	0	0	0	0	0	0	0	0	0	0	0	0	0	0	0	0	0	0
48	0.002309	11	0	0	1.79769e+308	RPL38		17		[2..69]	[Ribosomal_L38e]	[Ribosomal L38e protein family; pfam01781]	[9][67]	[acetylation][acetylation]	[N6-acetyllysine; propagated from UniProtKB/Swiss-Prot (P63173.2)][N6-acetyllysine; propagated from UniProtKB/Swiss-Prot (P63173.2)]				1	NP_001030335.1	202	NP_001030335.1	60S ribosomal protein L38 [Homo sapiens]	0	0	0	0	0	0	0	0	0	0	0	0	0	0	0	0	0	0	0	0	0	0	0	0	0	0
50	0.002186	14	0.004012	5	0.544865	RCC2		1		[103..165][150..181][168..219][168..217][221..271][221..269][272..345][273..347][348..401][350..399][403..447][448..501]	[RCC1 1][RCC1_2][RCC1 2][RCC1][RCC1 3][RCC1][RCC1][RCC1 4][RCC1 5][RCC1][RCC1 6][RCC1 7]	[propagated from UniProtKB/Swiss-Prot (Q9P258.2)][Regulator of chromosome condensation (RCC1) repeat; pfam13540][propagated from UniProtKB/Swiss-Prot (Q9P258.2)][Regulator of chromosome condensation (RCC1) repeat; pfam00415][propagated from UniProtKB/Swiss-Prot (Q9P258.2)][Regulator of chromosome condensation (RCC1) repeat; pfam00415][Regulator of chromosome condensation (RCC1) repeat; pfam00415]…	[16][43][44][45][46][50][51][92][124][293][342][377]	[phosphorylation][phosphorylation][phosphorylation][phosphorylation][phosphorylation][phosphorylation][phosphorylation][acetylation][acetylation][acetylation][phosphorylation][acetylation]	[Phosphoserine. {ECO:0000244|PubMed:19690332}; propagated from UniProtKB/Swiss-Prot (Q9P258.2)][Phosphoserine. {ECO:0000244|PubMed:17081983}; propagated from UniProtKB/Swiss-Prot (Q9P258.2)][Phosphoserine. {ECO:0000244|PubMed:17081983}; propagated from UniProtKB/Swiss-Prot (Q9P258.2)][Phosphoserine. {ECO:0000244|PubMed:17081983}; propagated from UniProtKB/Swiss-Prot (Q9P258.2)][Phosphoserine. {EC…				1	NP_001129676.1	89	NP_001129676.1	protein RCC2 [Homo sapiens]	9	25	25	0	25	19.73	0.00124693	28	175	175	0	175	60.92	0.00753457	18	73	73	0	73	46.93	0.00664727	2	5	5	0	5
51	0.002166	13	0.01918	5	0.11293	SRSF1		17		[17..90][17..86][121..193][122..184][198..247]	[RRM1_SRSF1][RRM][RRM2_SRSF1_like][RRM][Interacts with SAFB1]	[RNA recognition motif 1 in serine/arginine-rich splicing factor 1 (SRSF1) and similar proteins; cd12597][RNA recognition motif; smart00360][RNA recognition motif 2 in serine/arginine-rich splicing factor SRSF1, SRSF9 and similar proteins; cd12601][RNA recognition motif; smart00360][propagated from UniProtKB/Swiss-Prot (Q07955.2)]	[2][2][2][38][93][93][97][97][109][109][179][189][199][199][201][202][205][205][225][226][227][231][231][234][234][237][238][238]	[phosphorylation][acetylation][phosphorylation][acetylation][methylation][methylation][methylation][methylation][methylation][methylation][acetylation][phosphorylation][phosphorylation][phosphorylation][phosphorylation][phosphorylation][phosphorylation][phosphorylation][phosphorylation][phosphorylation][phosphorylation][phosphorylation][phosphorylation][phosphorylation][phosphorylation][phosphory…	[][N-acetylserine; propagated from UniProtKB/Swiss-Prot (Q07955.2)][Phosphoserine; propagated from UniProtKB/Swiss-Prot (Q07955.2)][N6-acetyllysine; propagated from UniProtKB/Swiss-Prot (Q07955.2)][][Asymmetric dimethylarginine; propagated from UniProtKB/Swiss-Prot (Q07955.2)][][Asymmetric dimethylarginine; propagated from UniProtKB/Swiss-Prot (Q07955.2)][][Asymmetric dimethylarginine; propagated…				1	NP_008855.1	125	NP_008855.1	serine/arginine-rich splicing factor 1 isoform 1 [Homo sapiens]	15	140	140	0	140	48.79	0.0146976	18	101	101	0	101	46.37	0.00915294	16	79	79	0	79	47.18	0.0151414	9	59	59	0	59
52	0.002148	15	0.000954	4	2.25157	ATP5B		12	3.6.3.14	[58..524][63..129][131..410][418..525]	[PRK09280][ATP-synt_ab_N][F1-ATPase_beta][ATP-synt_ab_C]	[F0F1 ATP synthase subunit beta; Validated][ATP synthase alpha/beta family, beta-barrel domain; pfam02874][F1 ATP synthase beta subunit, nucleotide-binding domain. The F-ATPase is found in bacterial plasma membranes, mitochondrial inner membranes and in chloroplast thylakoid membranes. It has also been found in the archaea Methanosarcina barkeri. It uses a...; cd01133][ATP synthase alpha/beta cha…	[133][order(154,171,173..174,176,178,239..241,244,272..274,279,][198][207..213][order(209,212..214,238..239,242,306,310,394..395)][302..306][order(392,394,400..401)][426]	[acetylation][other][acetylation][other][other][other][inhibition][acetylation]	[N6-acetyllysine, alternate; propagated from UniProtKB/Swiss-Prot (P06576.3)][alpha subunit interaction interface [polypeptide binding]][N6-acetyllysine; propagated from UniProtKB/Swiss-Prot (P06576.3)][Walker A motif][ATP binding site [chemical binding]][Walker B motif][inhibitor binding site][N6-acetyllysine; propagated from UniProtKB/Swiss-Prot (P06576.3)]				1	NP_001677.2	117	NP_001677.2	ATP synthase subunit beta, mitochondrial precursor [Homo sapiens]	0	0	0	0	0	0	0	5	13	13	0	13	17.96	0.0005523	2	3	3	0	3	6.62	0.00026956	1	2	2	0	2
53	0.002031	11	0.000128	1	15.8672	MTHFD2		2	3.5.4.9;1.5.1.15	[38..155][39..334][150..329]	[THF_DHG_CYH][FolD][NAD_bind_m-THF_DH_Cyclohyd]	[Tetrahydrofolate dehydrogenase/cyclohydrolase, catalytic domain; pfam00763][5,10-methylene-tetrahydrofolate dehydrogenase/Methenyl tetrahydrofolate cyclohydrolase [Coenzyme transport and metabolism]; COG0190][NADP binding domain of methylene-tetrahydrofolate dehydrogenase/cyclohydrolase; cd01080]	[50][order(159..160,163,193,195,201,210..211,214,225..230,232,][order(176,201..202,232..233,254,256,259,274,276,313,316)][order(309..310,317)]	[acetylation][other][other][other]	[N6-acetyllysine; propagated from UniProtKB/Swiss-Prot (P13995.2)][homodimer interface [polypeptide binding]][NADP binding site [chemical binding]][substrate binding site [chemical binding]]				1	NP_006627.2	520	NP_006627.2	bifunctional methylenetetrahydrofolate dehydrogenase/cyclohydrolase, mitochondrial precursor [Homo sapiens]	0	0	0	0	0	0	0	1	2	2	0	2	6	0.00012843	0	0	0	0	0	0	0	0	0	0	0	0
54	0.002014	1	0.001358	1	1.48306	S100A11		1		[7..95][25..38][27..84][68..79]	[S-100A11][Calcium binding region][EF-hand_7][Calcium binding region]	[S-100A11: S-100A11 domain found in proteins similar to S100A11. S100A11 is a member of the S-100 domain family within EF-hand Ca2+-binding proteins superfamily. Note that the S-100 hierarchy, to which this S-100A11 group belongs, contains only S-100...; cd05023][][EF-hand domain pair; pfam13499][]	[1][2][3][6][order(8,10..11,13..18,20..22,32,42,46..50,77..78,81..82,][10][10][order(25,28,30,33,38,68,70,72,74,79)][30][32][order(47,49..50,53..54,59,87,90..91,94..95)][69][78][94]	[acetylation][acetylation][acetylation][phosphorylation][other][phosphorylation][phosphorylation][other][phosphorylation][phosphorylation][other][phosphorylation][phosphorylation][phosphorylation]	[N-acetylmethionine; propagated from UniProtKB/Swiss-Prot (P31949.2)][N-acetylalanine, in Protein S100-A11, N-terminally processed; propagated from UniProtKB/Swiss-Prot (P31949.2)][N6-acetyllysine; propagated from UniProtKB/Swiss-Prot (P31949.2)][Phosphoserine; propagated from UniProtKB/Swiss-Prot (P31949.2)][dimerization interface [polypeptide binding]][][Phosphothreonine; propagated from UniPro…				1	NP_005611.1	1814	NP_005611.1	protein S100-A11 [Homo sapiens]	0	0	0	0	0	0	0	0	0	0	0	0	0	0	2	3	3	0	3	15.24	0.00135807	0	0	0	0	0
55	0.002007	13	0.003967	4	0.505924	SNRPA		19		[7..95][11..84][203..282][210..269]	[RRM1_U1A][RRM][RRM2_U1A][RRM]	[RNA recognition motif 1 found in vertebrate U1 small nuclear ribonucleoprotein A (U1A); cd12477][RNA recognition motif; smart00360][RNA recognition motif 2 found in vertebrate U1 small nuclear ribonucleoprotein A (U1 snRNP A or U1-A or U1A); cd12480][RNA recognition motif; smart00360]	[2][order(13,15..16,19,44,46,48..54,56,80,83,85..92)][60][131]	[acetylation][other][acetylation][phosphorylation]	[N-acetylalanine; propagated from UniProtKB/Swiss-Prot (P09012.3)][RNA binding site [nucleotide binding]][N6-acetyllysine; propagated from UniProtKB/Swiss-Prot (P09012.3)][Phosphothreonine; propagated from UniProtKB/Swiss-Prot (P09012.3)]				1	NP_004587.1	165	NP_004587.1	U1 small nuclear ribonucleoprotein A [Homo sapiens]	8	18	18	0	18	28.72	0.00166186	11	50	50	0	50	35.46	0.00398485	11	56	56	0	56	37.23	0.00943909	0	0	0	0	0
56	0.001978	15	0.00049	1	4.03673	FBL		19		[82..320][157..306][172..173][185..192][216..217][236..239][274..306]	[PTZ00146][Methyltransf_31][S-adenosyl-L-methionine binding (By similarity)][RNP consensus sequence][S-adenosyl-L-methionine binding][S-adenosyl-L-methionine binding][Helical (Potential)]	[fibrillarin; Provisional][Methyltransferase domain; pfam13847][propagated from UniProtKB/Swiss-Prot (P22087.2)][][propagated from UniProtKB/Swiss-Prot (P22087.2)][propagated from UniProtKB/Swiss-Prot (P22087.2)][propagated from UniProtKB/Swiss-Prot (P22087.2)]	[34][34][36][36][124]	[methylation][methylation][methylation][methylation][phosphorylation]	[][][][][Phosphoserine; propagated from UniProtKB/Swiss-Prot (P22087.2)]				1	NP_001427.2	256	NP_001427.2	rRNA 2'-O-methyltransferase fibrillarin [Homo sapiens]	0	0	0	0	0	0	0	3	7	7	0	7	13.71	0.0004901	0	0	0	0	0	0	0	0	0	0	0	0
57	0.00192	15	0.000505	3	3.80198	ATP5A1		18		[49..553][69..135][137..418][427..521]	[PRK09281][ATP-synt_ab_N][F1_ATPase_alpha][ATP-synt_ab_C]	[F0F1 ATP synthase subunit alpha; Validated][ATP synthase alpha/beta family, beta-barrel domain; pfam02874][F1 ATP synthase alpha, central domain. The F-ATPase is found in bacterial plasma membranes, mitochondrial inner membranes and in chloroplast thylakoid membranes. It has also been found in the archaea Methanosarcina barkeri. It uses a proton gradient to...; cd01132][ATP synthase alpha/beta c…	[44][76][123][126][132][order(158..159,175..176,178..179,182,184,214..215,][161][161][166][167][167][212..219][order(214,218..220,246,251,312..313,316,371,387,400,][230][230][239][239][240][261][261][305][305][308..312][413][427][427][434][498][498][506][506][531][531][539][539][541]	[other][phosphorylation][acetylation][acetylation][acetylation][other][acetylation][modified][phosphorylation][acetylation][modified][other][other][acetylation][modified][acetylation][modified][acetylation][acetylation][modified][acetylation][modified][other][other][acetylation][modified][acetylation][acetylation][modified][acetylation][modified][acetylation][modified][acetylation][modified][acet…	[. {ECO:0000250}; propagated from UniProtKB/Swiss-Prot (P25705.1)][Phosphoserine. {ECO:0000250}; propagated from UniProtKB/Swiss-Prot (P25705.1)][N6-acetyllysine. {ECO:0000250}; propagated from UniProtKB/Swiss-Prot (P25705.1)][N6-acetyllysine. {ECO:0000250}; propagated from UniProtKB/Swiss-Prot (P25705.1)][N6-acetyllysine. {ECO:0000250}; propagated from UniProtKB/Swiss-Prot (P25705.1)][beta subun…				1	NP_004037.1	150	NP_004037.1	ATP synthase subunit alpha, mitochondrial isoform a precursor [Homo sapiens]	0	0	0	0	0	0	0	1	2	2	0	2	3.8	8.128e-05	0	0	0	0	0	0	0	1	1	1	0	1
58	0.001879	11	0.006879	4	0.27315	SNRPE		1		[11..89]	[Sm_E]	[Sm protein E; cd01718]	[order(24,36,38,41,48..51,55,63,72,74,76..80,83..89)][order(33..39,41..53,55..59)][order(51,53..55,80,82)][76..87]	[other][other][other][other]	[heptamer interface [polypeptide binding]][Sm1 motif][RNA binding site [nucleotide binding]][Sm2 motif]				1	NP_003085.1	315	NP_003085.1	small nuclear ribonucleoprotein E isoform 1 [Homo sapiens]	5	15	15	0	15	56.52	0.00424497	6	32	32	0	32	65.22	0.00781723	5	16	16	0	16	69.57	0.00826653	0	0	0	0	0
59	0.00182	11	0.010837	5	0.167943	ERH		14		[1..103]	[ER]	[Enhancer of rudimentary; pfam01133]	[2][18][18][24][24]	[acetylation][phosphorylation][phosphorylation][phosphorylation][phosphorylation]	[N-acetylserine; propagated from UniProtKB/Swiss-Prot (P84090.1)][][][][]				1	NP_004441.1	221	NP_004441.1	enhancer of rudimentary homolog [Homo sapiens]	4	46	46	0	46	37.5	0.0115158	4	6	6	0	6	30.77	0.00129661	4	13	13	0	13	38.46	0.00594157	3	13	13	0	13
60	0.001819	11	0.003714	5	0.489768	BTF3		5		[93..141]	[NAC]	[NAC domain; pfam01849]	[30][30]	[phosphorylation][phosphorylation]	[][Phosphoserine; propagated from UniProtKB/Swiss-Prot (P20290.1)]				2	NP_001032726.1;NP_001198.2	219	NP_001032726.1	1 genes:BTF3.NP_001032726.1:transcription factor BTF3 isoform A [Homo sapiens] ;NP_001198.2:transcription factor BTF3 isoform B [Homo sapiens] ;	3	10	10	0	10	37.38	0.00126387	9	70	70	0	70	48.06	0.00763698	9	29	29	0	29	48.06	0.00669148	2	3	3	0	3
61	0.00178	15	0.001733	5	1.02712	HSPD1		2		[27..553][28..548]	[groEL][GroEL]	[chaperonin GroEL; Reviewed; PRK12850][GroEL_like type I chaperonin. Chaperonins are involved in productive folding of proteins. They share a common general morphology, a double toroid of 2 stacked rings, each composed of 7-9 subunits. The symmetry of type I is seven-fold and they are found...; cd03344]	[order(28,32,49,60..63,65,70..71,73,83,85,93,97,100,221,][31][order(55..57,111,115,174,423,440,479,518,520)][67][70][70][75][82][82][87][90][91][125][125][130][order(133,459,477,486,488..489,492)][133][133][156][order(165,210,217,400,434..435)][191][191][202][202][205][205][218][218][227][236][236][249][250][250][269][292][301][314][352][352][359][389][396][396][410][447][469][481][481]	[other][modified][other][phosphorylation][phosphorylation][phosphorylation][acetylation][acetylation][modified][acetylation][phosphorylation][acetylation][acetylation][modified][acetylation][other][acetylation][modified][acetylation][other][acetylation][modified][acetylation][modified][acetylation][modified][acetylation][modified][phosphorylation][acetylation][modified][acetylation][acetylation][…	[ring oligomerisation interface [polypeptide binding]][N6-succinyllysine. {ECO:0000250|UniProtKB:P63038}; propagated from UniProtKB/Swiss-Prot (P10809.2)][ATP/Mg binding site [chemical binding]][Phosphoserine. {ECO:0000244|PubMed:24275569}; propagated from UniProtKB/Swiss-Prot (P10809.2)][][Phosphoserine. {ECO:0000244|PubMed:16964243, ECO:0000244|PubMed:18669648, ECO:0000244|PubMed:20068231, ECO:…				1	NP_955472.1	67	NP_955472.1	60 kDa heat shock protein, mitochondrial [Homo sapiens]	6	10	10	0	10	17.63	0.00045438	16	63	63	0	63	33.68	0.00247102	10	24	24	0	24	28.8	0.00199089	3	8	8	0	8
62	0.001776	4	0	0	1.79769e+308	COMT		22	2.1.1.6	[112..217][167..170]	[AdoMet_MTases][S-adenosyl-L-methionine binding]	[S-adenosylmethionine-dependent methyltransferases (SAM or AdoMet-MTase), class I; AdoMet-MTases are enzymes that use S-adenosyl-L-methionine (SAM or AdoMet) as a substrate for methyltransfer, creating the product S-adenosyl-L-homocysteine (AdoHcy); cd02440][propagated from UniProtKB/Swiss-Prot (P21964.2)]	[7..26][order(115..121,140..141,167..169,186)][267]	[transmembrane region][other][phosphorylation]	[propagated from UniProtKB/Swiss-Prot (P21964.2)][S-adenosylmethionine binding site [chemical binding]][Phosphoserine. {ECO:0000250|UniProtKB:P22734}; propagated from UniProtKB/Swiss-Prot (P21964.2)]				2	NP_000745.1;NP_009294.1	780	NP_000745.1	1 genes:COMT.NP_000745.1:catechol O-methyltransferase isoform MB-COMT [Homo sapiens] ;NP_009294.1:catechol O-methyltransferase isoform S-COMT [Homo sapiens] ;	0	0	0	0	0	0	0	0	0	0	0	0	0	0	0	0	0	0	0	0	0	0	0	0	0	0
63	0.00176	14	0.001934	5	0.910031	CKB		14	2.7.3.2	[16..373]	[creatine_kinase_like]	[Phosphagen (guanidino) kinases such as creatine kinase and similar enzymes; cd00716]	[4][35][order(72,201,232,283,285)][125][order(128,130,132,191,228,236,292,294..296,320,322,][199][269][309][order(317..326,329..338)][322]	[phosphorylation][phosphorylation][other][phosphorylation][other][phosphorylation][modified][phosphorylation][other][phosphorylation]	[Phosphoserine. {ECO:0000244|PubMed:20068231}; propagated from UniProtKB/Swiss-Prot (P12277.1)][Phosphothreonine. {ECO:0000244|PubMed:18669648}; propagated from UniProtKB/Swiss-Prot (P12277.1)][creatine binding site [chemical binding]][Phosphotyrosine. {ECO:0000250|UniProtKB:Q04447}; propagated from UniProtKB/Swiss-Prot (P12277.1)][ADP binding site [chemical binding]][Phosphoserine. {ECO:0000244|…				1	NP_001814.2	97	NP_001814.2	creatine kinase B-type isoform 1 [Homo sapiens]	6	10	10	0	10	34.65	0.00068335	9	25	25	0	25	38.58	0.00147471	6	15	15	0	15	31.23	0.00187136	4	8	8	0	8
64	0.001742	10	0.001441	5	1.20888	NPM1		5		[1..186][1..117][13..>119][152..157][191..197][243..294]	[Required for interaction with SENP3][Necessary for interaction with APEX1][Nucleoplasmin][Nuclear localization signal. {ECO:0000255}][Nuclear localization signal. {ECO:0000255}][Required for nucleolar localization]	[propagated from UniProtKB/Swiss-Prot (P06748.2)][propagated from UniProtKB/Swiss-Prot (P06748.2)][Nucleoplasmin; pfam03066][propagated from UniProtKB/Swiss-Prot (P06748.2)][propagated from UniProtKB/Swiss-Prot (P06748.2)][propagated from UniProtKB/Swiss-Prot (P06748.2)]	[1][4][4][10][10][32][55][67][70][70][70][75][80][95][95][125][125][125][137][139][150][154][175..176][199][199][212][219][219][227][229][230][234][234][237][237][242][243][250][254][254][254][257][260][267][273][279][292]	[acetylation][phosphorylation][phosphorylation][phosphorylation][phosphorylation][acetylation][other][phosphorylation][phosphorylation][phosphorylation][phosphorylation][phosphorylation][other][phosphorylation][phosphorylation][phosphorylation][phosphorylation][phosphorylation][phosphorylation][phosphorylation][acetylation][acetylation][other][phosphorylation][phosphorylation][acetylation][phosph…	[N-acetylmethionine. {ECO:0000244|PubMed:19413330, ECO:0000244|PubMed:20068231, ECO:0000244|PubMed:21406692, ECO:0000244|PubMed:22223895, ECO:0000269|Ref.17}; propagated from UniProtKB/Swiss-Prot (P06748.2)][][Phosphoserine, by PLK1 and PLK2. {ECO:0000244|PubMed:20068231, ECO:0000244|PubMed:21406692, ECO:0000269|PubMed:15190079, ECO:0000269|PubMed:20352051}; propagated from UniProtKB/Swiss-Prot (…				2	NP_002511.1;NP_954654.1	299	NP_002511.1	1 genes:NPM1.NP_002511.1:nucleophosmin isoform 1 [Homo sapiens] ;NP_954654.1:nucleophosmin isoform 2 [Homo sapiens] ;	4	9	9	0	9	36.39	0.00079701	7	19	19	0	19	25.85	0.00145244	7	15	15	0	15	38.1	0.00242513	1	4	4	0	4
65	0.001741	14	0.004143	5	0.420227	HMGB1													1	NP_001350590.1	101	NP_001350590.1	high mobility group protein B1 isoform 2 [Homo sapiens]	6	19	19	0	19	32.28	0.00313089	5	37	33	4	35.9333	37.97	0.0051113	7	26	25	1	25.8065	48.1	0.00776359	3	4	4	0	4
66	0.001737	1	0	0	1.79769e+308	BANF1		11		[2..88]	[BAF]	[Barrier to autointegration factor; smart01023]	[1][2][2][3][4]	[acetylation][acetylation][phosphorylation][phosphorylation][phosphorylation]	[N-acetylmethionine; propagated from UniProtKB/Swiss-Prot (O75531.1)][N-acetylthreonine, in Barrier-to-autointegration factor, N-terminally processed; propagated from UniProtKB/Swiss-Prot (O75531.1)][Phosphothreonine, by VRK1 and VRK2; propagated from UniProtKB/Swiss-Prot (O75531.1)][Phosphothreonine, by VRK1 and VRK2; propagated from UniProtKB/Swiss-Prot (O75531.1)][Phosphoserine, by VRK1 and VR…				1	NP_003851.1	1431	NP_003851.1	barrier-to-autointegration factor [Homo sapiens]	0	0	0	0	0	0	0	0	0	0	0	0	0	0	0	0	0	0	0	0	0	0	0	0	0	0
67	0.001682	15	0.002322	5	0.724376	PCBP2		12		[15..76][99..163][259..321]	[PCBP_like_KH][PCBP_like_KH][KH-I]	[K homology RNA-binding domain, PCBP_like. Members of this group possess KH domains in a tandem arrangement. Most members, similar to the poly(C) binding proteins (PCBPs) and Nova, containing three KH domains, with the first and second domains, which are...; cd02396][K homology RNA-binding domain, PCBP_like. Members of this group possess KH domains in a tandem arrangement. Most members, similar t…	[order(23,25..27,29..33,36..37,40..41,44..47)][30..33][order(107,109..111,113..117,120..121,124..125,128..131)][114..117][order(267,269..271,273..277,280..281,284..285,290..293)][274..277]	[other][other][other][other][other][other]	[nucleic acid binding region [nucleotide binding]][G-X-X-G motif][nucleic acid binding region [nucleotide binding]][G-X-X-G motif][nucleic acid binding region [nucleotide binding]][G-X-X-G motif]				1	NP_001122385.1	58	NP_001122385.1	poly(rC)-binding protein 2 isoform f [Homo sapiens]	17	181	1	180	30.8831	73.43	0.0024002	17	160	6	154	58.0089	79.4	0.00389171	10	38	1	37	23.0547	56.72	0.0032712	6	49	0	49	3
68	0.00165	14	0.000434	5	3.80184	TUBB4B		9		[1..427][2..426]	[PLN00220][beta_tubulin]	[tubulin beta chain; Provisional][The beta-tubulin family; cd02187]	[order(2,131,245..247,251,256,258..260,322..324,327,][order(10..12,15,138,140..144,181,204,222,226)][order(22..23,26..27,215,224,227..228,234,270,272..274,][55][58][order(70..71,98..100,103,179,181,222)][172][172]	[other][other][other][phosphorylation][acetylation][other][phosphorylation][phosphorylation]	[beta/alpha domain interface [polypeptide binding]][nucleotide binding site [chemical binding]][Taxol binding site [chemical binding]][Phosphothreonine. {ECO:0000250|UniProtKB:Q6P9T8}; propagated from UniProtKB/Swiss-Prot (P68371.1)][N6-acetyllysine. {ECO:0000244|PubMed:19608861}; propagated from UniProtKB/Swiss-Prot (P68371.1)][alpha/beta domain interface [polypeptide binding]][][Phosphoserine, …				1	NP_006079.1	70	NP_006079.1	tubulin beta-4B chain [Homo sapiens]	13	42	0	42	1.33333	26.74	7.801e-05	21	123	0	123	4.16667	54.61	0.00021044	13	36	1	35	7.125	40.45	0.00076106	5	10	0	10	1
70	0.001599	4	0.002671	4	0.598652	RPS28		19		[10..69]	[S1_S28E]	[S1_S28E: S28E, S1-like RNA-binding domain. S1-like RNA-binding domains are found in a wide variety of RNA-associated proteins. S28E protein is a component of the 30S ribosomal subunit. S28E is highly conserved among archaea and eukaryotes. S28E may...; cd04457]	[order(15,31,43,45)]	[other]	[RNA binding site [nucleotide binding]]				1	NP_001022.1	1112	NP_001022.1	40S ribosomal protein S28 [Homo sapiens]	0	0	0	0	0	0	0	2	5	5	0	5	30.43	0.00162859	2	3	3	0	3	30.43	0.00206663	1	2	2	0	2
71	0.001594	10	0.000182	1	8.75824	KPNA3		13		[2..521][3..94][43..52][66..106][107..149][108..229][137..229][195..233][234..278][242..355][279..318][306..394][361..400][362..486][401..443][447..485]	[SRP1][IBB][Nuclear localization signal. {ECO:0000250}][ARM 1, truncated][ARM 2][ARM][NLS binding site (major). {ECO:0000250}][ARM 4][ARM 5][ARM][ARM 6][NLS binding site (minor). {ECO:0000250}][ARM 8][ARM][ARM 9][ARM 10, atypical]	[Karyopherin (importin) alpha [Intracellular trafficking and secretion]; COG5064][Importin beta binding domain; pfam01749][propagated from UniProtKB/Swiss-Prot (O00505.2)][propagated from UniProtKB/Swiss-Prot (O00505.2)][propagated from UniProtKB/Swiss-Prot (O00505.2)][Armadillo/beta-catenin-like repeats. An approximately 40 amino acid long tandemly repeated sequence motif first identified in the…	[2][56][60][60][order(133,137,141,172,176,179,183,219,222,225..226,229)][order(260,264,268,299,303,306,310,345,348,351..352,355)][order(386,390,394,426,430,433,437,476,479,482..483,486)][484]	[acetylation][phosphorylation][phosphorylation][phosphorylation][other][other][other][phosphorylation]	[N-acetylalanine. {ECO:0000244|PubMed:19413330}; propagated from UniProtKB/Swiss-Prot (O00505.2)][Phosphoserine. {ECO:0000244|PubMed:19690332, ECO:0000244|PubMed:20068231, ECO:0000244|PubMed:24275569}; propagated from UniProtKB/Swiss-Prot (O00505.2)][][Phosphoserine. {ECO:0000244|PubMed:17081983, ECO:0000244|PubMed:18318008, ECO:0000244|PubMed:19690332, ECO:0000244|PubMed:20068231, ECO:0000244|Pu…				1	NP_002258.2	627	NP_002258.2	importin subunit alpha-4 [Homo sapiens]	0	0	0	0	0	0	0	0	0	0	0	0	0	0	1	2	2	0	2	3.45	0.00018247	0	0	0	0	0
72	0.001593	10	0.000304	3	5.24013	H2AFX		11		[1..131][6..120][140..141]	[PTZ00017][H2A][[ST]-Q motif]	[histone H2A; Provisional][Histone 2A; H2A is a subunit of the nucleosome. The nucleosome is an octamer containing two H2A, H2B, H3, and H4 subunits. The H2A subunit performs essential roles in maintaining structural integrity of the nucleosome, chromatin condensation, and binding...; cd00074][propagated from UniProtKB/Swiss-Prot (P16104.2)]	[2][2][2][order(6,10)][6][10][order(30,33,36..37,43,75,78)][37][39..42][order(52,55..56,59..60,63..64)][119][120][122][137][140][140][140][143]	[phosphorylation][acetylation][phosphorylation][acetylation][acetylation][acetylation][DNA binding][acetylation][other][other][modified][other][phosphorylation][phosphorylation][phosphorylation][modified][phosphorylation][phosphorylation]	[][N-acetylserine. {ECO:0000250|UniProtKB:P27661}; propagated from UniProtKB/Swiss-Prot (P16104.2)][Phosphoserine. {ECO:0000250|UniProtKB:P27661}; propagated from UniProtKB/Swiss-Prot (P16104.2)][acetylation sites [posttranslational modification]][N6-acetyllysine. {ECO:0000250|UniProtKB:P27661}; propagated from UniProtKB/Swiss-Prot (P16104.2)][N6-acetyllysine. {ECO:0000250|UniProtKB:P27661}; prop…				1	NP_002096.1	225	NP_002096.1	histone H2AX [Homo sapiens]	1	2	0	2	0.5	9.79	9.103e-05	3	10	4	6	4.68571	27.27	0.00073643	1	1	0	1	0.25	9.79	8.31e-05	0	0	0	0	0
73	0.001482	10	0.002218	5	0.66817	RPLP2		11		[1..>66]	[Ribosomal_P2]	[Ribosomal protein P2. This subfamily represents the eukaryotic large ribosomal protein P2. Eukaryotic P1 and P2 are functionally equivalent to the bacterial protein L7/L12, but are not homologous to L7/L12. P2 is located in the L12 stalk, with proteins...; cd05833]	[1][17][17][21][21][79][86][102][102][105][105]	[acetylation][phosphorylation][phosphorylation][acetylation][modified][phosphorylation][phosphorylation][phosphorylation][phosphorylation][phosphorylation][phosphorylation]	[N-acetylmethionine. {ECO:0000244|PubMed:20068231}; propagated from UniProtKB/Swiss-Prot (P05387.1)][][Phosphoserine. {ECO:0000244|PubMed:16964243, ECO:0000244|PubMed:18669648, ECO:0000244|PubMed:19690332, ECO:0000244|PubMed:20068231, ECO:0000244|PubMed:21406692}; propagated from UniProtKB/Swiss-Prot (P05387.1)][N6-acetyllysine, alternate. {ECO:0000244|PubMed:19608861}; propagated from UniProtKB/…				1	NP_000995.1	303	NP_000995.1	60S acidic ribosomal protein P2 [Homo sapiens]	2	3	3	0	3	24.35	0.00067919	3	11	7	4	9.33333	45.22	0.00182402	4	8	3	5	6	60.87	0.00247996	1	2	2	0	2
74	0.00147	1	0	0	1.79769e+308	S100A12		1		[2..89][19..32][27..78][38..53][62..73]	[calgranulins][Calcium binding region][EF-hand_7][Hinge domain][Calcium binding region]	[Calgranulins: S-100 domain found in proteins belonging to the Calgranulin subgroup of the S100 family of EF-hand calcium-modulated proteins, including S100A8, S100A9, and S100A12 . Note that the S-100 hierarchy, to which this Calgranulin group belongs; cd05030][][EF-hand domain pair; pfam13499][][]	[order(2,8,10,16,40,42,71,79,81)][order(19,24,27,32,62,64,66,68,73)]	[other][other]	[dimerization interface [polypeptide binding]][Ca2+ binding site [ion binding]]				1	NP_005612.1	1432	NP_005612.1	protein S100-A12 [Homo sapiens]	0	0	0	0	0	0	0	0	0	0	0	0	0	0	0	0	0	0	0	0	0	0	0	0	0	0
75	0.00146	10	0	0	1.79769e+308	H3F3A		1		[1..136][1..133]	[PTZ00018][H2A]	[histone H3; Provisional][Histone 2A; H2A is a subunit of the nucleosome. The nucleosome is an octamer containing two H2A, H2B, H3, and H4 subunits. The H2A subunit performs essential roles in maintaining structural integrity of the nucleosome, chromatin condensation, and binding...; cl00074]	[3][3][4][5][5][5][7][9][10][10][10][11][11][12][15][18][18][18][19][19][19][24][24][24][27][28][28][28][29][29][32][32][37][37][42][57][57][57][58][65][80][80][81][116][123][123]	[methylation][modified][phosphorylation][methylation][acetylation][modified][phosphorylation][modified][methylation][acetylation][modified][phosphorylation][phosphorylation][phosphorylation][acetylation][methylation][methylation][modified][acetylation][modified][methylation][acetylation][modified][methylation][modified][methylation][acetylation][modified][phosphorylation][phosphorylation][other][…	[Asymmetric dimethylarginine, by PRMT6, alternate; propagated from UniProtKB/Swiss-Prot (P84243.2)][Citrulline, alternate; propagated from UniProtKB/Swiss-Prot (P84243.2)][Phosphothreonine, by GSG2; propagated from UniProtKB/Swiss-Prot (P84243.2)][N6,N6,N6-trimethyllysine, alternate; N6,N6-dimethyllysine, alternate; N6-methyllysine, alternate; propagated from UniProtKB/Swiss-Prot (P84243.2)][N6-a…				1	NP_002098.1	267	NP_002098.1	histone H3.3 [Homo sapiens]	2	2	0	2	0	17.65	0	1	1	0	1	0	6.62	0	0	0	0	0	0	0	0	0	0	0	0	0
76	0.001435	5	0	0	1.79769e+308	BRMS1		11		[58..229]	[Sds3]	[Sds3-like; pfam08598]							2	NP_001020128.1;NP_056214.1	630	NP_001020128.1	1 genes:BRMS1.NP_001020128.1:breast cancer metastasis-suppressor 1 isoform 2 [Homo sapiens] ;NP_056214.1:breast cancer metastasis-suppressor 1 isoform 1 [Homo sapiens] ;	0	0	0	0	0	0	0	0	0	0	0	0	0	0	0	0	0	0	0	0	0	0	0	0	0	0
78	0.001415	14	0.001007	5	1.40516	HIST2H2BF		1		[28..124]	[H2B]	[Histone H2B; smart00427]	[2][6][6][12][12][13][13][15][16][16][17][17][21][21][24][24][35][37][47][58][80][86][86][87][93][109][116][117]	[acetylation][acetylation][modified][acetylation][modified][acetylation][modified][phosphorylation][acetylation][modified][acetylation][modified][acetylation][modified][acetylation][modified][modified][phosphorylation][methylation][methylation][methylation][methylation][acetylation][methylation][methylation][methylation][phosphorylation][methylation]	[N-acetylproline. {ECO:0000250|UniProtKB:P23527}; propagated from UniProtKB/Swiss-Prot (Q5QNW6.3)][N6-acetyllysine, alternate. {ECO:0000269|PubMed:16283522}; propagated from UniProtKB/Swiss-Prot (Q5QNW6.3)][N6-crotonyllysine, alternate. {ECO:0000269|PubMed:21925322}; propagated from UniProtKB/Swiss-Prot (Q5QNW6.3)][N6-acetyllysine, alternate. {ECO:0000250|UniProtKB:P62807}; propagated from UniPro…				1	NP_001019770.1	71	NP_001019770.1	histone H2B type 2-F isoform a [Homo sapiens]	3	13	0	13	6.5	28.57	0.00134312	2	8	0	8	4	11.9	0.00071348	1	1	0	1	0.5	7.14	0.00018862	1	2	0	2	1
79	0.001377	3	0	0	1.79769e+308	COX5A		15	1.9.3.1	[45..146]	[Cyt_c_Oxidase_Va]	[Cytochrome c oxidase subunit Va. Cytochrome c oxidase (CcO), the terminal oxidase in the respiratory chains of eukaryotes and most bacteria, is a multi-chain transmembrane protein located in the inner membrane of mitochondria and the cell membrane of...; cd00923]	[order(49,52..53,81..85,119,122,125,128)][order(68,72)][order(71,75,97,100..104,107,110..111,114,138,140)][order(79,81,115)][87][113][141]	[other][other][other][other][acetylation][acetylation][phosphorylation]	[Subunit Va/VIc interface [polypeptide binding]][Subunit Va/Vb interface [polypeptide binding]][Subunit Va/IV interface [polypeptide binding]][Subunit Va/II interface [polypeptide binding]][N6-acetyllysine. {ECO:0000250|UniProtKB:P12787}; propagated from UniProtKB/Swiss-Prot (P20674.2)][N6-acetyllysine. {ECO:0000250|UniProtKB:P12787}; propagated from UniProtKB/Swiss-Prot (P20674.2)][Phosphothreon…				1	NP_004246.2	972	NP_004246.2	cytochrome c oxidase subunit 5A, mitochondrial precursor [Homo sapiens]	0	0	0	0	0	0	0	0	0	0	0	0	0	0	0	0	0	0	0	0	0	0	0	0	0	0
80	0.001362	14	0.000161	1	8.45963	RPL23		17		[2..139]	[PTZ00054]	[60S ribosomal protein L23; Provisional]	[17][38][38]	[phosphorylation][phosphorylation][phosphorylation]	[Phosphoserine; propagated from UniProtKB/Swiss-Prot (P62829.1)][][Phosphotyrosine; propagated from UniProtKB/Swiss-Prot (P62829.1)]				1	NP_000969.1	333	NP_000969.1	60S ribosomal protein L23 [Homo sapiens]	0	0	0	0	0	0	0	1	1	1	0	1	14.29	0.00016053	0	0	0	0	0	0	0	0	0	0	0	0
81	0.00136	11	0.00315	3	0.431746	EIF5A		17		[31..180][114..182]	[PLN03107][S1_eIF5A]	[eukaryotic translation initiation factor 5A; Provisional][S1_eIF5A: Eukaryotic translation Initiation Factor 5A (eIF5A), S1-like RNA-binding domain. eIF5A is an evolutionarily conserved protein found in eukaryotes. eIF5A is the only protein known to have the unusual amino acid hypusine. Hypusine is essential...; cd04468]	[order(139,166,173..174)]	[other]	[RNA binding site [nucleotide binding]]				2	NP_001137232.1;NP_001137234.1	371	NP_001137232.1	1 genes:EIF5A.NP_001137232.1:eukaryotic translation initiation factor 5A-1 isoform A [Homo sapiens] ;NP_001137234.1:eukaryotic translation initiation factor 5A-1 isoform B [Homo sapiens] ;	1	4	4	0	4	16.3	0.000566	7	41	41	0	41	51.63	0.00500791	3	15	15	0	15	25.54	0.00387494	0	0	0	0	0
82	0.00136	7	2.6e-05	1	52.3077	KPNB1		17		[2..871][2..31][21..101][33..65][85..123][129..160][170..202][212..247][253..302][314..360][329..342][334..419][365..479][402..438][449..485][500..537][544..592][600..639][644..681][686..724][732..776][786..829][831..873]	[KAP95][HEAT 1. {ECO:0000269|PubMed:10353244, ECO:0000269|PubMed:10367892}][IBN_N][HEAT 2. {ECO:0000269|PubMed:10353244, ECO:0000269|PubMed:10367892}][HEAT 3. {ECO:0000269|PubMed:10353244, ECO:0000269|PubMed:10367892}][HEAT 4. {ECO:0000269|PubMed:10353244, ECO:0000269|PubMed:10367892}][HEAT 5. {ECO:0000269|PubMed:10353244, ECO:0000269|PubMed:10367892}][HEAT 6. {ECO:0000269|PubMed:10353244, ECO:00…	[Karyopherin (importin) beta [Intracellular trafficking and secretion]; COG5215][propagated from UniProtKB/Swiss-Prot (Q14974.2)][Importin-beta N-terminal domain; pfam03810][propagated from UniProtKB/Swiss-Prot (Q14974.2)][propagated from UniProtKB/Swiss-Prot (Q14974.2)][propagated from UniProtKB/Swiss-Prot (Q14974.2)][propagated from UniProtKB/Swiss-Prot (Q14974.2)][propagated from UniProtKB/Swi…	[1][12][211][order(384,388,392,423,427,430,434,469,472,475..476,479)][835][867]	[acetylation][phosphorylation][acetylation][other][acetylation][acetylation]	[N-acetylmethionine. {ECO:0000244|PubMed:19413330, ECO:0000244|PubMed:22223895, ECO:0000244|PubMed:22814378, ECO:0000244|PubMed:25944712, ECO:0000269|Ref.9}; propagated from UniProtKB/Swiss-Prot (Q14974.2)][Phosphoserine. {ECO:0000244|PubMed:18669648}; propagated from UniProtKB/Swiss-Prot (Q14974.2)][N6-acetyllysine, alternate. {ECO:0000244|PubMed:19608861}; propagated from UniProtKB/Swiss-Prot (…				1	NP_002256.2	1134	NP_002256.2	importin subunit beta-1 isoform 1 [Homo sapiens]	0	0	0	0	0	0	0	1	1	1	0	1	1.71	2.566e-05	0	0	0	0	0	0	0	0	0	0	0	0
83	0.001338	8	0.00489	4	0.27362	SNRPD3		22		[6..75][110..119]	[Sm_D3][5 X 2 AA tandem repeats of [RM]-G]	[Sm protein D3; cd01721][propagated from UniProtKB/Swiss-Prot (P62318.1)]	[2][order(18..24,26..38,40..44)][order(21..24,26,28,34..35,40,42,60..70)][order(26,28,36,39,42,50,58,60..73)][order(38,40,51,64..66)][60..71][97][110][112][114][118]	[acetylation][other][other][other][other][other][methylation][methylation][methylation][methylation][methylation]	[N-acetylserine. {ECO:0000244|PubMed:19413330}; propagated from UniProtKB/Swiss-Prot (P62318.1)][Sm1 motif][putative hexamer interface [polypeptide binding]][heptamer interface [polypeptide binding]][RNA binding site [nucleotide binding]][Sm2 motif][][][][][]				1	NP_004166.1	500	NP_004166.1	small nuclear ribonucleoprotein Sm D3 [Homo sapiens]	4	18	18	0	18	19.05	0.0037194	2	10	10	0	10	24.6	0.00178369	3	29	29	0	29	40.48	0.01094	1	3	3	0	3
84	0.001328	14	0.000919	4	1.44505	C1QBP		17		[76..93][86..279][168..213]	[C1q binding][MAM33][Interation with MAVS]	[propagated from UniProtKB/Swiss-Prot (Q07021.1)][Mitochondrial glycoprotein; pfam02330][propagated from UniProtKB/Swiss-Prot (Q07021.1)]	[73][91][152][188][201]	[modified][acetylation][modified][phosphorylation][phosphorylation]	[proteolytic cleavage site][N6-acetyllysine; propagated from UniProtKB/Swiss-Prot (Q07021.1)][proteolytic cleavage site][Phosphotyrosine; propagated from UniProtKB/Swiss-Prot (Q07021.1)][Phosphoserine; propagated from UniProtKB/Swiss-Prot (Q07021.1)]				1	NP_001203.1	136	NP_001203.1	complement component 1 Q subcomponent-binding protein, mitochondrial precursor [Homo sapiens]	2	4	4	0	4	10.28	0.0003693	5	19	19	0	19	37.59	0.00151424	3	6	6	0	6	21.99	0.00101133	0	0	0	0	0
85	0.001328	12	0	0	1.79769e+308	GATAD1		7											1	NP_066990.3	154	NP_066990.3	GATA zinc finger domain-containing protein 1 [Homo sapiens]	0	0	0	0	0	0	0	0	0	0	0	0	0	0	0	0	0	0	0	0	0	0	0	0	0	0
86	0.001318	4	0	0	1.79769e+308	CYB5A		18		[12..85]	[Cyt-b5]	[Cytochrome b5-like Heme/Steroid binding domain; pfam00173]	[2][10][19]	[acetylation][acetylation][acetylation]	[N-acetylalanine. {ECO:0000269|PubMed:2752049}; propagated from UniProtKB/Swiss-Prot (P00167.2)][N6-acetyllysine. {ECO:0000250|UniProtKB:P56395}; propagated from UniProtKB/Swiss-Prot (P00167.2)][N6-acetyllysine. {ECO:0000250|UniProtKB:P56395}; propagated from UniProtKB/Swiss-Prot (P00167.2)]				2	NP_001905.1;NP_683725.1	781	NP_001905.1	1 genes:CYB5A.NP_001905.1:cytochrome b5 isoform 2 [Homo sapiens] ;NP_683725.1:cytochrome b5 isoform 1 [Homo sapiens] ;	0	0	0	0	0	0	0	0	0	0	0	0	0	0	0	0	0	0	0	0	0	0	0	0	0	0
88	0.00128	15	0.001071	2	1.19514	RCN2		15		[65..121][209..274][255..308][257..308]	[EFh][EFh][EFh][EF-hand_7]	[EF-hand, calcium binding motif; A diverse superfamily of calcium sensors and calcium signal modulators; most examples in this alignment model have 2 active canonical EF hands. Ca2+ binding induces a conformational change in the EF-hand motif, leading to...; cl08302][EF-hand, calcium binding motif; A diverse superfamily of calcium sensors and calcium signal modulators; most examples in this align…	[order(74,76,78,85,110,112,114,121)][order(217,219,221,228,258,260,262,269)][order(258,260,262,269,294,296,298,305)]	[other][other][other]	[Ca2+ binding site [ion binding]][Ca2+ binding site [ion binding]][Ca2+ binding site [ion binding]]				2	NP_001258766.1;NP_002893.1	188	NP_001258766.1	1 genes:RCN2.NP_001258766.1:reticulocalbin-2 isoform b precursor [Homo sapiens] ;NP_002893.1:reticulocalbin-2 isoform a precursor [Homo sapiens] ;	0	0	0	0	0	0	0	6	15	15	0	15	30.15	0.00100632	4	8	8	0	8	21.79	0.00113511	0	0	0	0	0
89	0.001264	15	0.002091	4	0.604495	HNRNPF		10		[10..88][13..84][81..86][93..188][113..182][179..184][255..290][289..363][291..358][355..360]	[RRM1_hnRNPH_hnRNPH2_hnRNPF][RRM_6][Interaction with RNA][RRM_SF][RRM_6][Interaction with RNA][zf-RNPHF][RRM3_hnRNPH_CRSF1_like][RRM_6][Interaction with RNA]	[RNA recognition motif 1 in heterogeneous nuclear ribonucleoprotein hnRNP H, hnRNP H2, hnRNP F and similar proteins; cd12729][RNA recognition motif (a.k.a. RRM, RBD, or RNP domain); pfam14259][propagated from UniProtKB/Swiss-Prot (P52597.3)][RNA recognition motif (RRM) superfamily; cl17169][RNA recognition motif (a.k.a. RRM, RBD, or RNP domain); pfam14259][propagated from UniProtKB/Swiss-Prot (P5…	[1][2][16][20][52][75][104][116][120][150][161][161][173][187][224][246][294][298][310][326][349]	[acetylation][acetylation][other][other][other][other][phosphorylation][other][other][other][phosphorylation][phosphorylation][other][phosphorylation][acetylation][phosphorylation][other][other][phosphorylation][other][other]	[N-acetylmethionine, in Heterogeneous nuclear ribonucleoprotein F, alternate; propagated from UniProtKB/Swiss-Prot (P52597.3)][N-acetylmethionine, in Heterogeneous nuclear ribonucleoprotein F, N-terminally processed; propagated from UniProtKB/Swiss-Prot (P52597.3)][Interaction with RNA; propagated from UniProtKB/Swiss-Prot (P52597.3)][Interaction with RNA; propagated from UniProtKB/Swiss-Prot (P5…				1	NP_001091674.1	118	NP_001091674.1	heterogeneous nuclear ribonucleoprotein F [Homo sapiens]	0	0	0	0	0	0	0	6	28	13	15	19.3762	20.24	0.00104933	3	8	1	7	1.98718	14.22	0.0002276	2	9	1	8	9
90	0.00124	12	0.003343	4	0.370924	EIF1AX		X		[33..109]	[S1_IF1A]	[S1_IF1A: Translation initiation factor IF1A, also referred to as eIF1A in eukaryotes and aIF1A in archaea, S1-like RNA-binding domain. S1-like RNA-binding domains are found in a wide variety of RNA-associated proteins. IF1A is essential for translation...; cd05793]	[order(41..42,46,60..63,66,71)]	[other]	[RNA binding site [nucleotide binding]]				1	NP_001403.1	224	NP_001403.1	eukaryotic translation initiation factor 1A, X-chromosomal [Homo sapiens]	3	12	12	0	12	38.89	0.00216965	5	21	21	0	21	50	0.00327754	7	13	13	0	13	64.58	0.00429113	2	4	4	0	4
91	0.001232	5	0	0	1.79769e+308	CYB5R3		22	1.6.2.2	[11..301][45..301]	[PTZ00319][cyt_b5_reduct_like]	[NADH-cytochrome B5 reductase; Provisional][Cytochrome b5 reductase catalyzes the reduction of 2 molecules of cytochrome b5 using NADH as an electron donor. Like ferredoxin reductases, these proteins have an N-terminal FAD binding subdomain and a C-terminal NADH binding subdomain, separated by a...; cd06183]	[2][42][43][order(78,92..95,109..111,113,124..128,182,185..186,301)][order(92,94..95)][order(111,113,182..183,209..211,240,252,275..279)][120][order(125,128,131,137,145,147)][order(177,181..184,186)]	[myristoylation][acetylation][phosphorylation][other][other][other][acetylation][other][other]	[][N6-acetyllysine. {ECO:0000269|PubMed:19608861}; propagated from UniProtKB/Swiss-Prot (P00387.3)][Phosphotyrosine. {ECO:0000269|PubMed:18669648}; propagated from UniProtKB/Swiss-Prot (P00387.3)][FAD binding pocket [chemical binding]][FAD binding motif [chemical binding]][NAD binding pocket [chemical binding]][N6-acetyllysine. {ECO:0000250|UniProtKB:Q9DCN2}; propagated from UniProtKB/Swiss-Prot …				3	NP_000389.1;NP_001165131.1;NP_015565.1	674	NP_000389.1	1 genes:CYB5R3.NP_000389.1:NADH-cytochrome b5 reductase 3 isoform 1 [Homo sapiens] ;NP_001165131.1:NADH-cytochrome b5 reductase 3 isoform 3 [Homo sapiens] ;NP_015565.1:NADH-cytochrome b5 reductase 3 isoform 2 [Homo sapiens] ;	0	0	0	0	0	0	0	0	0	0	0	0	0	0	0	0	0	0	0	0	0	0	0	0	0	0
92	0.0012	10	0.005636	5	0.212917	NUCKS1		1					[14][19][19][26][40][54][54][58][58][61][61][73][73][75][75][79][79][113][113][130][130][132][132][144][144][177][179][179][179][181][181][181][202][202][204][204][214][214][214][220][221][223][223][229][229][234][234][240][240]	[phosphorylation][phosphorylation][phosphorylation][phosphorylation][phosphorylation][phosphorylation][phosphorylation][phosphorylation][phosphorylation][phosphorylation][phosphorylation][phosphorylation][phosphorylation][phosphorylation][phosphorylation][phosphorylation][phosphorylation][phosphorylation][phosphorylation][phosphorylation][phosphorylation][phosphorylation][phosphorylation][phospho…	[][][Phosphoserine; propagated from UniProtKB/Swiss-Prot (Q9H1E3.1)][Phosphotyrosine; propagated from UniProtKB/Swiss-Prot (Q9H1E3.1)][][][Phosphoserine; propagated from UniProtKB/Swiss-Prot (Q9H1E3.1)][][Phosphoserine; propagated from UniProtKB/Swiss-Prot (Q9H1E3.1)][][Phosphoserine; propagated from UniProtKB/Swiss-Prot (Q9H1E3.1)][][Phosphoserine; propagated from UniProtKB/Swiss-Prot (Q9H1E3.1)…				1	NP_073568.2	298	NP_073568.2	nuclear ubiquitous casein and cyclin-dependent kinase substrate 1 [Homo sapiens]	4	29	29	0	29	16.87	0.00310715	10	40	40	0	40	38.27	0.00369951	12	40	40	0	40	44.03	0.00782429	2	10	10	0	10
93	0.001198	15	0.000726	4	1.65014	PHGDH		1	1.1.1.95	[7..318][8..310]	[SerA][PGDH_4]	[Phosphoglycerate dehydrogenase or related dehydrogenase [Coenzyme transport and metabolism, General function prediction only]; COG0111][Phosphoglycerate dehydrogenases, NAD-binding and catalytic domains; cd12173]	[2][21][order(54..55,75,77..78,102,236,283,286,292)][58][order(78,102,106,152,154..156,174..177,206..208,213,][order(104..105,108..109,111..112,115..116,119,121..122,][order(236,265,283)]	[acetylation][acetylation][other][acetylation][other][other][active]	[N-acetylalanine. {ECO:0000269|Ref.8}; propagated from UniProtKB/Swiss-Prot (O43175.4)][N6-acetyllysine. {ECO:0000250}; propagated from UniProtKB/Swiss-Prot (O43175.4)][ligand binding site [chemical binding]][N6-acetyllysine. {ECO:0000250}; propagated from UniProtKB/Swiss-Prot (O43175.4)][NAD binding site [chemical binding]][dimerization interface [polypeptide binding]][catalytic site [active]]				1	NP_006614.2	112	NP_006614.2	D-3-phosphoglycerate dehydrogenase [Homo sapiens]	7	9	9	0	9	19.32	0.00043963	10	24	24	0	24	30.58	0.00101199	3	7	7	0	7	8.44	0.00062426	0	0	0	0	0
95	0.001155	1	0	0	1.79769e+308	SAP30L		5		[26..>68][73..125]	[zf-SAP30][SAP30_Sin3_bdg]	[SAP30 zinc-finger; pfam13866][Sin3 binding region of histone deacetylase complex subunit SAP30; pfam13867]							1	NP_001124534.1	629	NP_001124534.1	histone deacetylase complex subunit SAP30L isoform 2 [Homo sapiens]	0	0	0	0	0	0	0	0	0	0	0	0	0	0	0	0	0	0	0	0	0	0	0	0	0	0
96	0.001112	12	0.003753	3	0.296296	U2AF1		21		[13..39][43..146][83..141][149..175]	[zf-CCCH][RRM_U2AF35][RRM][zf-CCCH]	[Zinc finger C-x8-C-x5-C-x3-H type (and similar); pfam00642][RNA recognition motif in U2 small nuclear ribonucleoprotein auxiliary factor U2AF 35 kDa subunit (U2AF35); cd12538][RNA recognition motif; smart00360][Zinc finger C-x8-C-x5-C-x3-H type (and similar); pfam00642]	[2][59][61][order(77,80..81,84..85,88..89,130..141)][195][197]	[acetylation][phosphorylation][phosphorylation][other][phosphorylation][phosphorylation]	[N-acetylalanine; propagated from UniProtKB/Swiss-Prot (Q01081.3)][][Phosphoserine; propagated from UniProtKB/Swiss-Prot (Q01081.3)][polypeptide substrate binding site [polypeptide binding]][][]				1	NP_006749.1	319	NP_006749.1	splicing factor U2AF 35 kDa subunit isoform a [Homo sapiens]	2	5	0	5	2.5	13.33	0.00027121	11	74	35	39	72.9167	43.33	0.0068282	8	21	12	9	21	32.5	0.0041591	0	0	0	0	0
97	0.001087	7	0.002381	4	0.456531	PTGES3		12	5.3.99.3	[3..109]	[p23]	[p23 binds heat shock protein (Hsp)90 and participates in the folding of a number of Hsp90 clients, including the progesterone receptor. p23 also has a passive chaperoning activity and in addition may participate in prostaglandin synthesis; cd00237]	[order(8,53,87..90,99,103,106)][order(56,58,88,91..93)]	[other][other]	[putative Hsp90 binding site [polypeptide binding]][putative dimer interface [polypeptide binding]]				3	NP_001269530.1;NP_001269533.1;NP_006592.3	588	NP_001269530.1	1 genes:PTGES3.NP_001269530.1:prostaglandin E synthase 3 isoform b [Homo sapiens] ;NP_001269533.1:prostaglandin E synthase 3 isoform e [Homo sapiens] ;NP_006592.3:prostaglandin E synthase 3 isoform a [Homo sapiens] ;	2	7	7	0	7	23.02	0.00131116	7	18	18	0	18	55.4	0.00291037	4	10	10	0	10	31.65	0.00341961	1	2	2	0	2
98	0.00105	8	0.001491	2	0.704225	RPLP1		15		[6..>63]	[Ribosomal_P1]	[Ribosomal protein P1. This subfamily represents the eukaryotic large ribosomal protein P1. Eukaryotic P1 and P2 are functionally equivalent to the bacterial protein L7/L12, but are not homologous to L7/L12. P1 is located in the L12 stalk, with proteins...; cd05831]	[2][101][101][104]	[acetylation][phosphorylation][phosphorylation][phosphorylation]	[N-acetylalanine. {ECO:0000244|PubMed:19413330, ECO:0000244|PubMed:22223895, ECO:0000244|PubMed:25944712}; propagated from UniProtKB/Swiss-Prot (P05386.1)][][Phosphoserine. {ECO:0000244|PubMed:16807684, ECO:0000269|PubMed:14997482}; propagated from UniProtKB/Swiss-Prot (P05386.1)][]				1	NP_000994.1	512	NP_000994.1	60S acidic ribosomal protein P1 isoform 1 [Homo sapiens]	0	0	0	0	0	0	0	2	9	5	4	6.66667	28.95	0.0013143	3	7	2	5	4	28.95	0.00166781	0	0	0	0	0
99	0.001035	15	0.001486	5	0.696501	SNRNP70		19		[1..95][102..187][104..176]	[U1snRNP70_N][RRM_snRNP70][RRM]	[U1 small nuclear ribonucleoprotein of 70kDa MW N terminal; pfam12220][RNA recognition motif in U1 small nuclear ribonucleoprotein 70 kDa (U1-70K) and similar proteins; cd12236][RNA recognition motif; smart00360]	[2][118][126][137][140][226][226][226][266][268][268][320][320][410][410]	[acetylation][acetylation][phosphorylation][phosphorylation][phosphorylation][phosphorylation][phosphorylation][phosphorylation][phosphorylation][phosphorylation][phosphorylation][phosphorylation][phosphorylation][phosphorylation][phosphorylation]	[N-acetylthreonine. {ECO:0000244|PubMed:19413330, ECO:0000244|PubMed:22223895}; propagated from UniProtKB/Swiss-Prot (P08621.2)][N6-acetyllysine. {ECO:0000244|PubMed:19608861}; propagated from UniProtKB/Swiss-Prot (P08621.2)][][][][][][Phosphoserine. {ECO:0000244|PubMed:15144186, ECO:0000244|PubMed:17081983, ECO:0000244|PubMed:17924679, ECO:0000244|PubMed:18669648, ECO:0000244|PubMed:19369195, EC…				1	NP_003080.2	81	NP_003080.2	U1 small nuclear ribonucleoprotein 70 kDa isoform 1 [Homo sapiens]	6	10	10	0	10	15.56	0.00059578	13	31	31	0	31	29.52	0.0015943	13	27	27	0	27	38.22	0.00293679	3	6	6	0	6
100	0.00103	4	0	0	1.79769e+308	SIGMAR1		9		[<17..119]	[ERG2_Sigma1R]	[ERG2 and Sigma1 receptor like protein; pfam04622]							3	NP_001269135.1;NP_001269136.1;NP_005857.1	783	NP_001269135.1	1 genes:SIGMAR1.NP_001269135.1:sigma non-opioid intracellular receptor 1 isoform 7 [Homo sapiens] ;NP_001269136.1:sigma non-opioid intracellular receptor 1 isoform 8 [Homo sapiens] ;NP_005857.1:sigma non-opioid intracellular receptor 1 isoform 1 [Homo sapiens] ;	0	0	0	0	0	0	0	0	0	0	0	0	0	0	0	0	0	0	0	0	0	0	0	0	0	0
101	0.00102	10	0.00633	5	0.161137	SNRPD2		19		[24..113]	[Sm_D2]	[Sm protein D2; cd01720]	[2][12][order(25,28..29,47..49,61..62,64,102,104)][order(31,39,45..49,56..57,60..64,68..69,72..73,92..94,96,][order(42..48,50..62,64..68)][98..109]	[acetylation][phosphorylation][other][other][other][other]	[N-acetylserine. {ECO:0000244|PubMed:22814378, ECO:0000244|PubMed:25944712, ECO:0000269|Ref.6}; propagated from UniProtKB/Swiss-Prot (P62316.1)][Phosphothreonine. {ECO:0000244|PubMed:20068231}; propagated from UniProtKB/Swiss-Prot (P62316.1)][RNA binding site [nucleotide binding]][heptamer interface [polypeptide binding]][Sm1 motif][Sm2 motif]				1	NP_004588.1	306	NP_004588.1	small nuclear ribonucleoprotein Sm D2 isoform 1 [Homo sapiens]	7	17	1	16	4.2	64.41	0.0009267	5	21	2	19	21	41.53	0.00399971	10	27	8	19	27	48.31	0.0108761	1	5	0	5	2.5
102	0.001017	14	0.001044	3	0.974138	ATPIF1		1		[1..93][26..52][74..106]	[IATP][N-terminal inhibitory region (By similarity)][Antiparallel alpha-helical coiled coil region (By similarity)]	[Mitochondrial ATPase inhibitor, IATP; pfam04568][propagated from UniProtKB/Swiss-Prot (Q9UII2.1)][propagated from UniProtKB/Swiss-Prot (Q9UII2.1)]							1	NP_057395.1	167	NP_057395.1	ATPase inhibitor, mitochondrial isoform 1 precursor [Homo sapiens]	3	6	6	0	6	32.08	0.00147372	1	2	2	0	2	9.43	0.00042405	0	0	0	0	0	0	0	1	1	1	0	1
103	0.000996	14	0.002869	5	0.347159	CPSF6		12		[82..158][83..156]	[RRM_CFIm68][RRM]	[RNA recognition motif of pre-mRNA cleavage factor Im 68 kDa subunit (CFIm68 or CPSF6) and similar proteins; cd12643][RNA recognition motif; smart00360]	[order(90..95,113,116..123)]	[other]	[polypeptide substrate binding site [polypeptide binding]]				2	NP_001287876.1;NP_008938.2	95	NP_001287876.1	1 genes:CPSF6.NP_001287876.1:cleavage and polyadenylation specificity factor subunit 6 isoform 2 [Homo sapiens] ;NP_008938.2:cleavage and polyadenylation specificity factor subunit 6 isoform 1 [Homo sapiens] ;	2	23	23	0	23	6.97	0.00101841	6	71	71	0	71	14.46	0.00271376	7	39	39	0	39	16.84	0.00315267	4	15	15	0	15
104	0.000987	4	0	0	1.79769e+308	LMAN2		5		[53..301][164..166][260..262]	[lectin_VIP36_VIPL][Carbohydrate binding. {ECO:0000255|PROSITE-ProRule:PRU00658}][Carbohydrate binding. {ECO:0000255|PROSITE-ProRule:PRU00658}]	[VIP36 and VIPL type 1 transmembrane proteins, lectin domain; cd06901][propagated from UniProtKB/Swiss-Prot (Q12907.1)][propagated from UniProtKB/Swiss-Prot (Q12907.1)]	[order(131,164,166,190,260..262)][order(162,166,190,193)][323..345]	[other][metal-binding][transmembrane region]	[carbohydrate binding site [chemical binding]][metal binding site [ion binding]][propagated from UniProtKB/Swiss-Prot (Q12907.1)]				1	NP_006807.1	778	NP_006807.1	vesicular integral-membrane protein VIP36 precursor [Homo sapiens]	0	0	0	0	0	0	0	0	0	0	0	0	0	0	0	0	0	0	0	0	0	0	0	0	0	0
105	0.00098	8	0.005554	4	0.176449	SNRPG		2		[4..66]	[Sm_G]	[Sm protein G; cd01719]	[order(4,12,17,30,51,53..54,56,59..63,65)][order(9..15,17..29,31..35)][order(29,31,55,57)][51..62]	[other][other][other][other]	[heptamer interface [polypeptide binding]][Sm1 motif][RNA binding site [nucleotide binding]][Sm2 motif]				4	NP_001304096.1;NP_001304098.1;NP_001304100.1;NP_003087.1	509	NP_001304096.1	1 genes:SNRPG.NP_001304096.1:small nuclear ribonucleoprotein G isoform d [Homo sapiens] ;NP_001304098.1:small nuclear ribonucleoprotein G isoform e [Homo sapiens] ;NP_001304100.1:small nuclear ribonucleoprotein G isoform f [Homo sapiens] ;NP_003087.1:small nuclear ribonucleoprotein G isoform a [Homo sapiens] ;	0	0	0	0	0	0	0	5	10	10	0	10	29.41	0.00330508	2	3	3	0	3	55.88	0.00209702	1	2	2	0	2
106	0.000973	12	0	0	1.79769e+308	SLC25A3		12		[60..151][70..336][176..246][262..340]	[Mito_carr][PTZ00169][Mito_carr][Mito_carr]	[Mitochondrial carrier protein; pfam00153][ADP/ATP transporter on adenylate translocase; Provisional][Mitochondrial carrier protein; pfam00153][Mitochondrial carrier protein; pfam00153]							1	NP_002626.1	155	NP_002626.1	phosphate carrier protein, mitochondrial isoform b precursor [Homo sapiens]	0	0	0	0	0	0	0	0	0	0	0	0	0	0	0	0	0	0	0	0	0	0	0	0	0	0
107	0.000972	1	0.00321	4	0.302804	PHF5A		22		[2..106]	[PHF5]	[PHF5-like protein; pfam03660]	[2][3]	[acetylation][acetylation]	[N-acetylalanine. {ECO:0000250|UniProtKB:P83870}; propagated from UniProtKB/Swiss-Prot (Q7RTV0.1)][N6-acetyllysine. {ECO:0000244|PubMed:19608861}; propagated from UniProtKB/Swiss-Prot (Q7RTV0.1)]				1	NP_116147.1	1583	NP_116147.1	PHD finger-like domain-containing protein 5A [Homo sapiens]	1	1	1	0	1	13.64	0.00023669	0	0	0	0	0	0	0	3	7	7	0	7	33.64	0.0030248	1	3	3	0	3
108	0.000966	10	0.004601	5	0.209954	CBX5		12		[20..69][116..191][119..173]	[CHROMO][Interaction with ASXL1][Chromo_shadow]	[Chromatin organization modifier (chromo) domain is a conserved region of around 50 amino acids found in a variety of chromosomal proteins, which appear to play a role in the functional organization of the eukaryotic nucleus. Experimental evidence...; cd00024][propagated from UniProtKB/Swiss-Prot (P45973.1)][Chromo shadow domain; pfam01393]	[11][12][13][14][order(20,39,41,44,48,52,56..57)][40][92][95][97][order(129,136,157,165,168,172)][order(165,168)]	[phosphorylation][phosphorylation][phosphorylation][phosphorylation][other][acetylation][phosphorylation][phosphorylation][phosphorylation][other][other]	[Phosphoserine. {ECO:0000244|PubMed:18669648, ECO:0000244|PubMed:19690332, ECO:0000244|PubMed:20068231, ECO:0000244|PubMed:24275569}; propagated from UniProtKB/Swiss-Prot (P45973.1)][Phosphoserine. {ECO:0000244|PubMed:18669648, ECO:0000244|PubMed:20068231, ECO:0000244|PubMed:24275569}; propagated from UniProtKB/Swiss-Prot (P45973.1)][Phosphoserine. {ECO:0000244|PubMed:18669648, ECO:0000244|PubMed…				1	NP_001120794.1	211	NP_001120794.1	chromobox protein homolog 5 [Homo sapiens]	6	11	9	2	10.6364	34.03	0.00144988	10	24	18	6	23.4	41.88	0.00275343	12	23	22	1	22.8148	43.98	0.00567773	2	4	4	0	4
109	0.000965	14	0.009528	5	0.10128	SRSF2		17		[15..87][16..88]	[RRM][RRM_SRSF2_SRSF8]	[RNA recognition motif; smart00360][RNA recognition motif in serine/arginine-rich splicing factor SRSF2, SRSF8 and similar proteins; cd12311]	[2][2][22][23][25][25][26][26][26][52][187][189][189][191][191][204][206][206][208][208][212][212][212][220][220][221]	[acetylation][phosphorylation][phosphorylation][phosphorylation][phosphorylation][phosphorylation][phosphorylation][phosphorylation][phosphorylation][acetylation][phosphorylation][phosphorylation][phosphorylation][phosphorylation][phosphorylation][phosphorylation][phosphorylation][phosphorylation][phosphorylation][phosphorylation][phosphorylation][phosphorylation][phosphorylation][phosphorylation…	[N-acetylserine; propagated from UniProtKB/Swiss-Prot (Q01130.4)][Phosphoserine; propagated from UniProtKB/Swiss-Prot (Q01130.4)][Phosphothreonine; propagated from UniProtKB/Swiss-Prot (Q01130.4)][][][Phosphothreonine; propagated from UniProtKB/Swiss-Prot (Q01130.4)][][][Phosphoserine; propagated from UniProtKB/Swiss-Prot (Q01130.4)][N6-acetyllysine; propagated from UniProtKB/Swiss-Prot (Q01130.4…				1	NP_003007.2	94	NP_003007.2	serine/arginine-rich splicing factor 2 [Homo sapiens]	7	63	63	0	63	19.91	0.00742197	6	14	14	0	14	18.55	0.00142373	4	12	12	0	12	15.84	0.00258095	2	14	14	0	14
110	0.000958	12	0.011986	5	0.0799266	HIST1H4K		6		[1..103][18..101]	[PLN00035][H4]	[histone H4; Provisional][Histone H4, one of the four histones, along with H2A, H2B and H3, which forms the eukaryotic nucleosome core; along with H3, it plays a central role in nucleosome formation; histones bind to DNA and wrap the genetic material into 'beads on a string' in...; cd00076]	[2][2][4][4][6][6][9][9][13][13][17][17][21][32][order(34,38,42,44,48,51,54..55,58..59,62..63,66..67,87,91)][order(41,43,45)][order(45..46,48,74,78..79,81,83,97)][48][52][order(69,72..73,76..79,85..86,89,92..93)][89][92][92][97..101]	[acetylation][phosphorylation][methylation][modified][acetylation][modified][acetylation][modified][acetylation][modified][acetylation][modified][methylation][acetylation][other][other][DNA binding][phosphorylation][phosphorylation][other][phosphorylation][acetylation][modified][other]	[N-acetylserine. {ECO:0000269|PubMed:17967882}; propagated from UniProtKB/Swiss-Prot (P62805.2)][Phosphoserine. {ECO:0000269|PubMed:17967882}; propagated from UniProtKB/Swiss-Prot (P62805.2)][Asymmetric dimethylarginine, by PRMT1, alternate. {ECO:0000269|PubMed:11387442, ECO:0000269|PubMed:11448779, ECO:0000269|PubMed:15345777}; Omega-N-methylarginine, by PRMT1, alternate. {ECO:0000269|PubMed:113…				1	NP_003532.1	162	NP_003532.1	histone H4 [Homo sapiens]	4	7	7	0	7	39.81	0.00176942	4	5	5	0	5	30.1	0.001091	3	5	5	0	5	28.16	0.00230741	1	1	1	0	1
111	0.000956	6	0.005963	5	0.160322	C11orf58		11		[26..103]	[SMAP]	[Small acidic protein family; pfam15477]	[15][15][17][17][24][84][105][127][127][132][136][138][140][142][147][147][174][179]	[phosphorylation][phosphorylation][phosphorylation][phosphorylation][phosphorylation][phosphorylation][phosphorylation][phosphorylation][phosphorylation][phosphorylation][phosphorylation][phosphorylation][phosphorylation][phosphorylation][phosphorylation][phosphorylation][acetylation][acetylation]	[][Phosphoserine; propagated from UniProtKB/Swiss-Prot (O00193.1)][][Phosphoserine; propagated from UniProtKB/Swiss-Prot (O00193.1)][][][][][Phosphoserine; propagated from UniProtKB/Swiss-Prot (O00193.1)][][][][][][][Phosphoserine; propagated from UniProtKB/Swiss-Prot (O00193.1)][N6-acetyllysine; propagated from UniProtKB/Swiss-Prot (O00193.1)][N6-acetyllysine; propagated from UniProtKB/Swiss-Pro…				1	NP_055082.1	584	NP_055082.1	small acidic protein [Homo sapiens]	3	13	13	0	13	25.68	0.00184954	5	14	14	0	14	22.4	0.00171936	5	17	17	0	17	25.68	0.00441559	3	12	12	0	12
112	0.000948	10	0.002053	5	0.461763	SNRPB		20		[5..83]	[Sm_B]	[Sm protein B; cd01717]	[order(8,14,22..23,32,36,43..44,69..82)][order(17..23,25..37,39..43)][order(20..25,27,33..34,37,39,41,60,65,67,69..79)][order(36..39,49,59..61,73,75)][69..80][108][108][112][112][147][147][172][181][209]	[other][other][other][other][other][methylation][methylation][methylation][methylation][methylation][methylation][methylation][methylation][methylation]	[heptamer interface [polypeptide binding]][Sm1 motif][putative hexamer interface [polypeptide binding]][RNA binding site [nucleotide binding]][Sm2 motif][][Dimethylated arginine, in A2780 ovarian carcinoma cell line. {ECO:0000269|Ref.10}; propagated from UniProtKB/Swiss-Prot (P14678.2)][][Dimethylated arginine, in A2780 ovarian carcinoma cell line. {ECO:0000269|Ref.10}; propagated from UniProtKB/…				3	NP_003082.1;NP_073718.1;NP_937859.1	300	NP_003082.1	2 genes:SNRPB,SNRPN.NP_003082.1:small nuclear ribonucleoprotein-associated proteins B and B' isoform B [Homo sapiens] ;NP_073718.1:small nuclear ribonucleoprotein-associated protein N [Homo sapiens] ;NP_937859.1:small nuclear ribonucleoprotein-associated proteins B and B' isoform B' [Homo sapiens] ;	4	10	10	0	10	19.05	0.00112709	7	14	14	0	14	22.51	0.00136209	8	23	23	0	23	19.05	0.00473268	1	2	2	0	2
113	0.000933	13	0.001294	2	0.72102	HMGA1		6		[53..77]	[Interaction with HIPK2. {ECO:0000250}]	[propagated from UniProtKB/Swiss-Prot (P17096.3)]	[2][7][15][26][36][39][44][49][53][58][60][78][99][102][103]	[acetylation][acetylation][acetylation][methylation][phosphorylation][phosphorylation][phosphorylation][phosphorylation][phosphorylation][methylation][methylation][phosphorylation][phosphorylation][phosphorylation][phosphorylation]	[N-acetylserine. {ECO:0000250|UniProtKB:P17095}; propagated from UniProtKB/Swiss-Prot (P17096.3)][N6-acetyllysine. {ECO:0000250|UniProtKB:P17095}; propagated from UniProtKB/Swiss-Prot (P17096.3)][N6-acetyllysine. {ECO:0000244|PubMed:19608861}; propagated from UniProtKB/Swiss-Prot (P17096.3)][Asymmetric dimethylarginine, alternate. {ECO:0000269|PubMed:12653562, ECO:0000269|PubMed:15835918}; Omega-…				1	NP_001306011.1	323	NP_001306011.1	high mobility group protein HMG-I/HMG-Y isoform a [Homo sapiens]	1	2	2	0	2	14.95	0.00048665	2	10	10	0	10	23.36	0.00210042	0	0	0	0	0	0	0	0	0	0	0	0
114	0.000917	8	0.000525	3	1.74667	HIST1H2AC		6		[1..130][6..120]	[PTZ00017][H2A]	[histone H2A; Provisional][Histone 2A; H2A is a subunit of the nucleosome. The nucleosome is an octamer containing two H2A, H2B, H3, and H4 subunits. The H2A subunit performs essential roles in maintaining structural integrity of the nucleosome, chromatin condensation, and binding...; cd00074]	[2][2][4][4][order(6,10)][6][order(30,33,36..37,43,75,78)][37][39..42][order(52,55..56,59..60,63..64)][105][119][120][120][121][123][126]	[acetylation][phosphorylation][modified][methylation][acetylation][acetylation][DNA binding][modified][other][other][methylation][modified][modified][other][phosphorylation][phosphorylation][modified]	[N-acetylserine. {ECO:0000269|PubMed:15823041, ECO:0000269|PubMed:16457589}; propagated from UniProtKB/Swiss-Prot (Q93077.3)][Phosphoserine, by RPS6KA5. {ECO:0000269|PubMed:15010469}; propagated from UniProtKB/Swiss-Prot (Q93077.3)][Citrulline, alternate. {ECO:0000269|PubMed:15823041}; propagated from UniProtKB/Swiss-Prot (Q93077.3)][Symmetric dimethylarginine, by PRMT5, alternate. {ECO:0000250|U…				1	NP_003503.1	104	NP_003503.1	histone H2A type 1-C [Homo sapiens]	2	4	0	4	1.16667	25.38	0.00023365	3	20	0	20	0	26.92	0	2	3	0	3	0.916667	25.38	0.00033517	1	3	0	3	1
115	0.000909	14	0.003562	5	0.255194	HSPA9		5		[52..673][52..428]	[dnaK][HSPA9-like_NBD]	[molecular chaperone DnaK; Provisional; PRK00290][Nucleotide-binding domain of human HSPA9, Escherichia coli DnaK, and similar proteins; cd11733]	[order(61..64,121,222,246..247,249,275,313,316,320,][76][order(79,82,100,104,107..108,110..111,180..183,303,][135][135][138][138][143][order(199..200,202..203,218..219,221,262..265)][200][206][206][234][288][300][300][368][394][487][567][567][568][600][600][610][612][646][646]	[other][acetylation][other][acetylation][modified][acetylation][modified][acetylation][other][phosphorylation][acetylation][modified][acetylation][acetylation][acetylation][modified][modified][modified][modified][acetylation][modified][phosphorylation][acetylation][modified][modified][acetylation][acetylation][modified]	[nucleotide binding site [chemical binding]][N6-acetyllysine. {ECO:0000250|UniProtKB:P38647}; propagated from UniProtKB/Swiss-Prot (P38646.2)][NEF interaction site [polypeptide binding]][N6-acetyllysine, alternate. {ECO:0000244|PubMed:19608861}; propagated from UniProtKB/Swiss-Prot (P38646.2)][N6-succinyllysine, alternate. {ECO:0000250|UniProtKB:P38647}; propagated from UniProtKB/Swiss-Prot (P386…				1	NP_004125.3	91	NP_004125.3	stress-70 protein, mitochondrial precursor [Homo sapiens]	17	39	39	0	39	30.63	0.00149543	18	52	52	0	52	32.4	0.00172117	13	32	32	0	32	24.3	0.00224012	9	22	22	0	22
116	0.000909	2	0	0	1.79769e+308	TMED10		14		[1..142][31..213][147..178][204..219][207..219][211..219][211..212]	[Required for interaction with STX17][EMP24_GP25L][Required for TMED10 and TMED2 cis-Golgi network localization][Interaction with COPG1][Interaction with ARF1][COPI vesicle coat-binding][COPII vesicle coat-binding]	[propagated from UniProtKB/Swiss-Prot (P49755.2)][emp24/gp25L/p24 family/GOLD; pfam01105][propagated from UniProtKB/Swiss-Prot (P49755.2)][propagated from UniProtKB/Swiss-Prot (P49755.2)][propagated from UniProtKB/Swiss-Prot (P49755.2)][propagated from UniProtKB/Swiss-Prot (P49755.2)][propagated from UniProtKB/Swiss-Prot (P49755.2)]	[171][176][186..206]	[methylation][methylation][transmembrane region]	[Dimethylated arginine, alternate. {ECO:0000250|UniProtKB:Q63584}; Omega-N-methylated arginine, alternate. {ECO:0000250}; propagated from UniProtKB/Swiss-Prot (P49755.2)][Dimethylated arginine, alternate. {ECO:0000250|UniProtKB:Q63584}; Omega-N-methylated arginine, alternate. {ECO:0000250}; propagated from UniProtKB/Swiss-Prot (P49755.2)][propagated from UniProtKB/Swiss-Prot (P49755.2)]				1	NP_006818.3	1319	NP_006818.3	transmembrane emp24 domain-containing protein 10 precursor [Homo sapiens]	0	0	0	0	0	0	0	0	0	0	0	0	0	0	0	0	0	0	0	0	0	0	0	0	0	0
117	0.000901	14	0	0	1.79769e+308	PFKP		10	2.7.1.11	[1..399][22..783][25..766][173..175][217..219][307..310][400..411][412..784][538..542][583..585][671..674]	[N-terminal catalytic PFK domain 1][Eukaryotic_PFK][6PF1K_euk][Substrate binding. {ECO:0000255|HAMAP-Rule:MF_03184}][Substrate binding. {ECO:0000255|HAMAP-Rule:MF_03184}][Substrate binding. {ECO:0000255|HAMAP-Rule:MF_03184}][Interdomain linker][C-terminal regulatory PFK domain 2][Allosteric activator fructose 2,6-bisphosphate binding. {ECO:0000255|HAMAP-Rule:MF_03184}][Allosteric activator fructo…	[propagated from UniProtKB/Swiss-Prot (Q01813.2)][Phosphofructokinase, a key regulatory enzyme in glycolysis, catalyzes the phosphorylation of fructose-6-phosphate to fructose-1,6-biphosphate. The members belong to a subfamily of the PFKA family (cd00363) and include eukaryotic ATP-dependent...; cd00764][6-phosphofructokinase, eukaryotic type; TIGR02478][propagated from UniProtKB/Swiss-Prot (Q018…	[1][12][142][386][386][393][395][486][651][651][688][783][783]	[acetylation][phosphorylation][phosphorylation][phosphorylation][phosphorylation][phosphorylation][acetylation][acetylation][phosphorylation][phosphorylation][acetylation][phosphorylation][phosphorylation]	[N-acetylmethionine. {ECO:0000244|PubMed:19413330}; propagated from UniProtKB/Swiss-Prot (Q01813.2)][Phosphoserine. {ECO:0000250|UniProtKB:P47859}; propagated from UniProtKB/Swiss-Prot (Q01813.2)][Phosphoserine. {ECO:0000250|UniProtKB:P47860}; propagated from UniProtKB/Swiss-Prot (Q01813.2)][][Phosphoserine. {ECO:0000244|PubMed:16964243, ECO:0000244|PubMed:18669648, ECO:0000244|PubMed:18691976, E…				1	NP_002618.1	86	NP_002618.1	ATP-dependent 6-phosphofructokinase, platelet type isoform 1 [Homo sapiens]	0	0	0	0	0	0	0	0	0	0	0	0	0	0	0	0	0	0	0	0	0	0	0	0	0	0
118	0.000889	10	0.000525	1	1.69333	RPL10		X	3.6.5.3	[41..165]	[Ribosomal_L16_L10e]	[Ribosomal_L16_L10e: L16 is an essential protein in the large ribosomal subunit of bacteria, mitochondria, and chloroplasts. Large subunits that lack L16 are defective in peptidyl transferase activity, peptidyl-tRNA hydrolysis activity, association with...; cd01433]	[32][order(41,43..44,47,63..64,67,70,74,77,88..90,92,94,98..99,][56..57][order(68..70,73..74)][order(77,85..86,88,139)][order(113..114,117..118)]	[modified][other][other][other][other][other]	[Citrulline. {ECO:0000250}; propagated from UniProtKB/Swiss-Prot (P27635.4)][23S rRNA interface [nucleotide binding]][5S rRNA interface [nucleotide binding]][putative antibiotic binding site [chemical binding]][L25 interface [polypeptide binding]][L27 interface [polypeptide binding]]				1	NP_006004.3	619	NP_006004.3	60S ribosomal protein L10 isoform a [Homo sapiens]	0	0	0	0	0	0	0	3	5	5	0	5	23.83	0.00052511	0	0	0	0	0	0	0	0	0	0	0	0
119	0.000885	4	0	0	1.79769e+308	LRRC59		17		[10..31][19..74][19..40][40..62][41..63][42..79][62..120][62..102][63..84][64..86][86..>120][86..107][87..109][109..128][<159..219]	[LRR 1][LRR_8][leucine-rich repeat][LRR 2][leucine-rich repeat][LRR_4][LRR_8][LRR_4][LRR 3][leucine-rich repeat][LRR_4][LRR 4][leucine-rich repeat][LRR 5][DUF1682]	[propagated from UniProtKB/Swiss-Prot (Q96AG4.1)][Leucine rich repeat; pfam13855][leucine-rich repeat [structural motif]][propagated from UniProtKB/Swiss-Prot (Q96AG4.1)][leucine-rich repeat [structural motif]][Leucine Rich repeats (2 copies); pfam12799][Leucine rich repeat; pfam13855][Leucine Rich repeats (2 copies); pfam12799][propagated from UniProtKB/Swiss-Prot (Q96AG4.1)][leucine-rich repeat…	[1][23][25][73][135][245..265]	[acetylation][phosphorylation][phosphorylation][modified][acetylation][transmembrane region]	[N-acetylmethionine. {ECO:0000244|PubMed:22814378, ECO:0000244|PubMed:25944712}; propagated from UniProtKB/Swiss-Prot (Q96AG4.1)][Phosphoserine. {ECO:0000244|PubMed:18669648, ECO:0000244|PubMed:24275569}; propagated from UniProtKB/Swiss-Prot (Q96AG4.1)][Phosphoserine. {ECO:0000244|PubMed:18669648}; propagated from UniProtKB/Swiss-Prot (Q96AG4.1)][N6-succinyllysine. {ECO:0000250|UniProtKB:Q922Q8};…				1	NP_060979.2	782	NP_060979.2	leucine-rich repeat-containing protein 59 [Homo sapiens]	0	0	0	0	0	0	0	0	0	0	0	0	0	0	0	0	0	0	0	0	0	0	0	0	0	0
120	0.00088	14	0.002647	5	0.332452	ENO1		1	4.2.1.11	[2..432][5..416][31..38][56..63][97..237][370..373][405..434]	[PLN00191][enolase][Epitope recognized by CAR and healthy patient antibodies][Epitope recognized by CAR antibodies][Required for repression of c-myc promoter activity][Substrate binding. {ECO:0000250}][Required for interaction with PLG. {ECO:0000250}]	[enolase][Enolase: Enolases are homodimeric enzymes that catalyse the reversible dehydration of 2-phospho-D-glycerate to phosphoenolpyruvate as part of the glycolytic and gluconeogenesis pathways. The reaction is facilitated by the presence of metal ions; cd03313][propagated from UniProtKB/Swiss-Prot (P06733.2)][propagated from UniProtKB/Swiss-Prot (P06733.2)][propagated from UniProtKB/Swiss-Prot…	[2][5][order(7,9..17,21,32,159..161,182..183,186..187,190..191,][order(40,245,293,318)][44][44][60][60][64][71][89][89][92][126][order(158,210,343,371..373,394)][193][199][202][228][228][233][233][254][256][263][263][272][281][285][287][287][287][291][335][343][406][420][420]	[acetylation][acetylation][other][metal-binding][phosphorylation][phosphorylation][acetylation][modified][acetylation][acetylation][acetylation][modified][acetylation][acetylation][other][acetylation][acetylation][acetylation][acetylation][modified][acetylation][modified][phosphorylation][acetylation][phosphorylation][phosphorylation][phosphorylation][acetylation][acetylation][phosphorylation][ph…	[N-acetylserine. {ECO:0000244|PubMed:25944712, ECO:0000269|Ref.14}; propagated from UniProtKB/Swiss-Prot (P06733.2)][N6-acetyllysine. {ECO:0000244|PubMed:19608861}; propagated from UniProtKB/Swiss-Prot (P06733.2)][dimer interface [polypeptide binding]][metal binding site [ion binding]][][Phosphotyrosine. {ECO:0000244|PubMed:15592455}; propagated from UniProtKB/Swiss-Prot (P06733.2)][N6-acetyllysi…				1	NP_001419.1	90	NP_001419.1	alpha-enolase isoform 1 [Homo sapiens]	7	23	23	0	23	25.12	0.00137978	15	46	46	0	46	44.7	0.00238209	13	31	31	0	31	47	0.00339518	2	5	5	0	5
121	0.000879	8	0.001467	3	0.599182	PPIA		7	5.2.1.8	[4..162]	[cyclophilin_ABH_like]	[cyclophilin_ABH_like: Cyclophilin A, B and H-like cyclophilin-type peptidylprolyl cis- trans isomerase (PPIase) domain. This family represents the archetypal cystolic cyclophilin similar to human cyclophilins A, B and H. PPIase is an enzyme which...; cd01926]	[1][2][28][44][order(54..55,60,111,113,121)][76][82][93][125][131][133]	[acetylation][acetylation][acetylation][acetylation][active][acetylation][acetylation][phosphorylation][acetylation][acetylation][acetylation]	[N-acetylmethionine. {ECO:0000244|PubMed:19413330, ECO:0000244|PubMed:22223895, ECO:0000244|PubMed:22814378, ECO:0000244|PubMed:25944712}; propagated from UniProtKB/Swiss-Prot (P62937.2)][N-acetylvaline, partial, in Peptidyl-prolyl cis-trans isomerase A, N-terminally processed. {ECO:0000244|PubMed:19413330, ECO:0000244|PubMed:25944712, ECO:0000269|Ref.12}; propagated from UniProtKB/Swiss-Prot (P6…				1	NP_066953.1	597	NP_066953.1	peptidyl-prolyl cis-trans isomerase A isoform 1 [Homo sapiens]	5	11	11	0	11	30.91	0.00173572	3	9	9	0	9	25.45	0.00122588	4	5	5	0	5	39.39	0.00144038	0	0	0	0	0
122	0.000879	4	0	0	1.79769e+308	SLIRP		14		[20..90][22..90]	[RRM_SLIRP][RRM]	[RNA recognition motif found in SRA stem-loop-interacting RNA-binding protein (SLIRP) and similar proteins; cd12242][RNA recognition motif; smart00360]	[15][99][100]	[phosphorylation][phosphorylation][phosphorylation]	[Phosphoserine. {ECO:0000244|PubMed:21406692}; propagated from UniProtKB/Swiss-Prot (Q9GZT3.1)][Phosphothreonine. {ECO:0000244|PubMed:24275569}; propagated from UniProtKB/Swiss-Prot (Q9GZT3.1)][Phosphoserine. {ECO:0000244|PubMed:18669648, ECO:0000244|PubMed:20068231, ECO:0000244|PubMed:21406692}; propagated from UniProtKB/Swiss-Prot (Q9GZT3.1)]				3	NP_001254792.1;NP_001254793.1;NP_112487.1	779	NP_001254792.1	1 genes:SLIRP.NP_001254792.1:SRA stem-loop-interacting RNA-binding protein, mitochondrial isoform 2 precursor [Homo sapiens] ;NP_001254793.1:SRA stem-loop-interacting RNA-binding protein, mitochondrial isoform 3 precursor [Homo sapiens] ;NP_112487.1:SRA stem-loop-interacting RNA-binding protein, mitochondrial isoform 1 precursor [Homo sapiens] ;	0	0	0	0	0	0	0	0	0	0	0	0	0	0	0	0	0	0	0	0	0	0	0	0	0	0
123	0.000875	5	0	0	1.79769e+308	APMAP		20		[73..>320][96..>284][102..137][152..193][200..252][201..288][256..284]	[YvrE][NHL][NHL repeat][NHL repeat][NHL repeat][Str_synth][NHL repeat]	[Sugar lactone lactonase YvrE [Carbohydrate transport and metabolism]; COG3386][NHL repeat unit of beta-propeller proteins; cl18310][NHL repeat [structural motif]][NHL repeat [structural motif]][NHL repeat [structural motif]][Strictosidine synthase; cl22863][NHL repeat [structural motif]]	[2][41..61]	[acetylation][transmembrane region]	[N-acetylserine; propagated from UniProtKB/Swiss-Prot (Q9HDC9.2)][propagated from UniProtKB/Swiss-Prot (Q9HDC9.2)]				1	NP_065392.1	680	NP_065392.1	adipocyte plasma membrane-associated protein [Homo sapiens]	0	0	0	0	0	0	0	0	0	0	0	0	0	0	0	0	0	0	0	0	0	0	0	0	0	0
124	0.000867	2	0	0	1.79769e+308	ATP8				[1..67]	[ATP8]	[ATP synthase F0 subunit 8; Validated; MTH00102]							1	YP_003024030.1	1219	YP_003024030.1	ATP synthase F0 subunit 8 (mitochondrion) [Homo sapiens]	0	0	0	0	0	0	0	0	0	0	0	0	0	0	0	0	0	0	0	0	0	0	0	0	0	0
125	0.000864	3	0	0	1.79769e+308	ANAPC11		17		[2..77][43..80]	[zf-rbx1][RING]	[RING-H2 zinc finger; pfam12678][RING-finger (Really Interesting New Gene) domain, a specialized type of Zn-finger of 40 to 60 residues that binds two atoms of zinc; defined by the 'cross-brace' motif C-X2-C-X(9-39)-C-X(1-3)- H-X(2-3)-(N/C/H)-X2-C-X(4-48)C-X2-C; probably involved in...; cd00162]							1	NP_001002245.1	1084	NP_001002245.1	anaphase-promoting complex subunit 11 isoform 2 [Homo sapiens]	0	0	0	0	0	0	0	0	0	0	0	0	0	0	0	0	0	0	0	0	0	0	0	0	0	0
126	0.000859	8	0	0	1.79769e+308	RPS24		10		[1..130]	[PTZ00071]	[40S ribosomal protein S24; Provisional]	[1][9]	[acetylation][phosphorylation]	[N-acetylmethionine; propagated from UniProtKB/Swiss-Prot (P62847.1)][Phosphothreonine; propagated from UniProtKB/Swiss-Prot (P62847.1)]				5	NP_001017.1;NP_001135754.1;NP_001135755.1;NP_001135757.1;NP_148982.1	404	NP_001017.1	1 genes:RPS24.NP_001017.1:40S ribosomal protein S24 isoform c [Homo sapiens] ;NP_001135754.1:40S ribosomal protein S24 isoform b [Homo sapiens] ;NP_001135755.1:40S ribosomal protein S24 isoform e [Homo sapiens] ;NP_001135757.1:40S ribosomal protein S24 isoform d [Homo sapiens] ;NP_148982.1:40S ribosomal protein S24 isoform a [Homo sapiens] ;	0	0	0	0	0	0	0	0	0	0	0	0	0	0	0	0	0	0	0	0	0	0	0	0	0	0
127	0.000855	13	0	0	1.79769e+308	MCM7		7	3.6.4.12	[10..165][145..641][376..515][513..516][521..564][577..719]	[MCM_N][MCM][P-loop_NTPase][Arginine finger][Interaction with RAD17][Interaction with ATRIP]	[MCM N-terminal domain; pfam14551][minichromosome maintenance proteins; smart00350][P-loop containing Nucleoside Triphosphate Hydrolases; cl21455][propagated from UniProtKB/Swiss-Prot (P33993.4)][propagated from UniProtKB/Swiss-Prot (P33993.4)][propagated from UniProtKB/Swiss-Prot (P33993.4)]	[2][121][365][500][549]	[acetylation][phosphorylation][phosphorylation][phosphorylation][phosphorylation]	[N-acetylalanine; propagated from UniProtKB/Swiss-Prot (P33993.4)][Phosphoserine; propagated from UniProtKB/Swiss-Prot (P33993.4)][Phosphoserine; propagated from UniProtKB/Swiss-Prot (P33993.4)][Phosphoserine; propagated from UniProtKB/Swiss-Prot (P33993.4)][]				1	NP_005907.3	124	NP_005907.3	DNA replication licensing factor MCM7 isoform 1 [Homo sapiens]	0	0	0	0	0	0	0	0	0	0	0	0	0	0	0	0	0	0	0	0	0	0	0	0	0	0
128	0.000836	10	3.6e-05	1	23.2222	ARID4B		1		[58..113][166..264][311..394][465..473][<598..630][1130..1137]	[TUDOR][RBB1NT][ARID][Antigenic epitope][CHROMO][Antigenic epitope]	[Tudor domain; smart00333][RBB1NT (NUC162) domain; pfam08169][ARID/BRIGHT DNA binding domain; pfam01388][propagated from UniProtKB/Swiss-Prot (Q4LE39.2)][Chromatin organization modifier (chromo) domain is a conserved region of around 50 amino acids found in a variety of chromosomal proteins, which appear to play a role in the functional organization of the eukaryotic nucleus. Experimental evidenc…	[276][295][296][order(606,608,611,615,619,623..624)][666][675][710][712][713][717][717][776][778][790][793][793][795][1014][1026][1150][1152][1153][1155][1159]	[phosphorylation][phosphorylation][phosphorylation][other][phosphorylation][phosphorylation][phosphorylation][phosphorylation][phosphorylation][phosphorylation][phosphorylation][phosphorylation][phosphorylation][phosphorylation][phosphorylation][phosphorylation][phosphorylation][phosphorylation][phosphorylation][phosphorylation][phosphorylation][phosphorylation][phosphorylation][phosphorylation]	[Phosphoserine. {ECO:0000244|PubMed:21406692}; propagated from UniProtKB/Swiss-Prot (Q4LE39.2)][Phosphoserine. {ECO:0000250|UniProtKB:Q9JKB5}; propagated from UniProtKB/Swiss-Prot (Q4LE39.2)][Phosphoserine. {ECO:0000250|UniProtKB:Q9JKB5}; propagated from UniProtKB/Swiss-Prot (Q4LE39.2)][histone binding site][Phosphoserine. {ECO:0000244|PubMed:18669648}; propagated from UniProtKB/Swiss-Prot (Q4LE3…				1	NP_057458.4	626	NP_057458.4	AT-rich interactive domain-containing protein 4B isoform 1 [Homo sapiens]	0	0	0	0	0	0	0	0	0	0	0	0	0	0	1	1	1	0	1	1.37	3.623e-05	0	0	0	0	0
129	0.000833	13	0	0	1.79769e+308	TUBB3		16		[1..447][2..426]	[PLN00220][beta_tubulin]	[tubulin beta chain; Provisional][The beta-tubulin family; cd02187]	[order(2,131,245..247,251,256,258..260,322..324,327,][order(10..12,15,138,140..144,181,204,222,226)][order(22..23,26..27,215,224,227..228,234,270,272..274,][58][order(70..71,98..100,103,179,181,222)][172][437][444]	[other][other][other][acetylation][other][phosphorylation][phosphorylation][phosphorylation]	[beta/alpha domain interface [polypeptide binding]][nucleotide binding site [chemical binding]][Taxol binding site [chemical binding]][N6-acetyllysine. {ECO:0000244|PubMed:19608861}; propagated from UniProtKB/Swiss-Prot (Q13509.2)][alpha/beta domain interface [polypeptide binding]][Phosphoserine, by CDK1. {ECO:0000269|PubMed:16371510}; propagated from UniProtKB/Swiss-Prot (Q13509.2)][][]				1	NP_006077.2	40	NP_006077.2	tubulin beta-3 chain isoform 1 [Homo sapiens]	7	18	0	18	0	11.33	0	12	56	0	56	0.666667	23.56	0	6	15	0	15	0	15.56	0	6	15	0	15	0
130	0.000825	4	0	0	1.79769e+308	RHOA		3		[5..>138][7..>133][34..42][<151..182]	[P-loop_NTPase][Ras][Effector region. {ECO:0000255}][GVQW]	[P-loop containing Nucleoside Triphosphate Hydrolases; cl21455][Ras family; pfam00071][propagated from UniProtKB/Swiss-Prot (P61586.1)][Putative binding domain; pfam13900]	[12..19][34][37][37][40..42][41][59..62][order(61..62,78..79)][117..120]	[other][modified][other][modified][other][modified][other][other][other]	[G1 box][O-AMP-tyrosine, by Haemophilus IbpA. {ECO:0000269|PubMed:19362538}; propagated from UniProtKB/Swiss-Prot (P61586.1)][G2 box][O-AMP-threonine, by Vibrio VopS. {ECO:0000269|PubMed:19039103}; propagated from UniProtKB/Swiss-Prot (P61586.1)][Switch I region][ADP-ribosylasparagine, by botulinum toxin. {ECO:0000305|PubMed:1328215}; propagated from UniProtKB/Swiss-Prot (P61586.1)][G3 box][Switc…				4	NP_001300872.1;NP_001300873.1;NP_001655.1;NP_786886.1	796	NP_001300872.1	2 genes:RHOA,RHOC.NP_001300872.1:transforming protein RhoA isoform 2 [Homo sapiens] ;NP_001300873.1:transforming protein RhoA isoform 3 [Homo sapiens] ;NP_001655.1:transforming protein RhoA isoform 1 precursor [Homo sapiens] ;NP_786886.1:rho-related GTP-binding protein RhoC precursor [Homo sapiens] ;	0	0	0	0	0	0	0	0	0	0	0	0	0	0	0	0	0	0	0	0	0	0	0	0	0	0
131	0.00082	4	0	0	1.79769e+308	RPN1		3	2.4.99.18	[31..458]	[Ribophorin_I]	[Ribophorin I; pfam04597]	[187][439..457]	[acetylation][transmembrane region]	[N6-acetyllysine; propagated from UniProtKB/Swiss-Prot (P04843.1)][propagated from UniProtKB/Swiss-Prot (P04843.1)]				1	NP_002941.1	791	NP_002941.1	dolichyl-diphosphooligosaccharide--protein glycosyltransferase subunit 1 precursor [Homo sapiens]	0	0	0	0	0	0	0	0	0	0	0	0	0	0	0	0	0	0	0	0	0	0	0	0	0	0
132	0.000818	13	0.006032	5	0.13561	LUC7L2		7		[4..239][5..228]	[LUC7][LUC7]	[LUC7 N_terminus; pfam03194][U1 snRNP component, mediates U1 snRNP association with cap-binding complex [RNA processing and modification]; COG5200]	[17][18][111][266][269][347][353][354][384]	[phosphorylation][phosphorylation][phosphorylation][hydroxylation][hydroxylation][phosphorylation][phosphorylation][phosphorylation][phosphorylation]	[][Phosphoserine. {ECO:0000250|UniProtKB:Q7TNC4}; propagated from UniProtKB/Swiss-Prot (Q9Y383.2)][][5-hydroxylysine, by JMJD6. {ECO:0000269|PubMed:19574390}; propagated from UniProtKB/Swiss-Prot (Q9Y383.2)][5-hydroxylysine, by JMJD6. {ECO:0000269|PubMed:19574390}; propagated from UniProtKB/Swiss-Prot (Q9Y383.2)][][][][]				1	NP_057103.2	129	NP_057103.2	putative RNA-binding protein Luc7-like 2 isoform 1 [Homo sapiens]	4	12	12	0	12	14.54	0.00079701	16	185	172	13	184.851	41.07	0.010598	16	76	68	8	75.8841	39.54	0.00920144	4	7	6	1	7
134	0.00081	1	0	0	1.79769e+308	COL4A1		13		[173..1440][275..325][510..585][<645..683][839..896][876..935][975..1033][1064..1123][1103..1162][1445..1554][1555..1668]	[Triple-helical region][Collagen][Collagen][Collagen][Collagen][Collagen][Collagen][Collagen][Collagen][C4][C4]	[propagated from UniProtKB/Swiss-Prot (P02462.3)][Collagen triple helix repeat (20 copies); pfam01391][Collagen triple helix repeat (20 copies); pfam01391][Collagen triple helix repeat (20 copies); pfam01391][Collagen triple helix repeat (20 copies); pfam01391][Collagen triple helix repeat (20 copies); pfam01391][Collagen triple helix repeat (20 copies); pfam01391][Collagen triple helix repeat (2…							1	NP_001836.3	1437	NP_001836.3	collagen alpha-1(IV) chain isoform 1 preproprotein [Homo sapiens]	0	0	0	0	0	0	0	0	0	0	0	0	0	0	0	0	0	0	0	0	0	0	0	0	0	0
135	0.000805	12	0.00581	5	0.138554	SRSF3		6		[1..90][6..86][11..78][119..164]	[Sufficiernt for interaction with NXF1][RRM_SF][RRM][2 X approximate repeats, basic]	[propagated from UniProtKB/Swiss-Prot (P84103.1)][RNA recognition motif (RRM) superfamily; cl17169][RNA recognition motif; smart00360][propagated from UniProtKB/Swiss-Prot (P84103.1)]	[1][5][23][81][128][130][138][140][148][150][152]	[acetylation][phosphorylation][acetylation][phosphorylation][phosphorylation][phosphorylation][phosphorylation][phosphorylation][phosphorylation][phosphorylation][phosphorylation]	[N-acetylmethionine. {ECO:0000269|PubMed:20068231}; propagated from UniProtKB/Swiss-Prot (P84103.1)][Phosphoserine. {ECO:0000269|PubMed:20068231}; propagated from UniProtKB/Swiss-Prot (P84103.1)][N6-acetyllysine. {ECO:0000269|PubMed:19608861}; propagated from UniProtKB/Swiss-Prot (P84103.1)][][][][][][][][]				1	NP_003008.1	160	NP_003008.1	serine/arginine-rich splicing factor 3 [Homo sapiens]	8	21	21	0	21	46.34	0.00333385	7	22	14	8	18.8696	34.76	0.00258588	6	12	11	1	11.55	35.37	0.00334757	4	13	5	8	13
136	0.000799	4	0	0	1.79769e+308	HMOX2		16	1.14.99.3	[86..292]	[HemeO]	[Heme oxygenase catalyzes the rate limiting step in the degradation of heme to bilirubin, it is essential for recycling of iron from heme. Heme is used as a substrate and cofactor for its own degradation to biliverdin, iron, and carbon monoxide. This...; cd00232]	[order(92,95,99,208,217,221,253,281)][99]	[other][other]	[heme binding pocket [chemical binding]][heme ligand [chemical binding]]				3	NP_001273196.1;NP_001273197.1;NP_001273200.1	792	NP_001273196.1	1 genes:HMOX2.NP_001273196.1:heme oxygenase 2 isoform a [Homo sapiens] ;NP_001273197.1:heme oxygenase 2 isoform b [Homo sapiens] ;NP_001273200.1:heme oxygenase 2 isoform c [Homo sapiens] ;	0	0	0	0	0	0	0	0	0	0	0	0	0	0	0	0	0	0	0	0	0	0	0	0	0	0
137	0.000798	13	0.006089	5	0.131056	DEK		6		[149..183][205..221][321..375]	[SAP][Nuclear localization signal. {ECO:0000255}][DEK_C]	[Putative DNA-binding (bihelical) motif predicted to be involved in chromosomal organisation; smart00513][propagated from UniProtKB/Swiss-Prot (P35659.1)][DEK C terminal domain; pfam08766]	[2][13][13][15][19][32][32][51][51][159][199][201][204][210][227][227][230][230][231][231][232][232][243][244][244][251][251][287][288][289][290][296][301][301][303][303][306][306][307][307]	[acetylation][phosphorylation][phosphorylation][phosphorylation][phosphorylation][phosphorylation][phosphorylation][phosphorylation][phosphorylation][phosphorylation][phosphorylation][phosphorylation][phosphorylation][phosphorylation][phosphorylation][phosphorylation][phosphorylation][phosphorylation][phosphorylation][phosphorylation][phosphorylation][phosphorylation][phosphorylation][phosphoryla…	[N-acetylserine. {ECO:0000269|PubMed:19413330, ECO:0000269|PubMed:20068231, ECO:0000269|PubMed:21406692, ECO:0000269|PubMed:22814378, ECO:0000269|Ref.6}; propagated from UniProtKB/Swiss-Prot (P35659.1)][][Phosphothreonine. {ECO:0000269|PubMed:20068231, ECO:0000269|PubMed:21406692}; propagated from UniProtKB/Swiss-Prot (P35659.1)][][Phosphoserine. {ECO:0000269|PubMed:20068231}; propagated from Uni…				1	NP_003463.1	127	NP_003463.1	protein DEK isoform 1 [Homo sapiens]	15	41	41	0	41	31.47	0.00284658	18	49	49	0	49	33.6	0.00293667	14	32	32	0	32	30.67	0.00405611	6	22	22	0	22
138	0.000798	6	0	0	1.79769e+308	HADHB		2	2.3.1.16	[55..471][56..470]	[thiolase][AcCoA-C-Actrans]	[Thiolase are ubiquitous enzymes that catalyze the reversible thiolytic cleavage of 3-ketoacyl-CoA into acyl-CoA and acetyl-CoA, a 2-step reaction involving a covalent intermediate formed with a catalytic cysteine. They are found in prokaryotes and...; cd00751][acetyl-CoA acetyltransferases; TIGR01930]	[72][order(73,100,114,117,121,132..135,143,150..151,154,169,][order(138,428,458)][188]	[acetylation][other][active][acetylation]	[N6-acetyllysine, alternate; propagated from UniProtKB/Swiss-Prot (P55084.3)][dimer interface [polypeptide binding]][][N6-acetyllysine, alternate; propagated from UniProtKB/Swiss-Prot (P55084.3)]				2	NP_000174.1;NP_001268442.1	558	NP_000174.1	1 genes:HADHB.NP_000174.1:trifunctional enzyme subunit beta, mitochondrial isoform 1 precursor [Homo sapiens] ;NP_001268442.1:trifunctional enzyme subunit beta, mitochondrial isoform 3 [Homo sapiens] ;	0	0	0	0	0	0	0	0	0	0	0	0	0	0	0	0	0	0	0	0	0	0	0	0	0	0
139	0.000796	1	0	0	1.79769e+308	RPS19		19		[4..139]	[Ribosomal_S19e]	[Ribosomal protein S19e; pfam01090]	[23][111][115][143]	[acetylation][acetylation][acetylation][modified]	[N6-acetyllysine. {ECO:0000244|PubMed:19608861}; propagated from UniProtKB/Swiss-Prot (P39019.2)][N6-acetyllysine. {ECO:0000244|PubMed:19608861}; propagated from UniProtKB/Swiss-Prot (P39019.2)][N6-acetyllysine. {ECO:0000250|UniProtKB:Q9CZX8}; propagated from UniProtKB/Swiss-Prot (P39019.2)][N6-succinyllysine. {ECO:0000250|UniProtKB:Q9CZX8}; propagated from UniProtKB/Swiss-Prot (P39019.2)]				2	NP_001308412.1;NP_001308414.1	1457	NP_001308412.1	1 genes:RPS19.NP_001308412.1:40S ribosomal protein S19 isoform 1 [Homo sapiens] ;NP_001308414.1:40S ribosomal protein S19 isoform 2 [Homo sapiens] ;	0	0	0	0	0	0	0	0	0	0	0	0	0	0	0	0	0	0	0	0	0	0	0	0	0	0
140	0.000793	10	0	0	1.79769e+308	LYPLAL1		1	3.1.2.-	[13..209][13..209]	[Esterase_lipase][YpfH]	[Esterases and lipases (includes fungal lipases, cholinesterases, etc.) These enzymes act on carboxylic esters (EC: 3.1.1.-). The catalytic apparatus involves three residues (catalytic triad): a serine, a glutamate or aspartate and a histidine.These...; cl21494][Predicted esterase [General function prediction only]; COG0400]							4	NP_001287699.1;NP_001337557.1;NP_001337558.1;NP_620149.2	274	NP_001287699.1	1 genes:LYPLAL1.NP_001287699.1:lysophospholipase-like protein 1 isoform c [Homo sapiens] ;NP_001337557.1:lysophospholipase-like protein 1 isoform e [Homo sapiens] ;NP_001337558.1:lysophospholipase-like protein 1 isoform f [Homo sapiens] ;NP_620149.2:lysophospholipase-like protein 1 isoform a [Homo sapiens] ;	0	0	0	0	0	0	0	0	0	0	0	0	0	0	0	0	0	0	0	0	0	0	0	0	0	0
141	0.000788	15	0.000652	5	1.20859	HSP90AA1		14		[140..854][164..312][318..854]	[PTZ00272][HATPase_c][HSP90]	[heat shock protein 83 kDa (Hsp83); Provisional][Histidine kinase-like ATPases; This family includes several ATP-binding proteins for example: histidine kinase, DNA gyrase B, topoisomerases, heat shock protein HSP90, phytochrome-like ATPases and DNA mismatch repair proteins; cd00075][Hsp90 protein; pfam00183]	[order(169,173,176,213,215,217,219..220,257..260,294,296,][173][order(217,219,257,259)]	[other][other][other]	[ATP binding site [chemical binding]][Mg2+ binding site [ion binding]][G-X-G motif]				1	NP_001017963.2	83	NP_001017963.2	heat shock protein HSP 90-alpha isoform 1 [Homo sapiens]	5	8	5	3	7.5	9.95	0.00022865	8	26	24	2	25.0435	12.76	0.00065906	10	19	11	8	13.8387	14.4	0.00077025	2	3	2	1	2.22222
142	0.000784	7	0	0	1.79769e+308	SAP130		2	3.2.1.3	[<45..365][<285..492][<563..912]	[PHA03247][PHA02732][PHA03247]	[large tegument protein UL36; Provisional][hypothetical protein; Provisional][large tegument protein UL36; Provisional]							1	NP_001139400.1	459	NP_001139400.1	histone deacetylase complex subunit SAP130 isoform a [Homo sapiens]	0	0	0	0	0	0	0	0	0	0	0	0	0	0	0	0	0	0	0	0	0	0	0	0	0	0
143	0.000772	6	0	0	1.79769e+308	TMX1		14		[29..129]	[PDI_a_TMX]	[PDIa family, TMX subfamily; composed of proteins similar to the TRX-related human transmembrane protein, TMX. TMX is a type I integral membrane protein; the N-terminal redox active TRX domain is present in the endoplasmic reticulum (ER) lumen while the...; cd02994]	[order(56,59)][181..203][247][270][280]	[active][transmembrane region][phosphorylation][phosphorylation][phosphorylation]	[catalytic residues [active]][propagated from UniProtKB/Swiss-Prot (Q9H3N1.1)][Phosphoserine. {ECO:0000244|PubMed:17081983, ECO:0000244|PubMed:18088087, ECO:0000244|PubMed:18318008, ECO:0000244|PubMed:18669648, ECO:0000244|PubMed:19369195, ECO:0000244|PubMed:19690332, ECO:0000244|PubMed:20068231, ECO:0000244|PubMed:21406692}; propagated from UniProtKB/Swiss-Prot (Q9H3N1.1)][Phosphoserine. {ECO:00…				1	NP_110382.3	530	NP_110382.3	thioredoxin-related transmembrane protein 1 precursor [Homo sapiens]	0	0	0	0	0	0	0	0	0	0	0	0	0	0	0	0	0	0	0	0	0	0	0	0	0	0
144	0.000754	7	0.008078	4	0.0933399	SNRPF		12		[6..74]	[Sm_F]	[Sm protein F; cd01722]	[2][order(6..7,11,22..25,29,37,39..42,59..74)][order(19..25,27..39,41..45)][order(22,24..25,28,38..41,65..68)][61..72]	[acetylation][other][other][other][other]	[N-acetylserine; propagated from UniProtKB/Swiss-Prot (P62306.1)][heptamer interface [polypeptide binding]][Sm1 motif][RNA binding site [nucleotide binding]][Sm2 motif]				1	NP_003086.1	594	NP_003086.1	small nuclear ribonucleoprotein F [Homo sapiens]	1	2	2	0	2	15.12	0.00060548	5	25	25	0	25	65.12	0.0065333	5	27	27	0	27	81.4	0.014923	0	0	0	0	0
145	0.000754	12	0.000197	2	3.82741	DNAJA2		16		[4..412][10..59][114..340][143..209][143..150][159..166][186..193][202..209]	[PTZ00037][DnaJ][DnaJ_C][DnaJ_zf][CXXCXGXG motif][CXXCXGXG motif][CXXCXGXG motif][CXXCXGXG motif]	[DnaJ_C chaperone protein; Provisional][DnaJ domain or J-domain. DnaJ/Hsp40 (heat shock protein 40) proteins are highly conserved and play crucial roles in protein translation, folding, unfolding, translocation, and degradation. They act primarily by stimulating the ATPase activity of Hsp70s; cd06257][C-terminal substrate binding domain of DnaJ and HSP40; cd10747][Zinc finger domain of DnaJ and H…	[order(36..38,44,47..48,51..52)][39][78][78][order(118,133..138,214,238)][123][order(143,146,159,162,186,189,202,205)][152][order(275..276,279..280,301..303,306,337..340)][391][394][395][409]	[other][acetylation][phosphorylation][phosphorylation][other][phosphorylation][other][acetylation][other][phosphorylation][phosphorylation][phosphorylation][methylation]	[HSP70 interaction site [polypeptide binding]][N6-acetyllysine. {ECO:0000250|UniProtKB:Q9QYJ0}; propagated from UniProtKB/Swiss-Prot (O60884.1)][][Phosphoserine. {ECO:0000244|PubMed:17081983, ECO:0000244|PubMed:19690332, ECO:0000244|PubMed:20068231}; propagated from UniProtKB/Swiss-Prot (O60884.1)][substrate binding site [polypeptide binding]][Phosphoserine. {ECO:0000250|UniProtKB:O35824}; propag…				1	NP_005871.1	383	NP_005871.1	dnaJ homolog subfamily A member 2 [Homo sapiens]	0	0	0	0	0	0	0	3	3	3	0	3	17.72	0.00016365	1	2	2	0	2	7.28	0.00023074	0	0	0	0	0
146	0.00075	9	0.002322	4	0.322997	MFAP1		15		[189..436]	[Prp19_bind]	[Splicing factor, Prp19-binding domain; pfam06991]	[2][52][52][53][53][116][116][118][118][132][132][133][133][267][267]	[acetylation][phosphorylation][phosphorylation][phosphorylation][phosphorylation][phosphorylation][phosphorylation][phosphorylation][phosphorylation][phosphorylation][phosphorylation][phosphorylation][phosphorylation][phosphorylation][phosphorylation]	[N-acetylserine. {ECO:0000244|PubMed:22223895, ECO:0000244|PubMed:22814378}; propagated from UniProtKB/Swiss-Prot (P55081.2)][][Phosphoserine. {ECO:0000244|PubMed:18669648, ECO:0000244|PubMed:19690332, ECO:0000244|PubMed:20068231, ECO:0000244|PubMed:21406692}; propagated from UniProtKB/Swiss-Prot (P55081.2)][][Phosphoserine. {ECO:0000244|PubMed:18669648, ECO:0000244|PubMed:19690332, ECO:0000244|P…				1	NP_005917.2	434	NP_005917.2	microfibrillar-associated protein 1 [Homo sapiens]	0	0	0	0	0	0	0	6	11	11	0	11	19.13	0.00056314	11	29	29	0	29	42.6	0.00313996	6	12	12	0	12
147	0.000749	3	0.000587	1	1.27598	NDUFA4		7	1.6.5.3;1.6.99.3	[10..81]	[B12D]	[NADH-ubiquinone reductase complex 1 MLRQ subunit; pfam06522]	[10][66]	[acetylation][phosphorylation]	[N6-acetyllysine. {ECO:0000250|UniProtKB:Q62425}; propagated from UniProtKB/Swiss-Prot (O00483.1)][Phosphoserine. {ECO:0000250|UniProtKB:Q62425}; propagated from UniProtKB/Swiss-Prot (O00483.1)]				1	NP_002480.1	1684	NP_002480.1	cytochrome c oxidase subunit NDUFA4 [Homo sapiens]	0	0	0	0	0	0	0	0	0	0	0	0	0	0	1	1	1	0	1	12.35	0.00058682	0	0	0	0	0
148	0.000736	6	0.000114	1	6.45614	VAT1		17		[49..387][51..387]	[MDR3][Qor]	[Medium chain dehydrogenases/reductase (MDR)/zinc-dependent alcohol dehydrogenase-like family; cd08275][NADPH:quinone reductase or related Zn-dependent oxidoreductase [Energy production and conversion, General function prediction only]; COG0604]	[2][2][18][27][35][44][order(89..91,94,171,175,196..199,201..202,221..222,225,]	[acetylation][phosphorylation][phosphorylation][phosphorylation][phosphorylation][phosphorylation][other]	[N-acetylserine. {ECO:0000244|PubMed:19413330, ECO:0000269|Ref.7}; propagated from UniProtKB/Swiss-Prot (Q99536.2)][Phosphoserine. {ECO:0000250|UniProtKB:Q3MIE4}; propagated from UniProtKB/Swiss-Prot (Q99536.2)][Phosphoserine. {ECO:0000244|PubMed:20068231, ECO:0000244|PubMed:24275569}; propagated from UniProtKB/Swiss-Prot (Q99536.2)][Phosphoserine. {ECO:0000244|PubMed:24275569}; propagated from U…				1	NP_006364.2	1402	NP_006364.2	synaptic vesicle membrane protein VAT-1 homolog [Homo sapiens]	0	0	0	0	0	0	0	1	2	2	0	2	3.82	0.00011437	0	0	0	0	0	0	0	0	0	0	0	0
149	0.000727	13	5.2e-05	1	13.9808	TRIP13		5		[172..322][175..321]	[AAA][AAA]	[ATPases associated with a variety of cellular activities; smart00382][The AAA+ (ATPases Associated with a wide variety of cellular Activities) superfamily represents an ancient group of ATPases belonging to the ASCE (for additional strand, catalytic E) division of the P-loop NTPase fold. The ASCE division also includes ABC; cd00009]	[1][18][179..186][order(180..187,252,299)][248..253][312]	[acetylation][phosphorylation][other][other][other][other]	[N-acetylmethionine. {ECO:0000244|PubMed:19413330, ECO:0000244|PubMed:22223895}; propagated from UniProtKB/Swiss-Prot (Q15645.2)][][Walker A motif][ATP binding site [chemical binding]][Walker B motif][arginine finger]				1	NP_004228.1	385	NP_004228.1	pachytene checkpoint protein 2 homolog isoform 1 [Homo sapiens]	0	0	0	0	0	0	0	1	1	1	0	1	2.78	5.202e-05	0	0	0	0	0	0	0	0	0	0	0	0
150	0.000726	10	0.000181	5	4.01105	FBN2		5		[223..265][276..>306][318..358][373..416][535..565][575..610][617..649][658..>687][713..755][790..813][810..845][905..945][1011..1051][1115..1149][1158..1191][1200..1232][1223..1245][1246..1281][1371..1406][1412..1447][1532..1564][1593..1632][1650..1683][1747..1790][1808..1840][<1847..1888][<1887..1929][1934..1967][1973..2015][2056..2089][2111..2154][2171..2212][2213..2244][<2251..2290][2393..243…	[TB][EGF_CA][EGF_CA][TB][EGF_CA][EGF_CA][EGF_CA][EGF_CA][TB][cEGF][EGF_CA][TB][TB][EGF_CA][EGF_CA][EGF_CA][cEGF][FXa_inhibition][EGF_3][EGF_3][EGF_CA][TB][EGF_CA][TB][EGF_CA][vWFA][vWFA][EGF_CA][EGF_CA][EGF_CA][TB][EGF_CA][EGF_CA][vWFA][TB][EGF_CA][FXa_inhibition][vWFA][EGF_CA][Cadherin_repeat]	[TB domain; pfam00683][Calcium-binding EGF-like domain; smart00179][Calcium-binding EGF domain; pfam07645][TB domain; pfam00683][Calcium-binding EGF-like domain, present in a large number of membrane-bound and extracellular (mostly animal) proteins. Many of these proteins require calcium for their biological function and calcium-binding sites have been found to be located at the...; cd00054][Calc…	[order(535,538,551)][order(575,578,593)][order(617,620,634)][order(658,661,675)][order(810,813,828)][order(1158,1161,1176)][order(1532,1535,1549)][order(1650,1653,1668)][order(1934,1937,1950)][order(2056,2059,2074)][order(2171,2174,2189)][order(2213,2216,2230)]	[other][other][other][other][other][other][other][other][other][other][other][other]	[Ca2+ binding site [ion binding]][Ca2+ binding site [ion binding]][Ca2+ binding site [ion binding]][Ca2+ binding site [ion binding]][Ca2+ binding site [ion binding]][Ca2+ binding site [ion binding]][Ca2+ binding site [ion binding]][Ca2+ binding site [ion binding]][Ca2+ binding site [ion binding]][Ca2+ binding site [ion binding]][Ca2+ binding site [ion binding]][Ca2+ binding site [ion binding]]				1	NP_001990.2	310	NP_001990.2	fibrillin-2 precursor [Homo sapiens]	1	1	1	0	1	0.93	8.94e-06	37	78	78	0	78	19.06	0.000602	5	6	6	0	6	3.33	9.794e-05	1	1	1	0	1
151	0.000726	3	0	0	1.79769e+308	TPD52L2		20		[<55..145]	[TPD52]	[tumor protein D52 family; pfam04201]							8	NP_001230823.1;NP_001230824.1;NP_003279.2;NP_955391.1;NP_955392.1;NP_955393.1;NP_955394.1;NP_955395.1	985	NP_001230823.1	1 genes:TPD52L2.NP_001230823.1:tumor protein D54 isoform i [Homo sapiens] ;NP_001230824.1:tumor protein D54 isoform j [Homo sapiens] ;NP_003279.2:tumor protein D54 isoform e [Homo sapiens] ;NP_955391.1:tumor protein D54 isoform f [Homo sapiens] ;NP_955392.1:tumor protein D54 isoform a [Homo sapiens] ;NP_955393.1:tumor protein D54 isoform b [Homo sapiens] ;NP_955394.1:tumor protein D54 isoform c […	0	0	0	0	0	0	0	0	0	0	0	0	0	0	0	0	0	0	0	0	0	0	0	0	0	0
152	0.000721	2	0	0	1.79769e+308	NID1		1		[106..269][390..425][429..660][672..708][702..704][710..743][762..800][802..840][849..919][990..1032][992..1029][1014..1055][1033..1075][1056..1100][1076..1120][1101..1137][1121..1162][1212..1242]	[NIDO][EGF_3][nidG2][EGF_3][Cell attachment site][EGF_CA][EGF_3][EGF_CA][TY][LDL-receptor class B 1][Ldl_recept_b][LY][LDL-receptor class B 2][LY][LDL-receptor class B 3][LY][LDL-receptor class B 4][FXa_inhibition]	[Extracellular domain of unknown function in nidogen (entactin) and hypothetical proteins; smart00539][EGF domain; pfam12947][Nidogen, G2 domain; Nidogen is an important component of the basement membrane, an extracellular sheet-like matrix. Nidogen is a multifunctional protein that interacts with many other basement membrane proteins, like collagen, perlecan, lamin, and has a...; cd00255][EGF do…	[order(433,459,461,468,470,472,641,646,650,652)][order(710,713,729)][order(802,805,819)][order(853,873,891,895)]	[other][other][other][other]	[collagen/perlecan interaction surface [polypeptide binding]][Ca2+ binding site [ion binding]][Ca2+ binding site [ion binding]][protease interaction site]				1	NP_002499.2	1190	NP_002499.2	nidogen-1 precursor [Homo sapiens]	0	0	0	0	0	0	0	0	0	0	0	0	0	0	0	0	0	0	0	0	0	0	0	0	0	0
153	0.000718	14	0.000176	2	4.07955	DNAJA1		9		[2..394][6..57][105..331][134..200][134..141][150..157][177..184][193..200]	[PTZ00037][DnaJ][DnaJ_C][DnaJ_zf][CXXCXGXG motif][CXXCXGXG motif][CXXCXGXG motif][CXXCXGXG motif]	[DnaJ_C chaperone protein; Provisional][DnaJ domain or J-domain. DnaJ/Hsp40 (heat shock protein 40) proteins are highly conserved and play crucial roles in protein translation, folding, unfolding, translocation, and degradation. They act primarily by stimulating the ATPase activity of Hsp70s; cd06257][C-terminal substrate binding domain of DnaJ and HSP40; cd10747][Zinc finger domain of DnaJ and H…	[order(34..36,42,45..46,49..50)][66][83][order(109,124..129,205,229)][order(134,137,150,153,177,180,193,196)][order(266..267,270..271,292,295..297,328..331)][335][335][340][381][381][381][394][394]	[other][acetylation][phosphorylation][other][other][other][phosphorylation][phosphorylation][phosphorylation][phosphorylation][phosphorylation][phosphorylation][methylation][modified]	[HSP70 interaction site [polypeptide binding]][N6-acetyllysine. {ECO:0000244|PubMed:19608861}; propagated from UniProtKB/Swiss-Prot (P31689.2)][Phosphoserine. {ECO:0000244|PubMed:17924679, ECO:0000244|PubMed:18691976, ECO:0000244|PubMed:19690332, ECO:0000244|PubMed:20068231}; propagated from UniProtKB/Swiss-Prot (P31689.2)][substrate binding site [polypeptide binding]][Zn binding sites [ion bindi…				1	NP_001530.1	236	NP_001530.1	dnaJ homolog subfamily A member 1 isoform 1 [Homo sapiens]	0	0	0	0	0	0	0	1	2	2	0	2	3.27	0.00011322	1	2	2	0	2	3.27	0.00023946	0	0	0	0	0
154	0.000713	10	0	0	1.79769e+308	PHF12		17		[58..102][102..273][105..128][273..318][300..704][<813..>868]	[PHD1_PHF12][Interaction with SIN3A. {ECO:0000269|PubMed:11390640}][PBR][PHD2_PHF12_Rco1][Interaction with SIN3A. {ECO:0000269|PubMed:11390640}][FHA]	[PHD finger 1 found in PHD finger protein 12 (PHF12); cd15533][propagated from UniProtKB/Swiss-Prot (Q96QT6.2)][propagated from UniProtKB/Swiss-Prot (Q96QT6.2)][PHD finger 2 found in PHD finger protein 12 (PHF12), yeast Rco1, and similar proteins; cd15534][propagated from UniProtKB/Swiss-Prot (Q96QT6.2)][Forkhead associated domain (FHA); found in eukaryotic and prokaryotic proteins. Putative nucl…	[order(58,67..71,75,97)][order(59,62,71,74,79,82,99,102)][131][131][134][134][order(273,285..289,293,313)][order(274,277,289,292,297,300,315,318)][671][order(819,835,837..838,859..861)]	[other][other][phosphorylation][phosphorylation][phosphorylation][phosphorylation][other][other][phosphorylation][other]	[putative histone H3 binding site [polypeptide binding]][Zn binding site [ion binding]][][Phosphoserine. {ECO:0000244|PubMed:18669648, ECO:0000244|PubMed:19690332, ECO:0000244|PubMed:21406692}; propagated from UniProtKB/Swiss-Prot (Q96QT6.2)][][Phosphoserine. {ECO:0000244|PubMed:18669648, ECO:0000244|PubMed:21406692}; propagated from UniProtKB/Swiss-Prot (Q96QT6.2)][putative histone H3 binding si…				1	NP_001028733.1	290	NP_001028733.1	PHD finger protein 12 isoform 1 [Homo sapiens]	0	0	0	0	0	0	0	0	0	0	0	0	0	0	0	0	0	0	0	0	0	0	0	0	0	0
155	0.000713	8	0	0	1.79769e+308	RPS15		19		[1..143]	[PTZ00096]	[40S ribosomal protein S15; Provisional]	[2]	[acetylation]	[N-acetylalanine. {ECO:0000269|PubMed:19413330, ECO:0000269|PubMed:22814378}; propagated from UniProtKB/Swiss-Prot (P62841.2)]				2	NP_001009.1;NP_001295155.1	388	NP_001009.1	1 genes:RPS15.NP_001009.1:40S ribosomal protein S15 isoform 2 [Homo sapiens] ;NP_001295155.1:40S ribosomal protein S15 isoform 1 [Homo sapiens] ;	0	0	0	0	0	0	0	0	0	0	0	0	0	0	0	0	0	0	0	0	0	0	0	0	0	0
156	0.000712	12	0.000316	4	2.25316	TUBB4A		19		[52..478][53..477]	[PLN00220][beta_tubulin]	[tubulin beta chain; Provisional][The beta-tubulin family; cd02187]	[order(53,182,296..298,302,307,309..311,373..375,378,][order(61..63,66,189,191..195,232,255,273,277)][order(73..74,77..78,266,275,278..279,285,321,323..325,][order(121..122,149..151,154,230,232,273)]	[other][other][other][other]	[beta/alpha domain interface [polypeptide binding]][nucleotide binding site [chemical binding]][Taxol binding site [chemical binding]][alpha/beta domain interface [polypeptide binding]]				1	NP_001276052.1	76	NP_001276052.1	tubulin beta-4A chain isoform 1 [Homo sapiens]	11	39	0	39	1.33333	20.81	7.013e-05	17	89	0	89	4.16667	42.83	0.00018918	10	28	0	28	0	27.88	0	5	10	0	10	1
157	0.00071	9	0.002187	3	0.324646	BTF3L4		1		[44..93]	[NAC]	[NAC domain; pfam01849]							1	NP_689478.1	504	NP_689478.1	transcription factor BTF3 homolog 4 isoform 1 [Homo sapiens]	2	2	2	0	2	37.34	0.00032957	8	29	29	0	29	62.66	0.00412507	3	7	7	0	7	36.71	0.00210587	0	0	0	0	0
158	0.000695	14	5.4e-05	2	12.8704	DHX9		1	3.6.4.13	[1..250][3..69][180..250][230..325][331..380][381..1095][405..546][511..514][586..595][631..776][831..919][959..1073][1151..1260]	[Interaction with CREBBP][DSRM][DSRM][Interaction with BRCA1][MTAD][HrpA][DEXDc][DEIH box][Nuclear localization signal. {ECO:0000255}][HELICc][HA2][OB_NTP_bind][NTD]	[propagated from UniProtKB/Swiss-Prot (Q08211.4)][Double-stranded RNA binding motif. Binding is not sequence specific but is highly specific for double stranded RNA. Found in a variety of proteins including dsRNA dependent protein kinase PKR, RNA helicases, Drosophila staufen protein, E. coli RNase III; cd00048][Double-stranded RNA binding motif. Binding is not sequence specific but is highly spe…	[order(3,9..10,52..55,58)][87][87][146][order(180,186..187,233..236,239)][191][199][321][321][414..418][511..514][order(658..661,687,713..715)][order(721,760,764,767)][1024][1234][1241]	[other][phosphorylation][phosphorylation][acetylation][other][acetylation][acetylation][phosphorylation][phosphorylation][other][other][other][other][acetylation][phosphorylation][phosphorylation]	[dsRNA binding site [nucleotide binding]][][Phosphoserine. {ECO:0000244|PubMed:18669648, ECO:0000244|PubMed:20068231, ECO:0000244|PubMed:24275569}; propagated from UniProtKB/Swiss-Prot (Q08211.4)][N6-acetyllysine. {ECO:0000250|UniProtKB:O70133}; propagated from UniProtKB/Swiss-Prot (Q08211.4)][dsRNA binding site [nucleotide binding]][N6-acetyllysine. {ECO:0000244|PubMed:19608861}; propagated from…				1	NP_001348.2	234	NP_001348.2	ATP-dependent RNA helicase A [Homo sapiens]	0	0	0	0	0	0	0	3	4	4	0	4	3.86	7.079e-05	1	1	1	0	1	1.26	3.743e-05	0	0	0	0	0
159	0.000689	8	0.00146	1	0.471918	RPS14		5		[1..140]	[PTZ00129]	[40S ribosomal protein S14; Provisional]	[133]	[phosphorylation]	[Phosphothreonine; propagated from UniProtKB/Swiss-Prot (P62263.3)]				1	NP_001020241.1	920	NP_001020241.1	40S ribosomal protein S14 [Homo sapiens]	0	0	0	0	0	0	0	0	0	0	0	0	0	0	0	0	0	0	0	0	0	0	0	0	0	0
160	0.000686	3	0	0	1.79769e+308	MYCBP		1											1	NP_036465.2	1006	NP_036465.2	C-Myc-binding protein [Homo sapiens]	0	0	0	0	0	0	0	0	0	0	0	0	0	0	0	0	0	0	0	0	0	0	0	0	0	0
161	0.000683	14	0.000147	1	4.64626	WDR61		15		[<13..304][13..302][14..57][62..101][104..143][146..187][188..227][230..269][272..305]	[WD40][WD40][WD 1][WD 2][WD 3][WD 4][WD 5][WD 6][WD 7]	[WD40 repeat [General function prediction only]; COG2319][WD40 domain, found in a number of eukaryotic proteins that cover a wide variety of functions including adaptor/regulatory modules in signal transduction, pre-mRNA processing and cytoskeleton assembly; typically contains a GH dipeptide 11-24 residues from...; cd00200][propagated from UniProtKB/Swiss-Prot (Q9GZS3.1)][propagated from UniProtK…	[1][2][order(15,37,41,47..48,62..63,81,85,91..92,103,122,127,]	[acetylation][acetylation][other]	[N-acetylmethionine. {ECO:0000244|PubMed:22223895}; propagated from UniProtKB/Swiss-Prot (Q9GZS3.1)][N-acetylthreonine, in WD repeat-containing protein 61, N-terminally processed. {ECO:0000244|PubMed:19413330, ECO:0000244|PubMed:22223895}; propagated from UniProtKB/Swiss-Prot (Q9GZS3.1)][structural tetrad]				1	NP_001290176.1	334	NP_001290176.1	WD repeat-containing protein 61 isoform a [Homo sapiens]	0	0	0	0	0	0	0	2	2	2	0	2	8.85	0.00014737	0	0	0	0	0	0	0	0	0	0	0	0
163	0.000673	10	0.000234	1	2.87607	HMGA1		6					[38][42][54][60][67][88][88][88][91][91][91][92][92][92]	[phosphorylation][phosphorylation][acetylation][acetylation][phosphorylation][phosphorylation][phosphorylation][phosphorylation][phosphorylation][phosphorylation][phosphorylation][phosphorylation][phosphorylation][phosphorylation]					1	NP_002122.1	613	NP_002122.1	high mobility group protein HMG-I/HMG-Y isoform b [Homo sapiens]	0	0	0	0	0	0	0	1	1	1	0	1	14.58	0.00023411	0	0	0	0	0	0	0	0	0	0	0	0
164	0.000667	14	0	0	1.79769e+308	PFKL		21	2.7.1.11	[2..390][13..773][16..755][164..166][208..210][298..301][391..400][401..780][527..531][572..574][660..663]	[N-terminal catalytic PFK domain 1][Eukaryotic_PFK][6PF1K_euk][Substrate binding. {ECO:0000255|HAMAP-Rule:MF_03184}][Substrate binding. {ECO:0000255|HAMAP-Rule:MF_03184}][Substrate binding. {ECO:0000255|HAMAP-Rule:MF_03184}][Interdomain linker][C-terminal regulatory PFK domain 2][Allosteric activator fructose 2,6-bisphosphate binding. {ECO:0000255|HAMAP-Rule:MF_03184}][Allosteric activator fructo…	[propagated from UniProtKB/Swiss-Prot (P17858.6)][Phosphofructokinase, a key regulatory enzyme in glycolysis, catalyzes the phosphorylation of fructose-6-phosphate to fructose-1,6-biphosphate. The members belong to a subfamily of the PFKA family (cd00363) and include eukaryotic ATP-dependent...; cd00764][6-phosphofructokinase, eukaryotic type; TIGR02478][propagated from UniProtKB/Swiss-Prot (P178…	[2][633][640][775]	[acetylation][phosphorylation][phosphorylation][phosphorylation]	[N-acetylalanine. {ECO:0000244|PubMed:22223895, ECO:0000244|PubMed:22814378, ECO:0000269|Ref.6}; propagated from UniProtKB/Swiss-Prot (P17858.6)][][Phosphotyrosine. {ECO:0000250|UniProtKB:P12382}; propagated from UniProtKB/Swiss-Prot (P17858.6)][Phosphoserine. {ECO:0000244|PubMed:18669648}; propagated from UniProtKB/Swiss-Prot (P17858.6)]				1	NP_002617.3	87	NP_002617.3	ATP-dependent 6-phosphofructokinase, liver type isoform b [Homo sapiens]	0	0	0	0	0	0	0	0	0	0	0	0	0	0	0	0	0	0	0	0	0	0	0	0	0	0
165	0.000665	15	0.000967	5	0.687694	PCBP2		12		[15..76][99..163][289..351]	[PCBP_like_KH][PCBP_like_KH][KH-I]	[K homology RNA-binding domain, PCBP_like. Members of this group possess KH domains in a tandem arrangement. Most members, similar to the poly(C) binding proteins (PCBPs) and Nova, containing three KH domains, with the first and second domains, which are...; cd02396][K homology RNA-binding domain, PCBP_like. Members of this group possess KH domains in a tandem arrangement. Most members, similar t…	[order(23,25..27,29..33,36..37,40..41,44..47)][30..33][order(107,109..111,113..117,120..121,124..125,128..131)][114..117][173][189][272][order(297,299..301,303..307,310..311,314..315,320..323)][304..307][364][365]	[other][other][other][other][phosphorylation][phosphorylation][phosphorylation][other][other][phosphorylation][phosphorylation]	[nucleic acid binding region [nucleotide binding]][G-X-X-G motif][nucleic acid binding region [nucleotide binding]][G-X-X-G motif][Phosphoserine; propagated from UniProtKB/Swiss-Prot (Q15366.1)][Phosphoserine; propagated from UniProtKB/Swiss-Prot (Q15366.1)][Phosphoserine; propagated from UniProtKB/Swiss-Prot (Q15366.1)][nucleic acid binding region [nucleotide binding]][G-X-X-G motif][Phosphoseri…				1	NP_001122383.1	66	NP_001122383.1	poly(rC)-binding protein 2 isoform d [Homo sapiens]	17	181	0	181	0.5	63.29	3.567e-05	18	156	4	152	40.006	68.49	0.00246333	10	44	0	44	3.5	47.95	0.00045579	6	49	0	49	3
166	0.00066	3	0.000152	1	4.34211	RPL27A		11		[1..148]	[PTZ00160]	[60S ribosomal protein L27a; Provisional]	[39][47][55][68][110]	[hydroxylation][acetylation][acetylation][phosphorylation][acetylation]	[(3S)-3-hydroxyhistidine; propagated from UniProtKB/Swiss-Prot (P46776.2)][N6-acetyllysine; propagated from UniProtKB/Swiss-Prot (P46776.2)][N6-acetyllysine; propagated from UniProtKB/Swiss-Prot (P46776.2)][Phosphoserine; propagated from UniProtKB/Swiss-Prot (P46776.2)][N6-acetyllysine; propagated from UniProtKB/Swiss-Prot (P46776.2)]				1	NP_000981.1	1673	NP_000981.1	60S ribosomal protein L27a [Homo sapiens]	0	0	0	0	0	0	0	1	1	1	0	1	7.43	0.00015185	0	0	0	0	0	0	0	0	0	0	0	0
167	0.000654	15	0.000404	2	1.61881	CTPS1		1	6.3.4.2	[1..556][2..262][299..544]	[PLN02327][CTGs][GATase1_CTP_Synthase]	[CTP synthase][CTP synthetase (CTPs) is a two-domain protein, which consists of an N-terminal synthetase domain and C-terminal glutaminase domain. The enzymes hydrolyze the amide bond of glutamine to ammonia and glutamate at the glutaminase domains and transfer nascent...; cd03113][Type 1 glutamine amidotransferase (GATase1) domain found in Cytidine Triphosphate Synthetase; cd01746]	[order(12,15..18,38,40..42,68,70,73..74,146,148)][order(13..17,38,149,193..195,229)][order(38..42,148..149,155,193..195,229)][100][order(370..374,399..400,403,423,479..482,526,528)][order(372,400)][order(399,526,528)][562][562][566][567][568][568][571][571][573][573][574][574][575][575][575][578][581][587]	[active][active][other][acetylation][active][other][active][phosphorylation][phosphorylation][phosphorylation][phosphorylation][phosphorylation][phosphorylation][phosphorylation][phosphorylation][phosphorylation][phosphorylation][phosphorylation][phosphorylation][phosphorylation][phosphorylation][phosphorylation][phosphorylation][phosphorylation][phosphorylation]	[Catalytic site [active]][][UTP binding site [chemical binding]][N6-acetyllysine; propagated from UniProtKB/Swiss-Prot (P17812.2)][][putative oxyanion hole][catalytic triad [active]][][Phosphoserine; propagated from UniProtKB/Swiss-Prot (P17812.2)][][][][Phosphoserine; propagated from UniProtKB/Swiss-Prot (P17812.2)][][Phosphoserine; propagated from UniProtKB/Swiss-Prot (P17812.2)][][Phosphoserin…				1	NP_001896.2	189	NP_001896.2	CTP synthase 1 isoform a [Homo sapiens]	0	0	0	0	0	0	0	6	17	15	2	17	16.58	0.00064648	1	2	2	0	2	1.86	0.00016085	0	0	0	0	0
168	0.000653	13	0.000453	3	1.4415	SERPINH1		11		[42..406][415..418]	[hsp47][Prevents secretion from ER. {ECO:0000255|PROSITE-ProRule:PRU10138}]	[Heat shock protein 47 (Hsp47), also called colligin, because of its collagen binding ability, is a chaperone specific for procollagen. It has been shown to be essential for collagen biosynthesis, but its exact function is still unclear. Hsp47 is a...; cd02046][propagated from UniProtKB/Swiss-Prot (P50454.2)]	[94][207][296][319][363..387][377..378]	[modified][acetylation][modified][acetylation][other][other]	[N6-succinyllysine. {ECO:0000250|UniProtKB:P19324}; propagated from UniProtKB/Swiss-Prot (P50454.2)][N6-acetyllysine. {ECO:0000250|UniProtKB:P19324}; propagated from UniProtKB/Swiss-Prot (P50454.2)][N6-succinyllysine. {ECO:0000250|UniProtKB:P19324}; propagated from UniProtKB/Swiss-Prot (P50454.2)][N6-acetyllysine. {ECO:0000250|UniProtKB:P19324}; propagated from UniProtKB/Swiss-Prot (P50454.2)][re…				1	NP_001226.2	233	NP_001226.2	serpin H1 precursor [Homo sapiens]	0	0	0	0	0	0	0	4	7	7	0	7	15.31	0.00037637	2	4	4	0	4	9.81	0.00045486	0	0	0	0	0
169	0.000649	10	0.000138	2	4.7029	PSMC4		19		[34..418][168..335]	[PTZ00454][AAA]	[26S protease regulatory subunit 6B-like protein; Provisional][The AAA+ (ATPases Associated with a wide variety of cellular Activities) superfamily represents an ancient group of ATPases belonging to the ASCE (for additional strand, catalytic E) division of the P-loop NTPase fold. The ASCE division also includes ABC; cd00009]	[1][21][25][28][206..213][order(207..214,265,312)][261..266][326][397][401]	[acetylation][phosphorylation][phosphorylation][phosphorylation][other][other][other][other][acetylation][acetylation]	[N-acetylmethionine. {ECO:0000269|PubMed:19413330, ECO:0000269|PubMed:22814378, ECO:0000269|Ref.8}; propagated from UniProtKB/Swiss-Prot (P43686.2)][Phosphoserine. {ECO:0000269|PubMed:19690332}; propagated from UniProtKB/Swiss-Prot (P43686.2)][Phosphothreonine. {ECO:0000269|PubMed:24275569}; propagated from UniProtKB/Swiss-Prot (P43686.2)][Phosphoserine. {ECO:0000269|PubMed:17323924, ECO:0000269|…				1	NP_006494.1	518	NP_006494.1	26S proteasome regulatory subunit 6B isoform 1 [Homo sapiens]	0	0	0	0	0	0	0	2	3	3	0	3	12.2	0.0001613	1	1	1	0	1	4.31	0.00011371	0	0	0	0	0
170	0.000648	6	0	0	1.79769e+308	DNAJA3		16		[90..435][93..147][207..416][236..296][236..243][253..260][275..282][289..296]	[DnaJ][DnaJ][DnaJ_C][DnaJ_zf][CXXCXGXG motif][CXXCXGXG motif][CXXCXGXG motif][CXXCXGXG motif]	[DnaJ-class molecular chaperone with C-terminal Zn finger domain [Posttranslational modification, protein turnover, chaperones]; COG0484][DnaJ domain or J-domain. DnaJ/Hsp40 (heat shock protein 40) proteins are highly conserved and play crucial roles in protein translation, folding, unfolding, translocation, and degradation. They act primarily by stimulating the ATPase activity of Hsp70s; cd06257…	[58][order(121..123,132,135..136,139..140)][134][order(211,226..231,301,326)][order(236,239,253,256,275,278,289,292)][238][293][order(354..355,358..359,379..382,412..416)]	[methylation][other][acetylation][other][other][methylation][methylation][other]	[Omega-N-methylarginine, by CARM1. {ECO:0000269|PubMed:23455924}; propagated from UniProtKB/Swiss-Prot (Q96EY1.2)][HSP70 interaction site [polypeptide binding]][N6-acetyllysine. {ECO:0000250|UniProtKB:Q99M87}; propagated from UniProtKB/Swiss-Prot (Q96EY1.2)][substrate binding site [polypeptide binding]][Zn binding sites [ion binding]][Omega-N-methylarginine, by CARM1. {ECO:0000269|PubMed:23455924…				2	NP_001128582.1;NP_005138.3	540	NP_001128582.1	1 genes:DNAJA3.NP_001128582.1:dnaJ homolog subfamily A member 3, mitochondrial isoform 2 [Homo sapiens] ;NP_005138.3:dnaJ homolog subfamily A member 3, mitochondrial isoform 1 [Homo sapiens] ;	0	0	0	0	0	0	0	0	0	0	0	0	0	0	0	0	0	0	0	0	0	0	0	0	0	0
171	0.000642	10	0	0	1.79769e+308	RPS4X		X		[1..260][3..40][51..112][94..170][175..229]	[PLN00036][RS4NT][S4][Ribosomal_S4e][KOW_RPS4]	[40S ribosomal protein S4; Provisional][RS4NT (NUC023) domain; pfam08071][S4/Hsp/ tRNA synthetase RNA-binding domain; The domain surface is populated by conserved, charged residues that define a likely RNA-binding site; Found in stress proteins, ribosomal proteins and tRNA synthetases; This may imply a hitherto unrecognized...; cd00165][Ribosomal family S4e; pfam00900][KOW motif of Ribosomal Prot…	[order(56..57,59..60,62..63,66..67,69,76..83,85)][order(186..188,197,199,201..202,204,206..207,219,221)]	[other][other]	[RNA binding surface [nucleotide binding]][RNA binding site [nucleotide binding]]				1	NP_000998.1	268	NP_000998.1	40S ribosomal protein S4, X isoform [Homo sapiens]	0	0	0	0	0	0	0	0	0	0	0	0	0	0	0	0	0	0	0	0	0	0	0	0	0	0
172	0.000639	3	0.000655	2	0.975573	PRDX2		19	1.11.1.15	[7..197][8..179]	[AhpC][PRX_Typ2cys]	[Alkyl hydroperoxide reductase subunit AhpC (peroxiredoxin) [Defense mechanisms]; COG0450][Peroxiredoxin (PRX) family, Typical 2-Cys PRX subfamily; PRXs are thiol-specific antioxidant (TSA) proteins, which confer a protective role in cells through its peroxidase activity by reducing hydrogen peroxide, peroxynitrite, and organic hydroperoxides; cd03015]	[2][order(8,49..50,53,116,126,139..141,143..145,149..150,157,][order(47,81..82,107,109,121)][order(48,51,127)][order(51,172)]	[acetylation][other][other][active][active]	[N-acetylalanine; propagated from UniProtKB/Swiss-Prot (P32119.5)][dimer interface [polypeptide binding]][decamer (pentamer of dimers) interface [polypeptide binding]][catalytic triad [active]][peroxidatic and resolving cysteines [active]]				1	NP_005800.3	1385	NP_005800.3	peroxiredoxin-2 [Homo sapiens]	0	0	0	0	0	0	0	2	4	2	2	2.66667	14.65	0.00030269	3	5	3	2	4.2	14.65	0.00100827	0	0	0	0	0
173	0.000637	15	0.00026	3	2.45	ACTA2		10		[5..377][10..183]	[Actin][NBD_sugar-kinase_HSP70_actin]	[Actin; pfam00022][Nucleotide-Binding Domain of the sugar kinase/HSP70/actin superfamily; cd00012]	[3][order(13..16,18,20,139,156..159)][46][49][75][86]	[acetylation][other][sulfatation][sulfatation][methylation][methylation]	[N-acetylglutamate. {ECO:0000244|PubMed:22223895}; propagated from UniProtKB/Swiss-Prot (P62736.1)][nucleotide binding site [chemical binding]][Methionine (R)-sulfoxide. {ECO:0000250}; propagated from UniProtKB/Swiss-Prot (P62736.1)][Methionine (R)-sulfoxide. {ECO:0000250}; propagated from UniProtKB/Swiss-Prot (P62736.1)][Tele-methylhistidine. {ECO:0000250|UniProtKB:P62739}; propagated from UniPr…				1	NP_001307784.1	75	NP_001307784.1	actin, aortic smooth muscle [Homo sapiens]	7	18	0	18	0	22.81	0	16	66	0	66	7	49.34	0.0004173	5	10	0	10	1.5	17.24	0.00018912	2	10	0	10	0.5
174	0.000636	12	0.000303	1	2.09901	CDK1		10	2.7.11.23;2.7.11.22	[1..293][3..287]	[PLN00009][STKc_CDK1_euk]	[cyclin-dependent kinase A; Provisional][Catalytic domain of the Serine/Threonine Kinase, Cyclin-Dependent protein Kinase 1 from higher eukaryotes; cd07861]	[1][4][6][order(10..13,18,31,33,50,64,80..83,86,88..89,128,130,][order(10..13,18,31,33,64,80..83,86,89,132..133,135,146)][14][14][14][14][15][15][15][15][15][19][19][19][19][19][19][order(37,42..44,46,49..50,52..53,56..57,71,117,120..123,][39][39][order(50,88,128,130,149,161,163..166,168,206..207)][77][145..168][160][161][161][161][178][222][248]	[acetylation][phosphorylation][acetylation][active][other][phosphorylation][phosphorylation][modified][phosphorylation][phosphorylation][phosphorylation][phosphorylation][modified][phosphorylation][phosphorylation][phosphorylation][phosphorylation][phosphorylation][phosphorylation][phosphorylation][other][phosphorylation][phosphorylation][other][phosphorylation][other][phosphorylation][phosphoryl…	[N-acetylmethionine; propagated from UniProtKB/Swiss-Prot (P06493.3)][Phosphotyrosine, by PKR; propagated from UniProtKB/Swiss-Prot (P06493.3)][N6-acetyllysine; propagated from UniProtKB/Swiss-Prot (P06493.3)][][ATP binding site [chemical binding]][][][dephosphorylation site][Phosphothreonine, by PKMYT1; propagated from UniProtKB/Swiss-Prot (P06493.3)][][][][dephosphorylation site][Phosphotyrosin…				2	NP_001777.1;NP_203698.1	451	NP_001777.1	1 genes:CDK1.NP_001777.1:cyclin-dependent kinase 1 isoform 1 [Homo sapiens] ;NP_203698.1:cyclin-dependent kinase 1 isoform 2 [Homo sapiens] ;	0	0	0	0	0	0	0	3	4	4	0	4	17.51	0.00030269	0	0	0	0	0	0	0	0	0	0	0	0
175	0.000634	12	0.002887	5	0.219605	PPIB		15	5.2.1.8	[45..203][213..216]	[cyclophilin_ABH_like][Prevents secretion from ER]	[cyclophilin_ABH_like: Cyclophilin A, B and H-like cyclophilin-type peptidylprolyl cis- trans isomerase (PPIase) domain. This family represents the archetypal cystolic cyclophilin similar to human cyclophilins A, B and H. PPIase is an enzyme which...; cd01926][propagated from UniProtKB/Swiss-Prot (P23284.2)]	[84][order(94..95,100,151,153,161)][165][202][202][209][209]	[modified][active][acetylation][nitrosylation][modified][acetylation][modified]	[N6-succinyllysine. {ECO:0000250|UniProtKB:Q99KR7}; propagated from UniProtKB/Swiss-Prot (P23284.2)][][N6-acetyllysine. {ECO:0000250|UniProtKB:Q99KR7}; propagated from UniProtKB/Swiss-Prot (P23284.2)][S-nitrosocysteine. {ECO:0000250|UniProtKB:Q99KR7}; propagated from UniProtKB/Swiss-Prot (P23284.2)][S-nitrosylation site][N6-acetyllysine, alternate. {ECO:0000250|UniProtKB:P24369}; propagated from …				1	NP_000933.1	159	NP_000933.1	peptidyl-prolyl cis-trans isomerase B precursor [Homo sapiens]	4	7	7	0	7	24.54	0.00084375	5	12	12	0	12	30.09	0.00124859	7	20	20	0	20	40.74	0.00440116	2	3	3	0	3
176	0.000633	2	0	0	1.79769e+308	ATP5G1		17		[62..136]	[ATP9]	[ATP synthase F0 subunit 9; Provisional; MTH00222]	[77..97][112..132][119]	[transmembrane region][transmembrane region][other]	[propagated from UniProtKB/Swiss-Prot (P05496.2)][propagated from UniProtKB/Swiss-Prot (P05496.2)][Reversibly protonated during proton transport. {ECO:0000250}; propagated from UniProtKB/Swiss-Prot (P05496.2)]				7	NP_001002027.1;NP_001002031.1;NP_001177258.1;NP_001356685.1;NP_001356687.1;NP_001680.1;NP_005167.3	1334	NP_001002027.1	3 genes:ATP5MC1,ATP5MC2,ATP5MC3. 2 proteins in this group did not match any genes. NP_001002027.1:ATP synthase F(0) complex subunit C1, mitochondrial precursor [Homo sapiens] ;NP_001002031.1:ATP synthase F(0) complex subunit C2, mitochondrial isoform a precursor [Homo sapiens] ;NP_001177258.1:ATP synthase F(0) complex subunit C3, mitochondrial isoform B precursor [Homo sapiens] ;NP_001356685.1:AT…	0	0	0	0	0	0	0	0	0	0	0	0	0	0	0	0	0	0	0	0	0	0	0	0	0	0
177	0.000629	11	0.002159	5	0.291339	PPIL4		6	5.2.1.8	[4..161][237..319][241..313]	[cyclophilin_RRM][RRM_PPIL4][RRM]	[cyclophilin_RRM: cyclophilin-type peptidylprolyl cis- trans isomerase domain occuring with a C-terminal RNA recognition motif domain (RRM). This subfamily of the cyclophilin domain family contains a number of eukaryotic cyclophilins having the RRM domain...; cd01921][RNA recognition motif in peptidyl-prolyl cis-trans isomerase-like 4 (PPIase) and similar proteins; cd12235][RNA recognition motif;…	[order(43..44,49,107,109,118)][178][178][182][393]	[active][phosphorylation][phosphorylation][phosphorylation][phosphorylation]	[][][Phosphoserine. {ECO:0000244|PubMed:17081983, ECO:0000244|PubMed:18220336, ECO:0000244|PubMed:18669648, ECO:0000244|PubMed:19690332, ECO:0000244|PubMed:20068231, ECO:0000244|PubMed:21406692}; propagated from UniProtKB/Swiss-Prot (Q8WUA2.1)][Phosphothreonine. {ECO:0000244|PubMed:24275569}; propagated from UniProtKB/Swiss-Prot (Q8WUA2.1)][Phosphoserine. {ECO:0000250|UniProtKB:Q9CXG3}; propagate…				1	NP_624311.1	210	NP_624311.1	peptidyl-prolyl cis-trans isomerase-like 4 [Homo sapiens]	4	6	6	0	6	14.63	0.00031751	14	52	52	0	52	39.43	0.00237536	15	32	32	0	32	38.82	0.00309155	2	2	2	0	2
178	0.000627	9	0	0	1.79769e+308	SDF2L1		22		[34..84][95..150][160..201][218..221]	[MIR][MIR][MIR][Prevents secretion from ER. {ECO:0000255|PROSITE-ProRule:PRU10138}]	[Domain in ryanodine and inositol trisphosphate receptors and protein O-mannosyltransferases; smart00472][Domain in ryanodine and inositol trisphosphate receptors and protein O-mannosyltransferases; smart00472][Domain in ryanodine and inositol trisphosphate receptors and protein O-mannosyltransferases; smart00472][propagated from UniProtKB/Swiss-Prot (Q9HCN8.2)]							1	NP_071327.2	354	NP_071327.2	stromal cell-derived factor 2-like protein 1 precursor [Homo sapiens]	0	0	0	0	0	0	0	0	0	0	0	0	0	0	0	0	0	0	0	0	0	0	0	0	0	0
179	0.000624	13	0.000455	5	1.37143	RUVBL2		19	3.6.4.12	[15..451][73..>123][<269..362]	[TIP49][P-loop_NTPase][AAA]	[DNA helicase TIP49, TBP-interacting protein [Transcription]; COG1224][P-loop containing Nucleoside Triphosphate Hydrolases; cl21455][The AAA+ (ATPases Associated with a wide variety of cellular Activities) superfamily represents an ancient group of ATPases belonging to the ASCE (for additional strand, catalytic E) division of the P-loop NTPase fold. The ASCE division also includes ABC; cd00009]	[2][order(77..78,82..84)][order(78,82..84,108,110..111)][220][295..300][353]	[acetylation][other][other][phosphorylation][other][other]	[N-acetylalanine. {ECO:0000244|PubMed:19413330, ECO:0000244|PubMed:22814378, ECO:0000244|PubMed:25944712, ECO:0000269|Ref.14}; propagated from UniProtKB/Swiss-Prot (Q9Y230.3)][Walker A motif][ATP binding site [chemical binding]][][Walker B motif][arginine finger]				1	NP_006657.1	134	NP_006657.1	ruvB-like 2 isoform 1 [Homo sapiens]	4	6	6	0	6	7.78	0.0003374	6	10	10	0	10	17.28	0.00048541	2	4	4	0	4	6.26	0.00041065	1	2	2	0	2
180	0.000622	4	0	0	1.79769e+308	CYB5B		16		[27..100][<123..148]	[Cyt-b5][MIP]	[Cytochrome b5-like Heme/Steroid binding domain; pfam00173][Major intrinsic protein (MIP) superfamily. Members of the MIP superfamily function as membrane channels that selectively transport water, small neutral molecules, and ions out of and between cells. The channel proteins share a common fold: the N-terminal...; cl00200]							1	NP_085056.2	790	NP_085056.2	cytochrome b5 type B [Homo sapiens]	0	0	0	0	0	0	0	0	0	0	0	0	0	0	0	0	0	0	0	0	0	0	0	0	0	0
181	0.000619	14	0.002426	4	0.255153	HNRNPH1													1	NP_001351157.1	80	NP_001351157.1	heterogeneous nuclear ribonucleoprotein H isoform c [Homo sapiens]	6	35	17	18	33.1053	23.31	0.00182611	9	42	17	25	33.0654	33.05	0.00157443	8	16	5	11	11.6026	28.18	0.00116843	2	10	0	10	0
182	0.000614	12	0.002292	3	0.267888	HDGFRP3		15		[7..91][136..148]	[HDGF_related][Nuclear localization signal. {ECO:0000255}]	[The PWWP domain is an essential part of the Hepatoma Derived Growth Factor (HDGF) family of proteins, and is necessary for DNA binding by HDGF. This family of endogenous nuclear-targeted mitogens includes HRP (HDGF-related proteins 1, 2, 3, 4, or HPR1; cd05834][propagated from UniProtKB/Swiss-Prot (Q9Y3E1.1)]	[order(19,22,25,48,51,53)][108][110][110][121][122][162]	[other][phosphorylation][phosphorylation][phosphorylation][phosphorylation][phosphorylation][phosphorylation]	[putative chromatin binding site][][][Phosphothreonine. {ECO:0000250|UniProtKB:Q9JMG7}; propagated from UniProtKB/Swiss-Prot (Q9Y3E1.1)][Phosphoserine. {ECO:0000250|UniProtKB:Q9JMG7}; propagated from UniProtKB/Swiss-Prot (Q9Y3E1.1)][Phosphoserine. {ECO:0000250|UniProtKB:Q9JMG7}; propagated from UniProtKB/Swiss-Prot (Q9Y3E1.1)][Phosphoserine. {ECO:0000244|PubMed:21406692}; propagated from UniProtK…				1	NP_057157.1	232	NP_057157.1	hepatoma-derived growth factor-related protein 3 [Homo sapiens]	0	0	0	0	0	0	0	4	15	4	11	10.8046	29.06	0.0011962	5	16	13	3	16	28.08	0.00374641	2	3	3	0	3
183	0.000613	9	0.002411	4	0.254251	TXN		9		[11..102]	[TRX_family]	[TRX family; composed of two groups: Group I, which includes proteins that exclusively encode a TRX domain; and Group II, which are composed of fusion proteins of TRX and additional domains. Group I TRX is a small ancient protein that alter the redox...; cd02947]	[3][8][26][order(32,35)][33][34][39][62][69][69][73][73][94][94]	[acetylation][modified][other][active][other][other][acetylation][nitrosylation][nitrosylation][modified][modified][nitrosylation][acetylation][modified]	[N6-acetyllysine. {ECO:0000244|PubMed:19608861}; propagated from UniProtKB/Swiss-Prot (P10599.3)][N6-succinyllysine. {ECO:0000250|UniProtKB:P10639}; propagated from UniProtKB/Swiss-Prot (P10599.3)][Deprotonates C-terminal active site Cys; propagated from UniProtKB/Swiss-Prot (P10599.3)][catalytic residues [active]][Contributes to redox potential value; propagated from UniProtKB/Swiss-Prot (P10599…				1	NP_003320.2	426	NP_003320.2	thioredoxin isoform 1 [Homo sapiens]	4	9	9	0	9	32.38	0.00223164	6	14	14	0	14	65.71	0.00299661	3	7	7	0	7	34.29	0.00316884	1	1	1	0	1
184	0.000611	11	0.002079	5	0.293891	NCL		2		[58..135][307..381][308..378][390..465][394..459][485..557][487..555][572..649][573..642]	[8 X 8 AA tandem repeats of X-T-P-X-K-K-X-X][RRM1_NCL][RRM][RRM2_NCL][RRM][RRM3_NCL][RRM][RRM4_NCL][RRM]	[propagated from UniProtKB/Swiss-Prot (P19338.3)][RNA recognition motif 1 in vertebrate nucleolin; cd12403][RNA recognition motif; smart00360][RNA recognition motif 2 in vertebrate nucleolin; cd12404][RNA recognition motif; smart00360][RNA recognition motif 3 in vertebrate nucleolin; cd12405][RNA recognition motif; smart00360][RNA recognition motif 4 in vertebrate nucleolin; cd12406][RNA recognit…	[9][15][28][28][34][34][41][41][42][42][67][67][67][69][69][76][76][84][92][99][102][106][113][116][121][121][124][145][145][153][153][184][206][214][301][304][305][order(308,310,319..320,324,342..343,345..347,349,351,377,][318][377][order(390..391,396,398,420..423,429,431..433,462,464)][398][403][513][563][563][572][577][580][619][619][646]	[acetylation][acetylation][phosphorylation][phosphorylation][phosphorylation][phosphorylation][phosphorylation][phosphorylation][phosphorylation][phosphorylation][phosphorylation][phosphorylation][phosphorylation][phosphorylation][phosphorylation][phosphorylation][phosphorylation][phosphorylation][phosphorylation][phosphorylation][acetylation][phosphorylation][phosphorylation][acetylation][phosph…	[N6-acetyllysine; propagated from UniProtKB/Swiss-Prot (P19338.3)][N6-acetyllysine; propagated from UniProtKB/Swiss-Prot (P19338.3)][][Phosphoserine; propagated from UniProtKB/Swiss-Prot (P19338.3)][][Phosphoserine; propagated from UniProtKB/Swiss-Prot (P19338.3)][][Phosphoserine; propagated from UniProtKB/Swiss-Prot (P19338.3)][][Phosphoserine; propagated from UniProtKB/Swiss-Prot (P19338.3)][][…				1	NP_005372.2	216	NP_005372.2	nucleolin [Homo sapiens]	8	23	23	0	23	17.46	0.00084341	17	65	65	0	65	22.96	0.00205753	15	64	64	0	64	25.07	0.00428463	3	9	9	0	9
185	0.00061	11	7.6e-05	1	8.02632	TUBB2A		6		[1..430][2..426]	[PLN00220][beta_tubulin]	[tubulin beta chain; Provisional][The beta-tubulin family; cd02187]	[order(2,131,245..247,251,256,258..260,322..324,327,][order(10..12,15,138,140..144,181,204,222,226)][order(22..23,26..27,215,224,227..228,234,270,272..274,][40][58][58][order(70..71,98..100,103,179,181,222)][172][275][318]	[other][other][other][phosphorylation][acetylation][modified][other][phosphorylation][phosphorylation][methylation]	[beta/alpha domain interface [polypeptide binding]][nucleotide binding site [chemical binding]][Taxol binding site [chemical binding]][Phosphoserine. {ECO:0000250|UniProtKB:P99024}; propagated from UniProtKB/Swiss-Prot (Q13885.1)][N6-acetyllysine, alternate. {ECO:0000250|UniProtKB:P07437}; propagated from UniProtKB/Swiss-Prot (Q13885.1)][N6-succinyllysine, alternate. {ECO:0000250|UniProtKB:P99024…				1	NP_001060.1	63	NP_001060.1	tubulin beta-2A chain isoform 1 [Homo sapiens]	13	44	0	44	0	26.74	0	19	107	0	107	1.5	41.12	7.576e-05	10	30	0	30	0	30.34	0	4	11	0	11	0
186	0.000604	4	0	0	1.79769e+308	RPS26		12		[1..101]	[Ribosomal_S26e]	[Ribosomal protein S26e; pfam01283]	[96]	[phosphorylation]					1	NP_001020.2	740	NP_001020.2	40S ribosomal protein S26 [Homo sapiens]	0	0	0	0	0	0	0	0	0	0	0	0	0	0	0	0	0	0	0	0	0	0	0	0	0	0
187	0.0006	7	0.00354	2	0.169492	SNRPD2		19		[14..103]	[Sm_D2]	[Sm protein D2; cd01720]	[order(15,18..19,37..39,51..52,54,92,94)][order(21,29,35..39,46..47,50..54,58..59,62..63,82..84,86,][order(32..38,40..52,54..58)][88..99]	[other][other][other][other]	[RNA binding site [nucleotide binding]][heptamer interface [polypeptide binding]][Sm1 motif][Sm2 motif]				1	NP_808210.2	305	NP_808210.2	small nuclear ribonucleoprotein Sm D2 isoform 2 [Homo sapiens]	7	20	4	16	16.8	68.52	0.00405001	4	19	0	19	0	36.11	0	6	19	0	19	0	43.52	0	1	5	0	5	2.5
188	0.000599	4	0	0	1.79769e+308	RAB1B		11		[7..172][10..171][37..45][64..83]	[Rab1_Ypt1][Ras][Effector region (By similarity)][Switch 2 region, required for interaction with REP1/CHM]	[Rab GTPase family 1 includes the yeast homolog Ypt1; cd01869][Ras family; pfam00071][propagated from UniProtKB/Swiss-Prot (Q9H0U4.1)][propagated from UniProtKB/Swiss-Prot (Q9H0U4.1)]	[1][7..10][15..22][order(16,18..23,33,121..122,124,151..153)][order(23..34,37..39)][order(33,38..46)][order(38,42..49,56,58)][40][order(41,43..45,60,62,69..70,73,77,79..82,169)][order(41..42,44,62..63,70,72,74..76,79)][41..45][58..62][63..66][order(66,68..78)][69..74][76][77..81][77][86..91][112..118][121..124][151..153][167..172]	[acetylation][other][other][other][other][other][other][other][other][other][other][other][other][other][other][phosphorylation][other][modified][other][other][other][other][other]	[N-acetylmethionine; propagated from UniProtKB/Swiss-Prot (Q9H0U4.1)][Rab subfamily motif 1 (RabSF1)][G1 box][GTP/Mg2+ binding site [chemical binding]][Rab subfamily motif 2 (RabSF2)][Switch I region][putative GEF interaction site [polypeptide binding]][G2 box][putative effector interaction site][GDI interaction site][Rab family motif 1 (RabF1)][Rab family motif 2 (RabF2)][G3 box][Switch II regio…				1	NP_112243.1	786	NP_112243.1	ras-related protein Rab-1B [Homo sapiens]	0	0	0	0	0	0	0	0	0	0	0	0	0	0	0	0	0	0	0	0	0	0	0	0	0	0
189	0.000596	13	0.000802	2	0.743142	SLC25A5		X		[6..98][7..296][7..101][110..206][111..201][209..297][212..297][235..240]	[Solcar 1][PTZ00169][Mito_carr][Mito_carr][Solcar 2][Mito_carr][Solcar 3][Substrate recognition. {ECO:0000250}]	[propagated from UniProtKB/Swiss-Prot (P05141.7)][ADP/ATP transporter on adenylate translocase; Provisional][Mitochondrial carrier protein; pfam00153][Mitochondrial carrier protein; pfam00153][propagated from UniProtKB/Swiss-Prot (P05141.7)][Mitochondrial carrier protein; pfam00153][propagated from UniProtKB/Swiss-Prot (P05141.7)][propagated from UniProtKB/Swiss-Prot (P05141.7)]	[1][2][5..39][23][43][52][75..100][92][96][105][105][109..143][147][147][163][166][176..202][207..241][268][268][273..298]	[acetylation][acetylation][transmembrane region][modified][modified][methylation][transmembrane region][modified][modified][acetylation][modified][transmembrane region][acetylation][modified][acetylation][acetylation][transmembrane region][transmembrane region][acetylation][modified][transmembrane region]	[N-acetylmethionine. {ECO:0000244|PubMed:19413330}; propagated from UniProtKB/Swiss-Prot (P05141.7)][N-acetylthreonine, in ADP/ATP translocase 2, N-terminally processed. {ECO:0000244|PubMed:19413330, ECO:0000244|PubMed:22223895, ECO:0000244|PubMed:25944712, ECO:0000269|Ref.7, ECO:0000269|Ref.8}; propagated from UniProtKB/Swiss-Prot (P05141.7)][propagated from UniProtKB/Swiss-Prot (P05141.7)][N6-m…				1	NP_001143.2	331	NP_001143.2	ADP/ATP translocase 2 [Homo sapiens]	0	0	0	0	0	0	0	2	5	0	5	1.66667	7.38	0.0001257	0	0	0	0	0	0	0	0	0	0	0	0
190	0.000594	10	0.001468	5	0.404632	PQBP1		X		[47..78][94..265][104..138][139..144][150..163][245..255]	[WW][Intrinsically disordered][5 X 7 AA approximate tandem repeats of D-R-[SG]-H-D-K-S][3 X 2 AA tandem repeats of [DE]-R][7 X 2 AA tandem repeats of [DE]-R][Important for interaction with TXNL4A]	[Domain with 2 conserved Trp (W) residues; smart00456][propagated from UniProtKB/Swiss-Prot (O60828.1)][propagated from UniProtKB/Swiss-Prot (O60828.1)][propagated from UniProtKB/Swiss-Prot (O60828.1)][propagated from UniProtKB/Swiss-Prot (O60828.1)][propagated from UniProtKB/Swiss-Prot (O60828.1)]	[94][247]	[phosphorylation][phosphorylation]	[Phosphoserine. {ECO:0000269|PubMed:20068231}; propagated from UniProtKB/Swiss-Prot (O60828.1)][Phosphoserine. {ECO:0000269|PubMed:18669648}; propagated from UniProtKB/Swiss-Prot (O60828.1)]				2	NP_001027553.1;NP_001161461.1	297	NP_001027553.1	1 genes:PQBP1.NP_001027553.1:polyglutamine-binding protein 1 isoform 1 [Homo sapiens] ;NP_001161461.1:polyglutamine-binding protein 1 isoform 4 [Homo sapiens] ;	2	8	8	0	8	26.04	0.00078599	5	13	13	0	13	38.49	0.00110252	6	23	23	0	23	42.26	0.00412547	1	1	1	0	1
191	0.000588	12	0.000508	5	1.15748	GNL1		6		[177..418][179..516]	[HSR1_MMR1][rbgA]	[A circularly permuted subfamily of the Ras GTPases; cd01857][GTPase YlqF; Reviewed; PRK09563]	[32][33][34][48][50][50][51][51][55][57][68][68][order(225..226,228..229,256..258,369..375,414)][225..228][256..258][324][367..374][392..399][395][411..414][413..415][561][562][563]	[phosphorylation][phosphorylation][phosphorylation][phosphorylation][phosphorylation][phosphorylation][phosphorylation][phosphorylation][phosphorylation][phosphorylation][phosphorylation][phosphorylation][other][other][other][phosphorylation][other][other][other][other][other][phosphorylation][phosphorylation][phosphorylation]	[Phosphoserine. {ECO:0000244|PubMed:18669648}; propagated from UniProtKB/Swiss-Prot (P36915.2)][Phosphoserine. {ECO:0000244|PubMed:18669648}; propagated from UniProtKB/Swiss-Prot (P36915.2)][Phosphoserine. {ECO:0000244|PubMed:18669648}; propagated from UniProtKB/Swiss-Prot (P36915.2)][Phosphothreonine. {ECO:0000244|PubMed:18669648, ECO:0000244|PubMed:19690332, ECO:0000244|PubMed:24275569}; propag…				1	NP_005266.2	158	NP_005266.2	guanine nucleotide-binding protein-like 1 [Homo sapiens]	1	1	1	0	1	1.65	4.289e-05	11	28	28	0	28	27.18	0.00103672	2	2	2	0	2	5.11	0.00015661	1	1	1	0	1
192	0.000586	12	0.001198	3	0.489149	YWHAE		17		[4..233]	[14-3-3_epsilon]	[14-3-3 epsilon, an isoform of 14-3-3 protein; cd10020]	[1][order(6,10,13..14,16,26,59,62,66,81..82,84..85,88..89,92)][order(50,57,130..131,172,175..176,179,182..183,219..220,][50][57][65][69][118][123][130][131][137][210][232]	[acetylation][other][other][acetylation][other][phosphorylation][acetylation][acetylation][acetylation][other][phosphorylation][phosphorylation][phosphorylation][phosphorylation]	[N-acetylmethionine. {ECO:0000244|PubMed:19413330, ECO:0000269|Ref.12}; propagated from UniProtKB/Swiss-Prot (P62258.1)][putative dimer interface [polypeptide binding]][peptide binding site [polypeptide binding]][N6-acetyllysine. {ECO:0000244|PubMed:19608861}; propagated from UniProtKB/Swiss-Prot (P62258.1)][Interaction with phosphoserine on interacting protein; propagated from UniProtKB/Swiss-Pr…				1	NP_006752.1	320	NP_006752.1	14-3-3 protein epsilon [Homo sapiens]	3	4	4	0	4	22.35	0.0004084	4	15	15	0	15	22.35	0.00132203	5	10	10	0	10	33.33	0.00186402	0	0	0	0	0
193	0.000573	10	0.000181	2	3.16575	CSE1L		20		[21..935][29..102][156..526][527..962]	[CSE1][IBN_N][Cse1][CAS_CSE1]	[CAS/CSE protein involved in chromosome segregation [Cell division and chromosome partitioning]; COG5657][Importin-beta N-terminal domain; smart00913][Cse1; pfam08506][CAS/CSE protein, C-terminus; pfam03378]	[1][574][824][931]	[acetylation][acetylation][acetylation][phosphorylation]	[N-acetylmethionine. {ECO:0000244|PubMed:19413330, ECO:0000244|PubMed:22223895, ECO:0000244|PubMed:22814378, ECO:0000269|Ref.8}; propagated from UniProtKB/Swiss-Prot (P55060.3)][N6-acetyllysine. {ECO:0000244|PubMed:19608861}; propagated from UniProtKB/Swiss-Prot (P55060.3)][N6-acetyllysine. {ECO:0000244|PubMed:19608861}; propagated from UniProtKB/Swiss-Prot (P55060.3)][Phosphoserine. {ECO:0000244…				1	NP_001307.2	519	NP_001307.2	exportin-2 isoform 1 [Homo sapiens]	0	0	0	0	0	0	0	3	4	4	0	4	5.56	9.258e-05	0	0	0	0	0	0	0	1	2	2	0	2
194	0.000571	2	0.00019	1	3.00526	ATP5H		17	3.6.1.14	[2..137]	[Mt_ATP-synt_D]	[ATP synthase D chain, mitochondrial (ATP5H); pfam05873]							2	NP_001003785.1;NP_006347.1	1699	NP_001003785.1	1 genes:ATP5PD.NP_001003785.1:ATP synthase subunit d, mitochondrial isoform b [Homo sapiens] ;NP_006347.1:ATP synthase subunit d, mitochondrial isoform a [Homo sapiens] ;	1	1	1	0	1	8.76	0.00019004	0	0	0	0	0	0	0	0	0	0	0	0	0	0	0	0	0	0	0
195	0.00057	8	0.000864	3	0.659722	PPM1G		2	3.1.3.16	[27..>119][<324..505]	[PP2Cc][PP2Cc]	[Serine/threonine phosphatases, family 2C, catalytic domain; The protein architecture and deduced catalytic mechanism of PP2C phosphatases are similar to the PP1, PP2A, PP2B family of protein Ser/Thr phosphatases, with which PP2C shares no sequence...; cd00143][Serine/threonine phosphatases, family 2C, catalytic domain; The protein architecture and deduced catalytic mechanism of PP2C phosphatases…	[order(36,40..41,60..62)][183][183][383][527]	[active][phosphorylation][phosphorylation][acetylation][phosphorylation]	[][][Phosphoserine. {ECO:0000244|PubMed:17525332}; propagated from UniProtKB/Swiss-Prot (O15355.1)][N6-acetyllysine. {ECO:0000244|PubMed:19608861}; propagated from UniProtKB/Swiss-Prot (O15355.1)][Phosphoserine. {ECO:0000244|PubMed:21406692}; propagated from UniProtKB/Swiss-Prot (O15355.1)]				1	NP_817092.1	604	NP_817092.1	protein phosphatase 1G [Homo sapiens]	0	0	0	0	0	0	0	8	18	18	0	18	19.6	0.00074092	5	12	12	0	12	17.58	0.00104467	0	0	0	0	0
196	0.000569	10	0	0	1.79769e+308	DNAJB6		7		[2..146][2..>106][3..58]	[Interaction with HSP70][DnaJ][DnaJ]	[propagated from UniProtKB/Swiss-Prot (O75190.2)][DnaJ-class molecular chaperone with C-terminal Zn finger domain [Posttranslational modification, protein turnover, chaperones]; COG0484][DnaJ domain or J-domain. DnaJ/Hsp40 (heat shock protein 40) proteins are highly conserved and play crucial roles in protein translation, folding, unfolding, translocation, and degradation. They act primarily by s…	[order(31..33,43,46..47,50..51)]	[other]	[HSP70 interaction site [polypeptide binding]]				2	NP_005485.1;NP_490647.1	271	NP_005485.1	1 genes:DNAJB6.NP_005485.1:dnaJ homolog subfamily B member 6 isoform b [Homo sapiens] ;NP_490647.1:dnaJ homolog subfamily B member 6 isoform a [Homo sapiens] ;	0	0	0	0	0	0	0	0	0	0	0	0	0	0	0	0	0	0	0	0	0	0	0	0	0	0
197	0.000565	13	0.000118	2	4.78814	NOP56		20		[4..70][48..412][168..219][263..411]	[NOP5NT][SIK1][NOSIC][Nop]	[NOP5NT (NUC127) domain; pfam08156][RNA processing factor Prp31, contains Nop domain [Translation, ribosomal structure and biogenesis]; COG1498][NOSIC (NUC001) domain; pfam08060][Putative snoRNA binding domain; pfam01798]	[314][406][511][519][519][520][520][520][569][570][579][581]	[phosphorylation][phosphorylation][phosphorylation][phosphorylation][phosphorylation][phosphorylation][phosphorylation][phosphorylation][phosphorylation][phosphorylation][phosphorylation][phosphorylation]	[Phosphoserine; propagated from UniProtKB/Swiss-Prot (O00567.4)][][Phosphoserine; propagated from UniProtKB/Swiss-Prot (O00567.4)][][Phosphoserine; propagated from UniProtKB/Swiss-Prot (O00567.4)][][][Phosphoserine; propagated from UniProtKB/Swiss-Prot (O00567.4)][Phosphoserine; propagated from UniProtKB/Swiss-Prot (O00567.4)][Phosphoserine; propagated from UniProtKB/Swiss-Prot (O00567.4)][Phosph…				1	NP_006383.2	329	NP_006383.2	nucleolar protein 56 [Homo sapiens]	0	0	0	0	0	0	0	1	2	2	0	2	2.19	7.567e-05	1	2	2	0	2	2.36	0.00016004	0	0	0	0	0
198	0.000563	15	0.001238	5	0.454766	HSP90AB1		6		[14..724][37..185][191..724][720..724]	[PTZ00272][HATPase_c][HSP90][TPR repeat-binding]	[heat shock protein 83 kDa (Hsp83); Provisional][Histidine kinase-like ATPases; This family includes several ATP-binding proteins for example: histidine kinase, DNA gyrase B, topoisomerases, heat shock protein HSP90, phytochrome-like ATPases and DNA mismatch repair proteins; cd00075][Hsp90 protein; pfam00183][propagated from UniProtKB/Swiss-Prot (P08238.4)]	[order(42,46,49,86,88,90,92..93,130..133,167,173,178..179,][46][order(90,92,130,132)][219][226][255][261][297][305][307][399][435][445][452][481][484][531][532][577][590][624][669][718]	[other][other][other][modified][phosphorylation][phosphorylation][phosphorylation][phosphorylation][phosphorylation][phosphorylation][modified][acetylation][phosphorylation][phosphorylation][acetylation][phosphorylation][modified][phosphorylation][modified][nitrosylation][acetylation][phosphorylation][phosphorylation]	[ATP binding site [chemical binding]][Mg2+ binding site [ion binding]][G-X-G motif][N6-succinyllysine. {ECO:0000250|UniProtKB:P11499}; propagated from UniProtKB/Swiss-Prot (P08238.4)][Phosphoserine. {ECO:0000244|PubMed:18088087, ECO:0000244|PubMed:18318008, ECO:0000244|PubMed:20068231, ECO:0000244|PubMed:21406692}; propagated from UniProtKB/Swiss-Prot (P08238.4)][Phosphoserine. {ECO:0000244|PubMe…				1	NP_001258899.1	78	NP_001258899.1	heat shock protein HSP 90-beta isoform a [Homo sapiens]	3	6	1	5	3.5	5.39	0.00012586	10	24	22	2	22.9565	19.89	0.00071262	14	28	20	8	25.1613	23.48	0.00165191	3	8	7	1	7.77778
199	0.000563	7	0.000686	3	0.8207	HIST1H2AK		6		[1..130][6..120]	[PTZ00017][H2A]	[histone H2A; Provisional][Histone 2A; H2A is a subunit of the nucleosome. The nucleosome is an octamer containing two H2A, H2B, H3, and H4 subunits. The H2A subunit performs essential roles in maintaining structural integrity of the nucleosome, chromatin condensation, and binding...; cd00074]	[2][2][4][4][order(6,10)][6][order(30,33,36..37,43,75,78)][37][39..42][order(52,55..56,59..60,63..64)][105][119][120][120][121][123][126]	[acetylation][phosphorylation][modified][methylation][acetylation][acetylation][DNA binding][modified][other][other][methylation][modified][modified][other][phosphorylation][phosphorylation][modified]	[N-acetylserine. {ECO:0000269|PubMed:11709551, ECO:0000269|PubMed:15823041, ECO:0000269|PubMed:16457589}; propagated from UniProtKB/Swiss-Prot (P0C0S8.2)][Phosphoserine, by RPS6KA5. {ECO:0000269|PubMed:11709551, ECO:0000269|PubMed:15010469}; propagated from UniProtKB/Swiss-Prot (P0C0S8.2)][Citrulline, alternate. {ECO:0000269|PubMed:15823041}; propagated from UniProtKB/Swiss-Prot (P0C0S8.2)][Symme…				1	NP_003501.1	102	NP_003501.1	histone H2A type 1 [Homo sapiens]	3	7	0	7	2.66667	28.46	0.00053407	3	20	0	20	0	26.92	0	3	4	0	4	1.41667	28.46	0.00051798	1	3	0	3	1
200	0.000563	4	0	0	1.79769e+308	RPS27		1		[6..82]	[PLN00209]	[ribosomal protein S27; Provisional]	[11][11][31][78]	[phosphorylation][phosphorylation][phosphorylation][phosphorylation]	[][Phosphoserine; propagated from UniProtKB/Swiss-Prot (P42677.3)][][]				1	NP_001021.1	846	NP_001021.1	40S ribosomal protein S27 isoform 1 [Homo sapiens]	0	0	0	0	0	0	0	0	0	0	0	0	0	0	0	0	0	0	0	0	0	0	0	0	0	0
202	0.000555	1	0.000619	1	0.896607	HMGA2		12		[<3..75][44..63]	[PRK11642][Interaction with E4F1]	[exoribonuclease R; Provisional][propagated from UniProtKB/Swiss-Prot (P52926.1)]	[2][40][44][44][59][105]	[acetylation][phosphorylation][phosphorylation][phosphorylation][phosphorylation][phosphorylation]	[N-acetylserine; propagated from UniProtKB/Swiss-Prot (P52926.1)][Phosphothreonine; propagated from UniProtKB/Swiss-Prot (P52926.1)][][Phosphoserine; propagated from UniProtKB/Swiss-Prot (P52926.1)][][Phosphoserine; propagated from UniProtKB/Swiss-Prot (P52926.1)]				1	NP_003474.1	1765	NP_003474.1	high mobility group protein HMGI-C isoform a [Homo sapiens]	0	0	0	0	0	0	0	2	3	3	0	3	38.53	0.00061857	0	0	0	0	0	0	0	0	0	0	0	0
203	0.000555	5	0	0	1.79769e+308	RPN2		20	2.4.99.18										5	NP_001311228.1;NP_001311231.1;NP_001311232.1;NP_001311233.1;NP_002942.2	657	NP_001311228.1	1 genes:RPN2.NP_001311228.1:dolichyl-diphosphooligosaccharide--protein glycosyltransferase subunit 2 isoform 3 precursor [Homo sapiens] ;NP_001311231.1:dolichyl-diphosphooligosaccharide--protein glycosyltransferase subunit 2 isoform 5 precursor [Homo sapiens] ;NP_001311232.1:dolichyl-diphosphooligosaccharide--protein glycosyltransferase subunit 2 isoform 6 precursor [Homo sapiens] ;NP_001311233.1…	0	0	0	0	0	0	0	0	0	0	0	0	0	0	0	0	0	0	0	0	0	0	0	0	0	0
204	0.000555	1	0	0	1.79769e+308	RAB6A		11		[14..>62][42..50]	[P-loop_NTPase][Effector region (By similarity)]	[P-loop containing Nucleoside Triphosphate Hydrolases; cl21455][propagated from UniProtKB/Swiss-Prot (P20340.3)]	[2][20..27][22..28][45][49..51]	[acetylation][other][other][other][other]	[N-acetylserine; propagated from UniProtKB/Swiss-Prot (P20340.3)][G1 box][GTP/Mg2+ binding site [chemical binding]][G2 box][Switch I region]				4	NP_001230647.1;NP_001230648.1;NP_002860.2;NP_942599.1	1449	NP_001230647.1	1 genes:RAB6A.NP_001230647.1:ras-related protein Rab-6A isoform d [Homo sapiens] ;NP_001230648.1:ras-related protein Rab-6A isoform c [Homo sapiens] ;NP_002860.2:ras-related protein Rab-6A isoform a [Homo sapiens] ;NP_942599.1:ras-related protein Rab-6A isoform b [Homo sapiens] ;	0	0	0	0	0	0	0	0	0	0	0	0	0	0	0	0	0	0	0	0	0	0	0	0	0	0
205	0.000554	7	0.00035	2	1.58286	NAP1L1		12		[75..344][273..279]	[NAP][Nuclear localization signal. {ECO:0000255}]	[Nucleosome assembly protein (NAP); pfam00956][propagated from UniProtKB/Swiss-Prot (P55209.1)]	[2][10][62][64][69][116][143]	[acetylation][phosphorylation][phosphorylation][phosphorylation][phosphorylation][acetylation][phosphorylation]	[N-acetylalanine. {ECO:0000244|PubMed:19413330}; propagated from UniProtKB/Swiss-Prot (P55209.1)][Phosphoserine. {ECO:0000244|PubMed:18669648}; propagated from UniProtKB/Swiss-Prot (P55209.1)][Phosphothreonine. {ECO:0000244|PubMed:16964243, ECO:0000244|PubMed:18669648, ECO:0000244|PubMed:19690332, ECO:0000244|PubMed:20068231, ECO:0000244|PubMed:21406692}; propagated from UniProtKB/Swiss-Prot (P55…				2	NP_001294853.1;NP_004528.1	917	NP_001294853.1	1 genes:NAP1L1.NP_001294853.1:nucleosome assembly protein 1-like 1 isoform 2 [Homo sapiens] ;NP_004528.1:nucleosome assembly protein 1-like 1 isoform 1 [Homo sapiens] ;	0	0	0	0	0	0	0	0	0	0	0	0	0	0	1	1	1	0	1	4.44	0.00012411	0	0	0	0	0
206	0.000552	7	0.000491	4	1.12424	HIST1H1E		6		[34..114]	[H15]	[linker histone 1 and histone 5 domains; the basic subunit of chromatin is the nucleosome, consisting of an octamer of core histones, two full turns of DNA, a linker histone (H1 or H5) and a variable length of linker DNA; H1/H5 are chromatin-associated...; cd00073]	[2][2][2][2][4][17][17][18][18][18][26][26][27][34][34][34][36][36][order(41,53,83,97)][41][46][46][46][52][54][63][64][75][75][75][78..89][85][90][90][97][97][104][109..114][146][146][154][160][168][168][169][169][172][172][186][187][187]	[acetylation][phosphorylation][acetylation][phosphorylation][phosphorylation][acetylation][acetylation][phosphorylation][phosphorylation][phosphorylation][acetylation][methylation][phosphorylation][methylation][methylation][modified][phosphorylation][phosphorylation][DNA binding][phosphorylation][acetylation][acetylation][modified][acetylation][modified][methylation][acetylation][acetylation][met…	[][][N-acetylserine. {ECO:0000269|PubMed:19413330, ECO:0000269|PubMed:20068231, ECO:0000269|PubMed:21406692, ECO:0000269|PubMed:22223895, ECO:0000269|PubMed:22814378}; propagated from UniProtKB/Swiss-Prot (P10412.2)][Phosphoserine. {ECO:0000250|UniProtKB:P16403}; propagated from UniProtKB/Swiss-Prot (P10412.2)][][][N6-acetyllysine. {ECO:0000250|UniProtKB:P15864}; propagated from UniProtKB/Swiss-P…				1	NP_005312.1	591	NP_005312.1	histone H1.4 [Homo sapiens]	3	7	0	7	2.83333	10.96	0.00033684	2	4	0	4	1.83333	10.96	0.00018814	2	4	0	4	2	5.94	0.00043409	0	0	0	0	0
207	0.000547	11	0	0	1.79769e+308	HSD17B12		11	1.1.1.62;1.1.1.330	[<3..>83][50..300][50..289][308..312]	[NADB_Rossmann][DltE][17beta-HSD1_like_SDR_c][Di-lysine motif]	[Rossmann-fold NAD(P)(+)-binding proteins; cl21454][Short-chain dehydrogenase [General function prediction only]; COG0300][17-beta-hydroxysteroid dehydrogenases (17beta-HSDs) types -1, -3, and -12, -like, classical (c) SDRs; cd05356][propagated from UniProtKB/Swiss-Prot (Q53GQ0.2)]	[4..24][order(57,59..62,81..83,106..108,133..135,160,187..189,202,][order(161,189,202,206)][182..202][271..291]	[transmembrane region][other][active][transmembrane region][transmembrane region]	[propagated from UniProtKB/Swiss-Prot (Q53GQ0.2)][putative NAD(P) binding site [chemical binding]][][propagated from UniProtKB/Swiss-Prot (Q53GQ0.2)][propagated from UniProtKB/Swiss-Prot (Q53GQ0.2)]				1	NP_057226.1	203	NP_057226.1	very-long-chain 3-oxoacyl-CoA reductase [Homo sapiens]	0	0	0	0	0	0	0	0	0	0	0	0	0	0	0	0	0	0	0	0	0	0	0	0	0	0
208	0.00054	2	0.001466	4	0.368349	SSBP1		7		[29..>141][33..140]	[Ssb][SSB_OBF]	[Single-stranded DNA-binding protein [Replication, recombination and repair]; COG0629][SSB_OBF: A subfamily of OB folds similar to the OB fold of ssDNA-binding protein (SSB). SSBs bind with high affinity to ssDNA. They bind to and protect ssDNA intermediates during DNA metabolic pathways. All bacterial and eukaryotic SSBs studied to date...; cd04496]	[order(33..36,61..63,83,85,107,116,127,130)][order(38..40,46,56,63..64,81..82,84,86,88,90,104..105,113,][67][79][79][order(107,109,111,138)][113][122]	[other][other][phosphorylation][phosphorylation][phosphorylation][other][acetylation][modified]	[dimer interface [polypeptide binding]][ssDNA binding site [nucleotide binding]][Phosphoserine. {ECO:0000250|UniProtKB:Q9CYR0}; propagated from UniProtKB/Swiss-Prot (Q04837.1)][][Phosphoserine. {ECO:0000244|PubMed:17525332}; propagated from UniProtKB/Swiss-Prot (Q04837.1)][tetramer (dimer of dimers) interface [polypeptide binding]][N6-acetyllysine. {ECO:0000244|PubMed:19608861}; propagated from U…				1	NP_003134.1	1522	NP_003134.1	single-stranded DNA-binding protein, mitochondrial precursor [Homo sapiens]	1	2	2	0	2	10.14	0.00035184	3	4	4	0	4	32.43	0.00060742	3	6	6	0	6	26.35	0.001927	0	0	0	0	0
209	0.00054	9	0.000223	2	2.42152	SUPT16H		14		[5..1001][5..168][180..420][529..689][806..894]	[COG5406][FACT-Spt16_Nlob][CDC68-like][SPT16][Rtt106]	[Nucleosome binding factor SPN, SPT16 subunit [Transcription, Replication, recombination and repair, Chromatin structure and dynamics]][FACT complex subunit SPT16 N-terminal lobe domain; pfam14826][Related to aminopeptidase P and aminopeptidase M, a member of this domain family is present in cell division control protein 68, a transcription factor; cd01091][FACT complex subunit (SPT16/CDC68); pfa…	[2][139][188][196][223][order(248,267,285,350,380,404)][508][513][650][732][786][903][904][979][979][982][982][986][986][1015]	[acetylation][acetylation][phosphorylation][acetylation][acetylation][active][phosphorylation][acetylation][phosphorylation][acetylation][acetylation][phosphorylation][acetylation][phosphorylation][phosphorylation][phosphorylation][phosphorylation][phosphorylation][phosphorylation][phosphorylation]	[N-acetylalanine. {ECO:0000244|PubMed:22223895, ECO:0000244|PubMed:22814378, ECO:0000269|Ref.3, ECO:0000269|Ref.4}; propagated from UniProtKB/Swiss-Prot (Q9Y5B9.1)][N6-acetyllysine. {ECO:0000244|PubMed:19608861}; propagated from UniProtKB/Swiss-Prot (Q9Y5B9.1)][Phosphoserine. {ECO:0000244|PubMed:21406692}; propagated from UniProtKB/Swiss-Prot (Q9Y5B9.1)][N6-acetyllysine. {ECO:0000244|PubMed:19608…				1	NP_009123.1	612	NP_009123.1	FACT complex subunit SPT16 [Homo sapiens]	0	0	0	0	0	0	0	8	15	15	0	15	15.57	0.00032198	0	0	0	0	0	0	0	1	1	1	0	1
210	0.00054	1	0	0	1.79769e+308	MRPL13		8		[18..131]	[Ribosomal_L13]	[Ribosomal protein L13. Protein L13, a large ribosomal subunit protein, is one of five proteins required for an early folding intermediate of 23S rRNA in the assembly of the large subunit. L13 is situated on the bottom of the large subunit, near the...; cd00392]	[2][order(27,29..30,33,36,40,68,70,98..99,105..107,109..111,][99]	[acetylation][other][other]	[N-acetylserine. {ECO:0000244|PubMed:25944712}; propagated from UniProtKB/Swiss-Prot (Q9BYD1.1)][23S rRNA interface [nucleotide binding]][L3 interface [polypeptide binding]]				1	NP_054797.2	1443	NP_054797.2	39S ribosomal protein L13, mitochondrial [Homo sapiens]	0	0	0	0	0	0	0	0	0	0	0	0	0	0	0	0	0	0	0	0	0	0	0	0	0	0
211	0.000537	4	0	0	1.79769e+308	RDH11		14	1.1.1.300	[41..314][41..309]	[PRK06197][NADB_Rossmann]	[short chain dehydrogenase; Provisional][Rossmann-fold NAD(P)(+)-binding proteins; cl21454]	[1..21][order(48,50..51,53,72..74,127..129,181..183,202,206,][112][order(149,183,202,206)]	[transmembrane region][other][acetylation][active]	[propagated from UniProtKB/Swiss-Prot (Q8TC12.2)][NAD(P) binding site [chemical binding]][N6-acetyllysine. {ECO:0000269|PubMed:19608861}; propagated from UniProtKB/Swiss-Prot (Q8TC12.2)][]				1	NP_057110.3	800	NP_057110.3	retinol dehydrogenase 11 isoform 1 precursor [Homo sapiens]	0	0	0	0	0	0	0	0	0	0	0	0	0	0	0	0	0	0	0	0	0	0	0	0	0	0
212	0.000535	11	0.00238	5	0.22479	NUDT21		16		[2..147][35..222][81..160][102..104][109..130]	[Necessary for RNA-binding][NUDIX_2][Necessary for interactions with PAPOLA and PABPN1][Interaction with RNA][Nudix box]	[propagated from UniProtKB/Swiss-Prot (O43809.1)][Nucleotide hydrolase; pfam13869][propagated from UniProtKB/Swiss-Prot (O43809.1)][propagated from UniProtKB/Swiss-Prot (O43809.1)][propagated from UniProtKB/Swiss-Prot (O43809.1)]	[2][23][29][40][40][55][56][63][order(109..111,121..129)][208]	[acetylation][acetylation][acetylation][phosphorylation][phosphorylation][other][acetylation][other][other][other]	[N-acetylserine. {ECO:0000269|Ref.6}; propagated from UniProtKB/Swiss-Prot (O43809.1)][N6-acetyllysine. {ECO:0000244|PubMed:19608861, ECO:0000269|PubMed:17172643}; propagated from UniProtKB/Swiss-Prot (O43809.1)][N6-acetyllysine. {ECO:0000244|PubMed:19608861}; propagated from UniProtKB/Swiss-Prot (O43809.1)][][Phosphotyrosine. {ECO:0000244|PubMed:15592455}; propagated from UniProtKB/Swiss-Prot (O…				1	NP_008937.1	215	NP_008937.1	cleavage and polyadenylation specificity factor subunit 5 [Homo sapiens]	4	7	7	0	7	31.72	0.00080287	9	34	34	0	34	65.64	0.00336623	7	13	13	0	13	41.85	0.00272213	2	7	7	0	7
214	0.000534	9	0	0	1.79769e+308	MRPL10		17		[81..226]	[Ribosomal_L10]	[Ribosomal protein L10 family, L10 subfamily; composed of bacterial 50S ribosomal protein and eukaryotic mitochondrial 39S ribosomal protein, L10. L10 occupies the L7/L12 stalk of the ribosome. The N-terminal domain (NTD) of L10 interacts with L11 protein...; cd05797]	[order(83,127..130,133)][order(162,181,184,200,203..204,207..208,210..215,217..219,]	[other][other]	[23S rRNA interface [nucleotide binding]][Interface with L7/L12 ribosomal proteins [polypeptide binding]]				2	NP_660298.2;NP_683685.1	350	NP_660298.2	1 genes:MRPL10.NP_660298.2:39S ribosomal protein L10, mitochondrial isoform a precursor [Homo sapiens] ;NP_683685.1:39S ribosomal protein L10, mitochondrial isoform b [Homo sapiens] ;	0	0	0	0	0	0	0	0	0	0	0	0	0	0	0	0	0	0	0	0	0	0	0	0	0	0
215	0.000533	6	0.000537	1	0.992551	ANP32B		9		[16..40][43..64][65..84][88..133][89..110][90..113][115..141]	[LRR 1. {ECO:0000269|PubMed:20538007}][LRR 2. {ECO:0000269|PubMed:20538007}][LRR 3. {ECO:0000269|PubMed:20538007}][LRR_4][LRR 4. {ECO:0000269|PubMed:20538007}][leucine-rich repeat][leucine-rich repeat]	[propagated from UniProtKB/Swiss-Prot (Q92688.1)][propagated from UniProtKB/Swiss-Prot (Q92688.1)][propagated from UniProtKB/Swiss-Prot (Q92688.1)][Leucine Rich repeats (2 copies); pfam12799][propagated from UniProtKB/Swiss-Prot (Q92688.1)][leucine-rich repeat [structural motif]][leucine-rich repeat [structural motif]]	[86][158][244][244]	[acetylation][phosphorylation][phosphorylation][phosphorylation]	[N6-acetyllysine. {ECO:0000244|PubMed:19608861}; propagated from UniProtKB/Swiss-Prot (Q92688.1)][Phosphoserine. {ECO:0000250|UniProtKB:Q9EST6}; propagated from UniProtKB/Swiss-Prot (Q92688.1)][][Phosphothreonine. {ECO:0000244|PubMed:17081983, ECO:0000244|PubMed:18318008, ECO:0000244|PubMed:20068231, ECO:0000244|PubMed:21406692, ECO:0000244|PubMed:24275569}; propagated from UniProtKB/Swiss-Prot (…				1	NP_006392.1	1121	NP_006392.1	acidic leucine-rich nuclear phosphoprotein 32 family member B [Homo sapiens]	0	0	0	0	0	0	0	4	9	3	6	6	21.12	0.00053724	1	1	0	1	0	6.37	0	0	0	0	0	0
216	0.000533	7	0.000361	2	1.47645	RPL22		1		[21..119]	[Ribosomal_L22e]	[Ribosomal L22e protein family; pfam01776]	[62][69]	[phosphorylation][modified]	[Phosphothreonine. {ECO:0000250|UniProtKB:P67984}; propagated from UniProtKB/Swiss-Prot (P35268.2)][N6-succinyllysine. {ECO:0000250|UniProtKB:P67984}; propagated from UniProtKB/Swiss-Prot (P35268.2)]				1	NP_000974.1	896	NP_000974.1	60S ribosomal protein L22 [Homo sapiens]	0	0	0	0	0	0	0	1	2	2	0	2	20.31	0.00035116	1	1	1	0	1	10.16	0.00037135	0	0	0	0	0
217	0.000532	1	0.000424	1	1.25472	TCEB1		8		[16..112]	[Skp1]	[Found in Skp1 protein family; smart00512]							2	NP_001191788.1;NP_001191792.1	1818	NP_001191788.1	1 genes:ELOC.NP_001191788.1:elongin-C isoform a [Homo sapiens] ;NP_001191792.1:elongin-C isoform b [Homo sapiens] ;	0	0	0	0	0	0	0	0	0	0	0	0	0	0	1	1	1	0	1	17.86	0.0004244	0	0	0	0	0
218	0.000532	6	0	0	1.79769e+308	ARID4A		14		[58..113][168..263][312..401][<602..633][951..964]	[TUDOR][RBB1NT][BRIGHT][CHROMO][Retinoblastoma protein binding. {ECO:0000255}]	[Tudor domain; smart00333][RBB1NT (NUC162) domain; pfam08169][BRIGHT, ARID (A/T-rich interaction domain) domain; smart00501][Chromatin organization modifier (chromo) domain is a conserved region of around 50 amino acids found in a variety of chromosomal proteins, which appear to play a role in the functional organization of the eukaryotic nucleus. Experimental evidence...; cd00024][propagated fro…	[order(610,612,615,619,623,627..628)][676][1109][1109]	[other][phosphorylation][phosphorylation][phosphorylation]	[histone binding site][Phosphoserine. {ECO:0000244|PubMed:19690332}; propagated from UniProtKB/Swiss-Prot (P29374.3)][][Phosphoserine. {ECO:0000244|PubMed:19690332}; propagated from UniProtKB/Swiss-Prot (P29374.3)]				1	NP_002883.3	525	NP_002883.3	AT-rich interactive domain-containing protein 4A isoform I [Homo sapiens]	0	0	0	0	0	0	0	0	0	0	0	0	0	0	0	0	0	0	0	0	0	0	0	0	0	0
219	0.000532	4	0	0	1.79769e+308	SRP54		14		[52..247][277..382]	[SRP54][SRP_SPB]	[SRP54-type protein, GTPase domain; pfam00448][Signal peptide binding domain; pfam02978]							2	NP_001139754.1;NP_003127.1	787	NP_001139754.1	1 genes:SRP54.NP_001139754.1:signal recognition particle 54 kDa protein isoform 2 [Homo sapiens] ;NP_003127.1:signal recognition particle 54 kDa protein isoform 1 [Homo sapiens] ;	0	0	0	0	0	0	0	0	0	0	0	0	0	0	0	0	0	0	0	0	0	0	0	0	0	0
220	0.000531	4	0	0	1.79769e+308	DDOST		1	2.4.99.18	[47..456]	[DDOST_48kD]	[Oligosaccharyltransferase 48 kDa subunit beta; pfam03345]	[428..447]	[transmembrane region]	[propagated from UniProtKB/Swiss-Prot (P39656.4)]				2	NP_005207.2;NP_005207.3	789	NP_005207.2	1 genes:DDOST. 1 proteins in this group did not match any genes. NP_005207.2:dolichyl-diphosphooligosaccharide--protein glycosyltransferase 48 kDa subunit precursor [Homo sapiens] ;NP_005207.3:dolichyl-diphosphooligosaccharide--protein glycosyltransferase 48 kDa subunit precursor [Homo sapiens] ;	0	0	0	0	0	0	0	0	0	0	0	0	0	0	0	0	0	0	0	0	0	0	0	0	0	0
221	0.00053	2	0	0	1.79769e+308	NDRG1													2	NP_001361773.1;NP_001361774.1	1220	NP_001361773.1	0 genes:. 2 proteins in this group did not match any genes. NP_001361773.1:protein NDRG1 isoform 4 [Homo sapiens] ;NP_001361774.1:protein NDRG1 isoform 1 [Homo sapiens] ;	0	0	0	0	0	0	0	0	0	0	0	0	0	0	0	0	0	0	0	0	0	0	0	0	0	0
222	0.000524	11	0.001791	3	0.292574	DYNLL1		12		[1..89][67..89]	[PTZ00059][Interaction with ESR1]	[dynein light chain; Provisional][propagated from UniProtKB/Swiss-Prot (P63167.1)]	[36][88][88]	[acetylation][phosphorylation][phosphorylation]	[N6-acetyllysine. {ECO:0000244|PubMed:19608861}; propagated from UniProtKB/Swiss-Prot (P63167.1)][][Phosphoserine. {ECO:0000269|PubMed:15193260}; propagated from UniProtKB/Swiss-Prot (P63167.1)]				1	NP_003737.1	373	NP_003737.1	dynein light chain 1, cytoplasmic [Homo sapiens]	3	7	6	1	6.75	38.2	0.00197462	3	5	2	3	5	49.44	0.00126261	1	4	4	0	4	24.72	0.0021363	0	0	0	0	0
223	0.000523	7	7.6e-05	1	6.88158	TUBB2B		6		[1..430][2..426]	[PLN00220][beta_tubulin]	[tubulin beta chain; Provisional][The beta-tubulin family; cd02187]	[order(2,131,245..247,251,256,258..260,322..324,327,][order(10..12,15,138,140..144,181,204,222,226)][order(22..23,26..27,215,224,227..228,234,270,272..274,][40][55][58][58][order(70..71,98..100,103,179,181,222)][172][318]	[other][other][other][phosphorylation][phosphorylation][acetylation][modified][other][phosphorylation][methylation]	[beta/alpha domain interface [polypeptide binding]][nucleotide binding site [chemical binding]][Taxol binding site [chemical binding]][Phosphoserine. {ECO:0000250|UniProtKB:P99024}; propagated from UniProtKB/Swiss-Prot (Q9BVA1.1)][Phosphothreonine. {ECO:0000250|UniProtKB:Q3KRE8}; propagated from UniProtKB/Swiss-Prot (Q9BVA1.1)][N6-acetyllysine, alternate. {ECO:0000250|UniProtKB:P07437}; propagate…				1	NP_821080.1	62	NP_821080.1	tubulin beta-2B chain [Homo sapiens]	13	44	0	44	0	26.74	0	20	112	0	112	1.5	49.89	7.576e-05	10	30	0	30	0	30.34	0	4	11	0	11	0
224	0.000519	8	0.001393	3	0.372577	SRSF9		12		[15..86][15..84][111..186][112..174][188..200]	[RRM1_SRSF9][RRM][RRM2_SRSF9][RRM][Interacts with SAFB1]	[RNA recognition motif 1 in vertebrate serine/arginine-rich splicing factor 9 (SRSF9); cd12598][RNA recognition motif; smart00360][RNA recognition motif 2 in vertebrate serine/arginine-rich splicing factor 9 (SRSF9); cd12768][RNA recognition motif; smart00360][propagated from UniProtKB/Swiss-Prot (Q13242.1)]	[189][189][190][192][193][195][204][204][208][208][211][211][214][216][216]	[phosphorylation][phosphorylation][phosphorylation][phosphorylation][phosphorylation][phosphorylation][phosphorylation][phosphorylation][phosphorylation][phosphorylation][phosphorylation][phosphorylation][phosphorylation][phosphorylation][phosphorylation]	[][Phosphoserine; propagated from UniProtKB/Swiss-Prot (Q13242.1)][][Phosphotyrosine; propagated from UniProtKB/Swiss-Prot (Q13242.1)][Phosphoserine; propagated from UniProtKB/Swiss-Prot (Q13242.1)][Phosphoserine; propagated from UniProtKB/Swiss-Prot (Q13242.1)][][Phosphoserine; propagated from UniProtKB/Swiss-Prot (Q13242.1)][][Phosphoserine; propagated from UniProtKB/Swiss-Prot (Q13242.1)][][Ph…				1	NP_003760.1	596	NP_003760.1	serine/arginine-rich splicing factor 9 [Homo sapiens]	2	3	3	0	3	9.95	0.00035343	4	8	8	0	8	18.1	0.00081356	8	14	14	0	14	33.03	0.00301111	0	0	0	0	0
225	0.000517	13	0.001353	5	0.382114	NACA		12	5.3.99.3	[784..925][791..840][879..924]	[EGD2][NAC][UBA_NACA_NACP1]	[Transcription factor homologous to NACalpha-BTF3 [Transcription]; COG1308][NAC domain; pfam01849][UBA-like domain found in nascent polypeptide-associated complex subunit alpha (NACA) and putative NACA-like protein (NACP1); cd14415]							3	NP_001106674.2;NP_001352825.1;NP_005585.1	128	NP_001106674.2	1 genes:NACA.NP_001106674.2:nascent polypeptide-associated complex subunit alpha isoform a [Homo sapiens] ;NP_001352825.1:nascent polypeptide-associated complex subunit alpha isoform d [Homo sapiens] ;NP_005585.1:nascent polypeptide-associated complex subunit alpha isoform b [Homo sapiens] ;	3	26	26	0	26	4.54	0.00073182	8	40	40	0	40	7.89	0.00097187	7	22	22	0	22	5.95	0.0011305	4	16	16	0	16
226	0.000514	9	0	0	1.79769e+308	DIMT1		5	2.1.1.183	[60..160]	[AdoMet_MTases]	[S-adenosylmethionine-dependent methyltransferases (SAM or AdoMet-MTase), class I; AdoMet-MTases are enzymes that use S-adenosyl-L-methionine (SAM or AdoMet) as a substrate for methyltransfer, creating the product S-adenosyl-L-homocysteine (AdoHcy); cd02440]	[order(63..69,85..86,112..114,128)]	[other]	[S-adenosylmethionine binding site [chemical binding]]				1	NP_055288.1	355	NP_055288.1	probable dimethyladenosine transferase isoform 1 [Homo sapiens]	0	0	0	0	0	0	0	0	0	0	0	0	0	0	0	0	0	0	0	0	0	0	0	0	0	0
227	0.000512	10	0.001363	3	0.375642	MRTO4		1		[21..183]	[Ribosomal_P0_like]	[Ribosomal protein L10 family, P0-like protein subfamily; composed of uncharacterized eukaryotic proteins with similarity to the 60S ribosomal protein P0, including the Saccharomyces cerevisiae protein called mRNA turnover protein 4 (MRT4). MRT4 may be...; cd05796]	[order(23..24,27,69..72,75)][order(110,130,134,152,155..156,159..160,162..165,168..170,][225][229][233]	[other][other][phosphorylation][phosphorylation][phosphorylation]	[23S rRNA interface [nucleotide binding]][putative Interface with L7/L12 ribosomal proteins [polypeptide binding]][Phosphoserine. {ECO:0000250|UniProtKB:Q9D0I8}; propagated from UniProtKB/Swiss-Prot (Q9UKD2.2)][Phosphoserine. {ECO:0000250|UniProtKB:Q9D0I8}; propagated from UniProtKB/Swiss-Prot (Q9UKD2.2)][Phosphoserine. {ECO:0000250|UniProtKB:Q9D0I8}; propagated from UniProtKB/Swiss-Prot (Q9UKD2.…				1	NP_057267.2	436	NP_057267.2	mRNA turnover protein 4 homolog [Homo sapiens]	0	0	0	0	0	0	0	8	21	21	0	21	37.66	0.00197475	4	6	6	0	6	17.99	0.00119329	0	0	0	0	0
228	0.000512	1	0.000368	2	1.3913	RP9		7		[1..155]	[PIM1-binding (By similarity)]	[propagated from UniProtKB/Swiss-Prot (Q8TA86.2)]							1	NP_976033.1	1715	NP_976033.1	retinitis pigmentosa 9 protein [Homo sapiens]	0	0	0	0	0	0	0	2	3	3	0	3	5.43	0.00030508	1	2	2	0	2	4.07	0.00043016	0	0	0	0	0
229	0.000509	4	0	0	1.79769e+308	DNAJB1		19		[62..226]	[DnaJ_C]	[C-terminal substrate binding domain of DnaJ and HSP40; cd10747]	[order(66,81..86,101,125)][order(162..163,166..167,188..191,222..226)]	[other][other]	[substrate binding site [polypeptide binding]][dimer interface [polypeptide binding]]				2	NP_001300893.1;NP_006136.1	854	NP_001300893.1	1 genes:DNAJB1.NP_001300893.1:dnaJ homolog subfamily B member 1 isoform 2 [Homo sapiens] ;NP_006136.1:dnaJ homolog subfamily B member 1 isoform 1 [Homo sapiens] ;	0	0	0	0	0	0	0	0	0	0	0	0	0	0	0	0	0	0	0	0	0	0	0	0	0	0
230	0.000506	2	0	0	1.79769e+308	NID2		14		[108..273][488..523][527..751][763..799][801..834][852..890][892..925][939..1005][1019..1084][1134..1172][1154..1197][1178..1220][1198..1240][1221..1265][1241..1285][1266..1308][1286..1327][1329..1373]	[NIDO][EGF_3][nidG2][EGF_3][EGF_CA][EGF_3][EGF_CA][TY][TY][LY][LDL-receptor class B 1][LY][LDL-receptor class B 2][LY][LDL-receptor class B 3][LY][LDL-receptor class B 4][LDL-receptor class B 5]	[Extracellular domain of unknown function in nidogen (entactin) and hypothetical proteins; smart00539][EGF domain; pfam12947][Nidogen, G2 domain; Nidogen is an important component of the basement membrane, an extracellular sheet-like matrix. Nidogen is a multifunctional protein that interacts with many other basement membrane proteins, like collagen, perlecan, lamin, and has a...; cd00255][EGF do…	[order(531,555,557,564,566,568,732,737,741,743)][order(801,804,820)][order(892,895,909)][order(944,958,976,980)][order(1023,1038,1056,1060)]	[other][other][other][other][other]	[collagen/perlecan interaction surface [polypeptide binding]][Ca2+ binding site [ion binding]][Ca2+ binding site [ion binding]][protease interaction site][protease interaction site]				1	NP_031387.3	1191	NP_031387.3	nidogen-2 precursor [Homo sapiens]	0	0	0	0	0	0	0	0	0	0	0	0	0	0	0	0	0	0	0	0	0	0	0	0	0	0
231	0.000504	3	0.000115	1	4.38261	PSMD10		X		[1..71][1..37][13..60][36..159][39..226][44..136][110..202][171..226][171..203]	[Interaction with RB1][Required for nuclear localization][Ank_4][ANK][Interaction with RELA][Ank_2][Ank_2][Interaction with RB1][Ank]	[propagated from UniProtKB/Swiss-Prot (O75832.1)][propagated from UniProtKB/Swiss-Prot (O75832.1)][Ankyrin repeats (many copies); pfam13637][ankyrin repeats; ankyrin repeats mediate protein-protein interactions in very diverse families of proteins. The number of ANK repeats in a protein can range from 2 to over 20 (ankyrins, for example). ANK repeats may occur in combinations with other...; cd002…							2	NP_002805.1;NP_736606.1	1635	NP_002805.1	1 genes:PSMD10.NP_002805.1:26S proteasome non-ATPase regulatory subunit 10 isoform 1 [Homo sapiens] ;NP_736606.1:26S proteasome non-ATPase regulatory subunit 10 isoform 2 [Homo sapiens] ;	1	1	1	0	1	9.29	0.0001152	0	0	0	0	0	0	0	0	0	0	0	0	0	0	0	0	0	0	0
232	0.000502	4	0.001754	4	0.286203	SRSF7		2		[12..88][12..79][81..98][153..226]	[RRM_SRSF7][RRM][Sufficiernt for interaction with NXF1][6 X 8 AA repeats of R-R-S-R-S-X-S-X]	[RNA recognition motif in vertebrate serine/arginine-rich splicing factor 7 (SRSF7); cd12646][RNA recognition motif; smart00360][propagated from UniProtKB/Swiss-Prot (Q16629.1)][propagated from UniProtKB/Swiss-Prot (Q16629.1)]	[24][order(41,43..45,49,51,82,84)][163][165][167][171][173][175][192][192][194][194][196][231][231][233][233]	[acetylation][other][phosphorylation][phosphorylation][phosphorylation][phosphorylation][phosphorylation][phosphorylation][phosphorylation][phosphorylation][phosphorylation][phosphorylation][phosphorylation][phosphorylation][phosphorylation][phosphorylation][phosphorylation]	[N6-acetyllysine; propagated from UniProtKB/Swiss-Prot (Q16629.1)][putative RNA binding site [nucleotide binding]][][][][][][][][Phosphoserine; propagated from UniProtKB/Swiss-Prot (Q16629.1)][][Phosphoserine; propagated from UniProtKB/Swiss-Prot (Q16629.1)][Phosphoserine; propagated from UniProtKB/Swiss-Prot (Q16629.1)][][Phosphoserine; propagated from UniProtKB/Swiss-Prot (Q16629.1)][][Phosphos…				1	NP_001026854.1	424	NP_001026854.1	serine/arginine-rich splicing factor 7 isoform 1 [Homo sapiens]	4	11	11	0	11	24.37	0.00120334	5	17	9	8	12.1304	21.43	0.00114549	5	10	9	1	9.45	21.01	0.00188732	1	8	0	8	0
233	0.000498	5	0	0	1.79769e+308	TTC1		5		[114..186][116..149][119..144][149..184][153..220][155..188][158..188][189..222][189..221][189..217]	[TPR_11][TPR 1][TPR repeat][TPR repeat][TPR_11][TPR 2][TPR_1][TPR 3][TPR][TPR repeat]	[TPR repeat; pfam13414][propagated from UniProtKB/Swiss-Prot (Q99614.1)][TPR repeat [structural motif]][TPR repeat [structural motif]][TPR repeat; pfam13414][propagated from UniProtKB/Swiss-Prot (Q99614.1)][Tetratricopeptide repeat; pfam00515][propagated from UniProtKB/Swiss-Prot (Q99614.1)][Tetratricopeptide repeats; smart00028][TPR repeat [structural motif]]	[83][90][order(120..121,124..125,127,156,159..160,163..164,]	[phosphorylation][phosphorylation][other]	[Phosphoserine. {ECO:0000244|PubMed:18669648, ECO:0000244|PubMed:20068231, ECO:0000244|PubMed:21406692}; propagated from UniProtKB/Swiss-Prot (Q99614.1)][Phosphoserine. {ECO:0000244|PubMed:18669648}; propagated from UniProtKB/Swiss-Prot (Q99614.1)][putative protein binding surface [polypeptide binding]]				1	NP_001269429.1	670	NP_001269429.1	tetratricopeptide repeat protein 1 [Homo sapiens]	0	0	0	0	0	0	0	0	0	0	0	0	0	0	0	0	0	0	0	0	0	0	0	0	0	0
234	0.000497	5	0.000207	1	2.40097	HINT1		5		[16..118][110..114]	[PKCI_related][Histidine triad motif]	[Protein Kinase C Interacting protein related (PKCI): PKCI and related proteins belong to the ubiquitous HIT family of hydrolases that act on alpha-phosphates of ribonucleotides. The members of this subgroup have a conserved HxHxHxx motif (x is a...; cd01276][propagated from UniProtKB/Swiss-Prot (P49773.2)]	[2][21][30][order(41,43..44,51,53,99,106,108,112,114)][45][72][order(110,112,114..116)][112]	[acetylation][acetylation][acetylation][active][phosphorylation][phosphorylation][other][active]	[N-acetylalanine. {ECO:0000244|PubMed:22814378}; propagated from UniProtKB/Swiss-Prot (P49773.2)][N6-acetyllysine. {ECO:0000244|PubMed:19608861}; propagated from UniProtKB/Swiss-Prot (P49773.2)][N6-acetyllysine. {ECO:0000244|PubMed:19608861}; propagated from UniProtKB/Swiss-Prot (P49773.2)][nucleotide binding site/active site [active]][Phosphoserine. {ECO:0000250|UniProtKB:P70349}; propagated fro…				1	NP_005331.1	1538	NP_005331.1	histidine triad nucleotide-binding protein 1 [Homo sapiens]	1	1	1	0	1	11.11	0.00020663	0	0	0	0	0	0	0	0	0	0	0	0	0	0	0	0	0	0	0
235	0.000494	8	0.000489	1	1.01022	RPL17		18		[15..150]	[Ribosomal_L22]	[Ribosomal protein L22/L17e. L22 (L17 in eukaryotes) is a core protein of the large ribosomal subunit. It is the only ribosomal protein that interacts with all six domains of 23S rRNA, and is one of the proteins important for directing the proper...; cd00336]	[order(15..16,38..40,42..43,45..46,99..104,112..117,][order(18,20,23,25..27,30,34,37,97,101,104,116,118..120,]	[other][other]	[putative translocon binding site][protein-rRNA interface [nucleotide binding]]				3	NP_001186271.1;NP_001186284.1;NP_001356484.1	915	NP_001186271.1	2 genes:RPL17,RPL17-C18orf32. 1 proteins in this group did not match any genes. NP_001186271.1:60S ribosomal protein L17 isoform a [Homo sapiens] ;NP_001186284.1:RPL17-C18orf32 protein isoform 1 [Homo sapiens] ;NP_001356484.1:60S ribosomal protein L17 isoform c [Homo sapiens] ;	0	0	0	0	0	0	0	3	4	4	0	4	23.91	0.00048858	0	0	0	0	0	0	0	0	0	0	0	0
237	0.000485	1	0	0	1.79769e+308	H2AFY2		10		[2..125][5..117][178..364]	[PTZ00017][H2A][Macro_H2A_like]	[histone H2A; Provisional][Histone 2A; H2A is a subunit of the nucleosome. The nucleosome is an octamer containing two H2A, H2B, H3, and H4 subunits. The H2A subunit performs essential roles in maintaining structural integrity of the nucleosome, chromatin condensation, and binding...; cd00074][Macro domain, Macro_H2A_like family. The macro domain is a high-affinity ADP-ribose binding module found…	[order(27,30,33..34,40,72,75)][36..39][order(49,52..53,56..57,60..61)][117][order(203,227,317,351)]	[DNA binding][other][other][other][other]	[DNA binding site [nucleotide binding]][homodimerization interface [polypeptide binding]][H2A-H2B dimerization interface [polypeptide binding]][ubiquitination site][OAADPR binding site]				1	NP_061119.1	1145	NP_061119.1	core histone macro-H2A.2 [Homo sapiens]	0	0	0	0	0	0	0	1	1	0	1	0	4.57	0	0	0	0	0	0	0	0	0	0	0	0	0
238	0.000483	7	0.000701	2	0.689016	CSTB		21		[4..>79][46..50]	[CY][Secondary area of contact]	[Cystatin-like domain; Cystatins are a family of cysteine protease inhibitors that occur mainly as single domain proteins. However some extracellular proteins such as kininogen, His-rich glycoprotein and fetuin also contain these domains; cd00042][propagated from UniProtKB/Swiss-Prot (P04080.2)]	[1][order(4,46..48,50)][4]	[acetylation][other][other]	[N-acetylmethionine. {ECO:0000244|PubMed:19413330, ECO:0000244|PubMed:22223895}; propagated from UniProtKB/Swiss-Prot (P04080.2)][putative proteinase inhibition site][Reactive site; propagated from UniProtKB/Swiss-Prot (P04080.2)]				1	NP_000091.1	898	NP_000091.1	cystatin-B [Homo sapiens]	0	0	0	0	0	0	0	2	4	4	0	4	33.67	0.00091733	1	1	1	0	1	21.43	0.00048503	0	0	0	0	0
239	0.000482	13	0.001258	2	0.383148	RUVBL1		3	3.6.4.12	[2..455][40..>123]	[TIP49][AAA]	[DNA helicase TIP49, TBP-interacting protein [Transcription]; COG1224][The AAA+ (ATPases Associated with a wide variety of cellular Activities) superfamily represents an ancient group of ATPases belonging to the ASCE (for additional strand, catalytic E) division of the P-loop NTPase fold. The ASCE division also includes ABC; cd00009]	[70..77][71..78][453]	[other][other][acetylation]	[Walker A motif][ATP binding site [chemical binding]][N6-acetyllysine. {ECO:0000244|PubMed:19608861}; propagated from UniProtKB/Swiss-Prot (Q9Y265.1)]				1	NP_003698.1	332	NP_003698.1	ruvB-like 1 isoform 1 [Homo sapiens]	0	0	0	0	0	0	0	2	2	2	0	2	5.48	9.857e-05	0	0	0	0	0	0	0	0	0	0	0	0
240	0.000481	7	0.001387	5	0.346792	PFN1		17		[3..140]	[PROF]	[Profilin binds actin monomers, membrane polyphosphoinositides such as PI(4,5)P2, and poly-L-proline. Profilin can inhibit actin polymerization into F-actin by binding to monomeric actin (G-actin) and terminal F-actin subunits, but - as a regulator of the...; cd00148]	[2][order(4,7,30,32,134,140)][32][order(60,74..75,77,89,94,120..122,126,130)][order(70,89)][85][105][108][129][129][129][138]	[acetylation][other][modified][other][other][phosphorylation][acetylation][acetylation][phosphorylation][phosphorylation][phosphorylation][phosphorylation]	[N-acetylalanine; propagated from UniProtKB/Swiss-Prot (P07737.2)][poly-proline binding site][proteolytic cleavage site][actin interaction site [polypeptide binding]][putative PIP2-interaction site][Phosphoserine; propagated from UniProtKB/Swiss-Prot (P07737.2)][N6-acetyllysine; propagated from UniProtKB/Swiss-Prot (P07737.2)][N6-acetyllysine; propagated from UniProtKB/Swiss-Prot (P07737.2)][][][…				1	NP_005013.1	498	NP_005013.1	profilin-1 isoform 2 [Homo sapiens]	4	9	9	0	9	33.57	0.00167373	1	1	1	0	1	10	0.00016053	2	3	3	0	3	20	0.00101855	1	1	1	0	1
241	0.000478	2	0.000528	1	0.905303	MLLT11		1		[3..>28][56..>90]	[AF1Q][AF1Q]	[Drug resistance and apoptosis regulator; pfam15017][Drug resistance and apoptosis regulator; pfam15017]							1	NP_006809.1	1760	NP_006809.1	protein AF1q [Homo sapiens]	0	0	0	0	0	0	0	0	0	0	0	0	0	0	1	1	1	0	1	25.56	0.00052814	0	0	0	0	0
242	0.000478	1	0	0	1.79769e+308	RAB11B		19		[5..217][9..173][40..48]	[PLN03110][Rab11_like][Effector region (By similarity)]	[Rab GTPase; Provisional][Rab GTPase family 11 (Rab11)-like includes Rab11a, Rab11b, and Rab25; cd01868][propagated from UniProtKB/Swiss-Prot (Q15907.4)]	[2][9..13][18..25][order(20..26,37,40,43,69,124..125,127,154..156)][order(26..37,39..42)][order(36,41..49)][order(41,45..52,59,61)][43][order(44,46..48,63,65,72..73,76,80,82..85,172)][order(44..45,47,65..66,73,75,77..79)][44..48][61..65][66..69][order(69,71..81)][72..77][80..84][89..94][117..121][124..127][154..156][170..173]	[acetylation][other][other][other][other][other][other][other][other][other][other][other][other][other][other][other][other][other][other][other][other]	[N-acetylglycine; propagated from UniProtKB/Swiss-Prot (Q15907.4)][Rab subfamily motif 1 (RabSF1)][G1 box][GTP/Mg2+ binding site [chemical binding]][Rab subfamily motif 2 (RabSF2)][Switch I region][putative GEF interaction site [polypeptide binding]][G2 box][putative effector interaction site][putative GDI interaction site [polypeptide binding]][Rab family motif 1 (RabF1)][Rab family motif 2 (Rab…				1	NP_004209.2	1320	NP_004209.2	ras-related protein Rab-11B [Homo sapiens]	0	0	0	0	0	0	0	0	0	0	0	0	0	0	0	0	0	0	0	0	0	0	0	0	0	0
243	0.000477	12	0.000267	2	1.78652	SUCLG1		2	6.2.1.4;6.2.1.5	[19..344][53..146][199..324]	[PTZ00187][CoA_binding][Ligase_CoA]	[succinyl-CoA synthetase alpha subunit; Provisional][CoA binding domain; pfam02629][CoA-ligase; cl22543]	[54][57][57][66][66][81][105][338]	[acetylation][acetylation][modified][acetylation][modified][acetylation][acetylation][modified]	[N6-acetyllysine. {ECO:0000244|PubMed:19608861}; propagated from UniProtKB/Swiss-Prot (P53597.4)][N6-acetyllysine, alternate. {ECO:0000250|UniProtKB:Q9WUM5}; propagated from UniProtKB/Swiss-Prot (P53597.4)][N6-succinyllysine, alternate. {ECO:0000250|UniProtKB:Q9WUM5}; propagated from UniProtKB/Swiss-Prot (P53597.4)][N6-acetyllysine, alternate. {ECO:0000250|UniProtKB:Q9WUM5}; propagated from UniPr…				1	NP_003840.2	381	NP_003840.2	succinate--CoA ligase [ADP/GDP-forming] subunit alpha, mitochondrial precursor [Homo sapiens]	0	0	0	0	0	0	0	2	4	4	0	4	7.8	0.00025982	1	2	2	0	2	4.34	0.00027475	0	0	0	0	0
245	0.000474	12	0.000161	1	2.9441	HAX1		1		[2..41][<104..>227][114..279][175..206][176..247][183..279][184..279][203..245][203..225][270..279]	[Required for localization in mitochondria (By similarity)][PRK10263][Involved in HCLS1 binding][Involved in CASP9 binding][Involved in GNA13 binding][Required for localization in sarcoplasmic reticulum (By similarity)][Involved in PKD2 binding][Involved in ATP2A2 binding][Involved in PLN binding][Required for ITGB6 binding]	[propagated from UniProtKB/Swiss-Prot (O00165.2)][DNA translocase FtsK; Provisional][propagated from UniProtKB/Swiss-Prot (O00165.2)][propagated from UniProtKB/Swiss-Prot (O00165.2)][propagated from UniProtKB/Swiss-Prot (O00165.2)][propagated from UniProtKB/Swiss-Prot (O00165.2)][propagated from UniProtKB/Swiss-Prot (O00165.2)][propagated from UniProtKB/Swiss-Prot (O00165.2)][propagated from UniP…	[2][127..128]	[acetylation][cleavage]	[N-acetylserine; propagated from UniProtKB/Swiss-Prot (O00165.2)][Cleavage, by caspase-3; propagated from UniProtKB/Swiss-Prot (O00165.2)]				1	NP_006109.2	453	NP_006109.2	HCLS1-associated protein X-1 isoform a [Homo sapiens]	0	0	0	0	0	0	0	1	2	2	0	2	8.6	0.00016111	0	0	0	0	0	0	0	0	0	0	0	0
246	0.000474	12	0	0	1.79769e+308	IRS4		X		[79..202][231..334][487..490][678..800][700..703][717..720][743..746][779..782][828..831][895..897][921..924]	[PH_IRS][PTB_IRS][YXXM motif 1][CRK-binding][YXXM motif 2][YXXM motif 3][YXXM motif 4][YXXM motif 5][YXXM motif 6][GRB2-binding][YXXM motif 7]	[Insulin receptor substrate (IRS) pleckstrin homology (PH) domain; cd01257][Insulin receptor substrate phosphotyrosine-binding domain (PTBi); cd01204][propagated from UniProtKB/Swiss-Prot (O14654.1)][propagated from UniProtKB/Swiss-Prot (O14654.1)][propagated from UniProtKB/Swiss-Prot (O14654.1)][propagated from UniProtKB/Swiss-Prot (O14654.1)][propagated from UniProtKB/Swiss-Prot (O14654.1)][pro…	[order(240,242,248)][order(279..289,293,297..298,308,318,321,325,328..329,][700][717][743][779][921][1046]	[other][other][phosphorylation][phosphorylation][phosphorylation][phosphorylation][phosphorylation][phosphorylation]	[phosphoinositide binding site [chemical binding]][phosphopeptide binding site [polypeptide binding]][][][][][Phosphotyrosine; propagated from UniProtKB/Swiss-Prot (O14654.1)][]				1	NP_003595.1	152	NP_003595.1	insulin receptor substrate 4 [Homo sapiens]	0	0	0	0	0	0	0	0	0	0	0	0	0	0	0	0	0	0	0	0	0	0	0	0	0	0
247	0.000473	11	0.000349	1	1.3553	TUBG1		17		[1..451][3..435]	[PLN00222][gamma_tubulin]	[tubulin gamma chain; Provisional][The gamma-tubulin family; cd02188]	[order(3,47,133,252,254,258,261..262,264..265,330..331,][order(11..13,16,102,140,142..146,171,173,207,225,228..229)][131]	[other][other][phosphorylation]	[oligomer interface [polypeptide binding]][nucleotide binding site [chemical binding]][Phosphoserine, by BRSK1. {ECO:0000250}; propagated from UniProtKB/Swiss-Prot (P23258.2)]				1	NP_001061.2	522	NP_001061.2	tubulin gamma-1 chain [Homo sapiens]	0	0	0	0	0	0	0	3	7	7	0	7	14.41	0.00034883	0	0	0	0	0	0	0	0	0	0	0	0
248	0.000472	12	4.9e-05	1	9.63265	NDUFS2		1	1.6.5.3;1.6.99.3	[77..457][77..457]	[PRK06075][NuoD]	[NADH dehydrogenase subunit D; Validated][NADH:ubiquinone oxidoreductase 49 kD subunit (chain D) [Energy production and conversion]; COG0649]	[62][118]	[acetylation][methylation]	[N6-acetyllysine. {ECO:0000250|UniProtKB:Q91WD5}; propagated from UniProtKB/Swiss-Prot (O75306.2)][Symmetric dimethylarginine. {ECO:0000250|UniProtKB:P17694}; propagated from UniProtKB/Swiss-Prot (O75306.2)]				2	NP_001159631.1;NP_004541.1	452	NP_001159631.1	1 genes:NDUFS2.NP_001159631.1:NADH dehydrogenase [ubiquinone] iron-sulfur protein 2, mitochondrial isoform 2 precursor [Homo sapiens] ;NP_004541.1:NADH dehydrogenase [ubiquinone] iron-sulfur protein 2, mitochondrial isoform 1 precursor [Homo sapiens] ;	0	0	0	0	0	0	0	1	1	1	0	1	2.63	4.918e-05	0	0	0	0	0	0	0	0	0	0	0	0
249	0.000471	6	0.000161	1	2.92547	PPP2R1A		19	3.1.3.16	[8..399][47..321][85..239][179..231][187..>462][<396..>454][400..589][488..583]	[PP2A subunit B binding][Polyoma small and medium T antigens Binding][SV40 small T antigen binding][HEAT_EZ][HEAT][NADB_Rossmann][PP2A subunit C binding][HEAT_2]	[propagated from UniProtKB/Swiss-Prot (P30153.4)][propagated from UniProtKB/Swiss-Prot (P30153.4)][propagated from UniProtKB/Swiss-Prot (P30153.4)][HEAT-like repeat; pfam13513][HEAT repeat [General function prediction only]; COG1413][Rossmann-fold NAD(P)(+)-binding proteins; cl21454][propagated from UniProtKB/Swiss-Prot (P30153.4)][HEAT repeats; pfam13646]	[2][280]	[acetylation][acetylation]	[N-acetylalanine. {ECO:0000244|PubMed:19413330, ECO:0000244|PubMed:22223895, ECO:0000244|PubMed:22814378, ECO:0000244|PubMed:25944712}; propagated from UniProtKB/Swiss-Prot (P30153.4)][N6-acetyllysine. {ECO:0000244|PubMed:19608861}; propagated from UniProtKB/Swiss-Prot (P30153.4)]				1	NP_055040.2	1423	NP_055040.2	serine/threonine-protein phosphatase 2A 65 kDa regulatory subunit A alpha isoform isoform 1 [Homo sapiens]	0	0	0	0	0	0	0	0	0	0	0	0	0	0	1	2	2	0	2	1.7	0.0001614	0	0	0	0	0
250	0.000471	4	0	0	1.79769e+308	RPS11		19		[1..158]	[PTZ00241]	[40S ribosomal protein S11; Provisional]	[2][38][45]	[acetylation][acetylation][acetylation]	[N-acetylalanine; propagated from UniProtKB/Swiss-Prot (P62280.3)][N6-acetyllysine; propagated from UniProtKB/Swiss-Prot (P62280.3)][N6-acetyllysine; propagated from UniProtKB/Swiss-Prot (P62280.3)]				1	NP_001006.1	754	NP_001006.1	40S ribosomal protein S11 [Homo sapiens]	0	0	0	0	0	0	0	0	0	0	0	0	0	0	0	0	0	0	0	0	0	0	0	0	0	0
252	0.000466	6	0	0	1.79769e+308	FMR1		X		[59..117][220..280][286..>325]	[Agenet][KH-I][KH-I]	[Agenet domain; pfam05641][K homology RNA-binding domain, type I. KH binds single-stranded RNA or DNA. It is found in a wide variety of proteins including ribosomal proteins, transcription factors and post-transcriptional modifiers of mRNA. There are two different KH domains that...; cd00105][K homology RNA-binding domain, type I. KH binds single-stranded RNA or DNA. It is found in a wide variety…	[1][order(228,230..232,234..238,241..242,245..246,251..253)][235..238][order(291,293..295,297..301,304..305,308..309,315..318)][298..301][370]	[acetylation][other][other][other][other][phosphorylation]	[N-acetylmethionine; propagated from UniProtKB/Swiss-Prot (Q06787.1)][nucleic acid binding region [nucleotide binding]][G-X-X-G motif][nucleic acid binding region [nucleotide binding]][G-X-X-G motif][Phosphoserine; propagated from UniProtKB/Swiss-Prot (Q06787.1)]				1	NP_001172004.1	569	NP_001172004.1	synaptic functional regulator FMR1 isoform ISO6 [Homo sapiens]	0	0	0	0	0	0	0	0	0	0	0	0	0	0	0	0	0	0	0	0	0	0	0	0	0	0
253	0.000465	11	0.000177	1	2.62712	EMD		X		[4..46][46..222][168..186]	[LEM_emerin][Interaction with F-actin (Probable)][Interaction with CTNNB1]	[LEM (Lap2/Emerin/Man1) domain found in emerin; cd12939][propagated from UniProtKB/Swiss-Prot (P50402.1)][propagated from UniProtKB/Swiss-Prot (P50402.1)]	[1][8][8][order(9..10,22..27,29..30,33..34,36..37)][10][49][49][54][58][59][60][60][67][74][85][87][90][94][95][99][105][120][122][123][141][142][143][159][161][163][165][167][171][173][223..243]	[acetylation][phosphorylation][phosphorylation][other][phosphorylation][phosphorylation][phosphorylation][phosphorylation][phosphorylation][phosphorylation][phosphorylation][phosphorylation][phosphorylation][phosphorylation][phosphorylation][phosphorylation][phosphorylation][phosphorylation][phosphorylation][phosphorylation][phosphorylation][phosphorylation][phosphorylation][phosphorylation][phos…	[N-acetylmethionine; propagated from UniProtKB/Swiss-Prot (P50402.1)][][Phosphoserine; propagated from UniProtKB/Swiss-Prot (P50402.1)][polypeptide substrate binding site [polypeptide binding]][][][Phosphoserine, by PKA; propagated from UniProtKB/Swiss-Prot (P50402.1)][Phosphoserine; propagated from UniProtKB/Swiss-Prot (P50402.1)][][][][Phosphoserine; propagated from UniProtKB/Swiss-Prot (P50402…				1	NP_000108.1	521	NP_000108.1	emerin [Homo sapiens]	0	0	0	0	0	0	0	2	2	2	0	2	11.02	0.00017696	0	0	0	0	0	0	0	0	0	0	0	0
254	0.000464	2	0	0	1.79769e+308	BASP1		5		[12..227]	[BASP1]	[Brain acid soluble protein 1 (BASP1 protein); pfam05466]	[2][31][36][36][40][164][164][170][172][176][194][195][195][196][196][205]	[myristoylation][phosphorylation][phosphorylation][phosphorylation][phosphorylation][phosphorylation][phosphorylation][phosphorylation][phosphorylation][phosphorylation][phosphorylation][phosphorylation][phosphorylation][phosphorylation][phosphorylation][phosphorylation]	[][Phosphothreonine. {ECO:0000244|PubMed:18669648}; propagated from UniProtKB/Swiss-Prot (P80723.2)][][Phosphothreonine. {ECO:0000244|PubMed:17081983, ECO:0000244|PubMed:18669648, ECO:0000244|PubMed:20068231, ECO:0000244|PubMed:24275569}; propagated from UniProtKB/Swiss-Prot (P80723.2)][Phosphoserine. {ECO:0000250|UniProtKB:Q91XV3}; propagated from UniProtKB/Swiss-Prot (P80723.2)][][Phosphoserine…				1	NP_006308.3	1137	NP_006308.3	brain acid soluble protein 1 [Homo sapiens]	0	0	0	0	0	0	0	0	0	0	0	0	0	0	0	0	0	0	0	0	0	0	0	0	0	0
255	0.000462	3	0.008276	4	0.0558241	MYL12A		18		[24..174][38..>82][108..169]	[FRQ1][EFh][EFh]	[Ca2+-binding protein, EF-hand superfamily [Signal transduction mechanisms]; COG5126][EF-hand, calcium binding motif; A diverse superfamily of calcium sensors and calcium signal modulators; most examples in this alignment model have 2 active canonical EF hands. Ca2+ binding induces a conformational change in the EF-hand motif, leading to...; cd00051][EF-hand, calcium binding motif; A diverse supe…	[order(47,49,51,58)][order(116,118,120,127,152,154,156,163)]	[other][other]	[Ca2+ binding site [ion binding]][Ca2+ binding site [ion binding]]				2	NP_001289978.1;NP_006462.1	1380	NP_001289978.1	1 genes:MYL12A.NP_001289978.1:myosin regulatory light chain 12A isoform 2 [Homo sapiens] ;NP_006462.1:myosin regulatory light chain 12A isoform 1 [Homo sapiens] ;	0	0	0	0	0	0	0	11	141	141	0	141	71.75	0.0179035	8	14	14	0	14	44.63	0.00375964	1	2	2	0	2
257	0.000456	9	0.001573	4	0.289892	HNRNPA2B1		7		[7..87][10..80][100..179][101..172][290..315]	[RRM1_hnRNPA2B1][RRM][RRM2_hnRNPA2B1][RRM][HnRNPA1]	[RNA recognition motif 1 in heterogeneous nuclear ribonucleoprotein A2/B1 (hnRNP A2/B1) and similar proteins; cd12762][RNA recognition motif; smart00360][RNA recognition motif 2 in heterogeneous nuclear ribonucleoprotein A2/B1 (hnRNP A2/B1) and similar proteins; cd12581][RNA recognition motif; smart00360][Nuclear factor hnRNPA1; pfam11627]	[order(10,12,14..15,37,39,41,50..52,54,77,80,82..87)][191][329][332]	[other][methylation][phosphorylation][phosphorylation]	[putative DNA binding site [nucleotide binding]][][][]				2	NP_002128.1;NP_112533.1	429	NP_002128.1	1 genes:HNRNPA2B1.NP_002128.1:heterogeneous nuclear ribonucleoproteins A2/B1 isoform A2 [Homo sapiens] ;NP_112533.1:heterogeneous nuclear ribonucleoproteins A2/B1 isoform B1 [Homo sapiens] ;	5	16	16	0	16	21.41	0.00122162	5	10	10	0	10	21.41	0.00065908	11	27	27	0	27	38.71	0.00376358	0	0	0	0	0
258	0.000455	3	0.000598	2	0.76087	SUPT4H1		17		[2..40][11..108]	[Interaction with SUPT5H][Spt4]	[propagated from UniProtKB/Swiss-Prot (P63272.1)][Transcription elongation factor Spt4; cd07973]	[2][order(16,19,33,36)][order(59..64,69)]	[acetylation][other][other]	[N-acetylalanine. {ECO:0000244|PubMed:22814378}; propagated from UniProtKB/Swiss-Prot (P63272.1)][Zn binding site [ion binding]][Spt4-Spt5NGN interface]				1	NP_003159.1	1594	NP_003159.1	transcription elongation factor SPT4 [Homo sapiens]	0	0	0	0	0	0	0	1	2	2	0	2	13.68	0.00038418	1	2	2	0	2	13.68	0.00081252	0	0	0	0	0
259	0.000454	12	0.000134	2	3.38806	PSMD2		3		[26..906][409..442][443..479][443..478][480..514][480..514][517..551][560..589][692..723][742..757]	[RPN1][PC 1][PC 2][PC_rep][PC 3][PC_rep][PC 4][PC 5][PC 6][PC 7]	[26S proteasome regulatory complex component [Posttranslational modification, protein turnover, chaperones]; COG5110][propagated from UniProtKB/Swiss-Prot (Q13200.3)][propagated from UniProtKB/Swiss-Prot (Q13200.3)][Proteasome/cyclosome repeat; pfam01851][propagated from UniProtKB/Swiss-Prot (Q13200.3)][Proteasome/cyclosome repeat; pfam01851][propagated from UniProtKB/Swiss-Prot (Q13200.3)][propa…	[1][16][16][24][29][90][194][361][363][551]	[acetylation][phosphorylation][phosphorylation][phosphorylation][phosphorylation][phosphorylation][phosphorylation][phosphorylation][phosphorylation][acetylation]	[N-acetylmethionine. {ECO:0000250|UniProtKB:Q8VDM4}; propagated from UniProtKB/Swiss-Prot (Q13200.3)][][Phosphoserine. {ECO:0000269|PubMed:17081983, ECO:0000269|PubMed:17323924, ECO:0000269|PubMed:17924679, ECO:0000269|PubMed:18669648, ECO:0000269|PubMed:18691976, ECO:0000269|PubMed:19690332, ECO:0000269|PubMed:20068231, ECO:0000269|PubMed:21406692, ECO:0000269|PubMed:24275569}; propagated from U…				1	NP_002799.3	384	NP_002799.3	26S proteasome non-ATPase regulatory subunit 2 isoform 1 [Homo sapiens]	0	0	0	0	0	0	0	1	1	1	0	1	1.65	2.475e-05	0	0	0	0	0	0	0	0	0	0	0	0
260	0.000451	2	0	0	1.79769e+308	EIF3M		11	3.6.5.3	[137..225]	[PAM]	[PCI/PINT associated module; smart00753]	[2][2]	[acetylation][phosphorylation]	[N-acetylserine. {ECO:0000244|PubMed:19413330, ECO:0000244|PubMed:21406692, ECO:0000244|PubMed:22814378, ECO:0000255|HAMAP-Rule:MF_03012, ECO:0000269|PubMed:17322308, ECO:0000269|Ref.9}; propagated from UniProtKB/Swiss-Prot (Q7L2H7.1)][Phosphoserine. {ECO:0000244|PubMed:21406692}; propagated from UniProtKB/Swiss-Prot (Q7L2H7.1)]				2	NP_001294858.1;NP_006351.2	1245	NP_001294858.1	1 genes:EIF3M.NP_001294858.1:eukaryotic translation initiation factor 3 subunit M isoform 2 [Homo sapiens] ;NP_006351.2:eukaryotic translation initiation factor 3 subunit M isoform 1 [Homo sapiens] ;	0	0	0	0	0	0	0	0	0	0	0	0	0	0	0	0	0	0	0	0	0	0	0	0	0	0
261	0.000445	10	0	0	1.79769e+308	RFC5		12		[16..326][35..176][240..326]	[rfc][AAA][Rep_fac_C]	[replication factor C small subunit; Reviewed; PRK00440][The AAA+ (ATPases Associated with a wide variety of cellular Activities) superfamily represents an ancient group of ATPases belonging to the ASCE (for additional strand, catalytic E) division of the P-loop NTPase fold. The ASCE division also includes ABC; cd00009][Replication factor C C-terminal domain; pfam08542]	[1][60..67][order(61..68,125,156)][121..126][168]	[acetylation][other][other][other][other]	[N-acetylmethionine. {ECO:0000244|PubMed:22814378}; propagated from UniProtKB/Swiss-Prot (P40937.1)][Walker A motif][ATP binding site [chemical binding]][Walker B motif][arginine finger]				3	NP_001193730.1;NP_031396.1;NP_853556.2	291	NP_001193730.1	1 genes:RFC5.NP_001193730.1:replication factor C subunit 5 isoform 4 [Homo sapiens] ;NP_031396.1:replication factor C subunit 5 isoform 1 [Homo sapiens] ;NP_853556.2:replication factor C subunit 5 isoform 2 [Homo sapiens] ;	0	0	0	0	0	0	0	0	0	0	0	0	0	0	0	0	0	0	0	0	0	0	0	0	0	0
262	0.000444	1	0	0	1.79769e+308	RPS15A		16		[1..130]	[PTZ00158]	[40S ribosomal protein S15A; Provisional]							1	NP_001025180.1	1456	NP_001025180.1	40S ribosomal protein S15a [Homo sapiens]	0	0	0	0	0	0	0	0	0	0	0	0	0	0	0	0	0	0	0	0	0	0	0	0	0	0
263	0.00044	3	0	0	1.79769e+308	ADPGK													2	NP_001352154.1;NP_112574.3	1004	NP_001352154.1	1 genes:ADPGK.NP_001352154.1:ADP-dependent glucokinase isoform 4 precursor [Homo sapiens] ;NP_112574.3:ADP-dependent glucokinase isoform 1 precursor [Homo sapiens] ;	0	0	0	0	0	0	0	0	0	0	0	0	0	0	0	0	0	0	0	0	0	0	0	0	0	0
264	0.000435	14	0.000591	4	0.736041	PCBP2		12		[15..76][99..163][290..352]	[PCBP_like_KH][PCBP_like_KH][KH-I]	[K homology RNA-binding domain, PCBP_like. Members of this group possess KH domains in a tandem arrangement. Most members, similar to the poly(C) binding proteins (PCBPs) and Nova, containing three KH domains, with the first and second domains, which are...; cd02396][K homology RNA-binding domain, PCBP_like. Members of this group possess KH domains in a tandem arrangement. Most members, similar t…	[order(23,25..27,29..33,36..37,40..41,44..47)][30..33][order(107,109..111,113..117,120..121,124..125,128..131)][114..117][173][173][182][188][189][189][236][272][order(298,300..302,304..308,311..312,315..316,321..324)][305..308][365][366]	[other][other][other][other][phosphorylation][phosphorylation][phosphorylation][phosphorylation][phosphorylation][phosphorylation][phosphorylation][phosphorylation][other][other][phosphorylation][phosphorylation]	[nucleic acid binding region [nucleotide binding]][G-X-X-G motif][nucleic acid binding region [nucleotide binding]][G-X-X-G motif][][Phosphoserine; propagated from UniProtKB/Swiss-Prot (Q15366.1)][][][][Phosphoserine; propagated from UniProtKB/Swiss-Prot (Q15366.1)][][Phosphoserine; propagated from UniProtKB/Swiss-Prot (Q15366.1)][nucleic acid binding region [nucleotide binding]][G-X-X-G motif][P…				1	NP_005007.2	52	NP_005007.2	poly(rC)-binding protein 2 isoform a [Homo sapiens]	17	181	0	181	0.5	63.11	3.557e-05	18	162	0	162	0	68.58	0	10	44	0	44	3.5	47.81	0.00045455	6	49	0	49	3
265	0.000435	6	0.000286	1	1.52098	RPL24		3		[1..54]	[Ribosomal_L24e_L24]	[Ribosomal protein L24e/L24 is a ribosomal protein found in eukaryotes (L24) and in archaea (L24e, distinct from archaeal L24). L24e/L24 is located on the surface of the large subunit, adjacent to proteins L14 and L3, and near the translation factor...; cd00472]	[order(6,9,32,36)][14..16][order(16,18..20,22,24..25)][order(17..18,34..35,37..38,42,44,50..51)][27][77][83][83][86][93]	[other][other][other][other][acetylation][acetylation][phosphorylation][phosphorylation][phosphorylation][acetylation]	[zinc binding site [ion binding]][L3 interface [polypeptide binding]][L14 interface [polypeptide binding]][23S rRNA interface [nucleotide binding]][N6-acetyllysine; propagated from UniProtKB/Swiss-Prot (P83731.1)][N6-acetyllysine; propagated from UniProtKB/Swiss-Prot (P83731.1)][][Phosphothreonine; propagated from UniProtKB/Swiss-Prot (P83731.1)][Phosphoserine; propagated from UniProtKB/Swiss-Pro…				1	NP_000977.1	1409	NP_000977.1	60S ribosomal protein L24 [Homo sapiens]	0	0	0	0	0	0	0	2	2	2	0	2	14.01	0.0002863	0	0	0	0	0	0	0	0	0	0	0	0
266	0.000435	1	0	0	1.79769e+308	RPL7A		9		[16..266][32..252]	[PTZ00365][Ribosomal_L7Ae]	[60S ribosomal protein L7Ae-like; Provisional][Ribosomal protein L7Ae/L30e/S12e/Gadd45 family; cl00600]	[34][97][217]	[acetylation][acetylation][acetylation]	[N6-acetyllysine; propagated from UniProtKB/Swiss-Prot (P62424.2)][N6-acetyllysine; propagated from UniProtKB/Swiss-Prot (P62424.2)][N6-acetyllysine; propagated from UniProtKB/Swiss-Prot (P62424.2)]				1	NP_000963.1	1506	NP_000963.1	60S ribosomal protein L7a [Homo sapiens]	0	0	0	0	0	0	0	0	0	0	0	0	0	0	0	0	0	0	0	0	0	0	0	0	0	0
267	0.000434	4	0	0	1.79769e+308	DCAKD		17		[1..202][3..180]	[CoaE][DPCK]	[Dephospho-CoA kinase [Coenzyme transport and metabolism]; COG0237][Dephospho-coenzyme A kinase (DPCK, EC 2.7.1.24) catalyzes the phosphorylation of dephosphocoenzyme A (dCoA) to yield CoA, which is the final step in CoA biosynthesis; cd02022]	[order(7,32,88,115..116,162)][order(8..10,13..14,143,178)]	[other][other]	[CoA-binding site [chemical binding]][ATP-binding [chemical binding]]				1	NP_079095.3	843	NP_079095.3	dephospho-CoA kinase domain-containing protein [Homo sapiens]	0	0	0	0	0	0	0	0	0	0	0	0	0	0	0	0	0	0	0	0	0	0	0	0	0	0
268	0.000429	6	0.000505	4	0.849505	HIST1H1C		6		[34..119]	[H15]	[linker histone 1 and histone 5 domains; the basic subunit of chromatin is the nucleosome, consisting of an octamer of core histones, two full turns of DNA, a linker histone (H1 or H5) and a variable length of linker DNA; H1/H5 are chromatin-associated...; cd00073]	[2][2][2][2][4][17][17][26][26][26][27][31][34][34][34][34][36][36][order(41,53,83,97)][41][46][46][46][46][52][54][63][64][64][75][75][78..89][85][85][90][90][90][97][97][104][109..119][146][146][154][159][165][168][168][169][173][173][187][188]	[acetylation][phosphorylation][acetylation][phosphorylation][phosphorylation][acetylation][acetylation][methylation][acetylation][methylation][methylation][phosphorylation][acetylation][methylation][modified][methylation][phosphorylation][phosphorylation][DNA binding][phosphorylation][acetylation][methylation][acetylation][modified][acetylation][modified][methylation][acetylation][modified][methy…	[][][N-acetylserine, partial. {ECO:0000269|PubMed:19413330, ECO:0000269|PubMed:20068231, ECO:0000269|PubMed:21406692, ECO:0000269|PubMed:22223895, ECO:0000269|PubMed:22814378, ECO:0000269|Ref.10, ECO:0000269|Ref.9}; propagated from UniProtKB/Swiss-Prot (P16403.2)][Phosphoserine. {ECO:0000269|PubMed:20068231, ECO:0000269|PubMed:21406692}; propagated from UniProtKB/Swiss-Prot (P16403.2)][][][N6-ace…				1	NP_005310.1	592	NP_005310.1	histone H1.2 [Homo sapiens]	3	7	0	7	2.83333	11.27	0.00034633	2	4	0	4	1.83333	11.27	0.00019344	2	4	0	4	2	6.1	0.00044632	0	0	0	0	0
269	0.000428	6	0.000213	1	2.00939	RPL13		16	3.6.5.3	[7..185]	[Ribosomal_L13e]	[Ribosomal protein L13e; pfam01294]	[16][77][106][132][177]	[acetylation][phosphorylation][phosphorylation][phosphorylation][acetylation]	[N6-acetyllysine; propagated from UniProtKB/Swiss-Prot (P26373.4)][Phosphoserine; propagated from UniProtKB/Swiss-Prot (P26373.4)][Phosphoserine; propagated from UniProtKB/Swiss-Prot (P26373.4)][][N6-acetyllysine; propagated from UniProtKB/Swiss-Prot (P26373.4)]				2	NP_000968.2;NP_001230060.1	1405	NP_000968.2	1 genes:RPL13.NP_000968.2:60S ribosomal protein L13 isoform 1 [Homo sapiens] ;NP_001230060.1:60S ribosomal protein L13 isoform 3 [Homo sapiens] ;	0	0	0	0	0	0	0	1	2	2	0	2	6.16	0.00021303	0	0	0	0	0	0	0	0	0	0	0	0
270	0.000426	1	0	0	1.79769e+308	CENPV		17		[144..>240]	[COG3791]	[Uncharacterized conserved protein [Function unknown]]	[21]	[phosphorylation]	[Phosphoserine; propagated from UniProtKB/Swiss-Prot (Q7Z7K6.1)]				1	NP_859067.2	1434	NP_859067.2	centromere protein V [Homo sapiens]	0	0	0	0	0	0	0	0	0	0	0	0	0	0	0	0	0	0	0	0	0	0	0	0	0	0
271	0.000419	7	0.000233	2	1.79828	U2AF1		21		[13..39][43..146][83..141][149..175]	[zf-CCCH][RRM_U2AF35][RRM][zf-CCCH]	[Zinc finger C-x8-C-x5-C-x3-H type (and similar); pfam00642][RNA recognition motif in U2 small nuclear ribonucleoprotein auxiliary factor U2AF 35 kDa subunit (U2AF35); cd12538][RNA recognition motif; smart00360][Zinc finger C-x8-C-x5-C-x3-H type (and similar); pfam00642]	[order(77,80..81,84..85,88..89,130..141)][195][197]	[other][phosphorylation][phosphorylation]	[polypeptide substrate binding site [polypeptide binding]][][]				1	NP_001020374.1	318	NP_001020374.1	splicing factor U2AF 35 kDa subunit isoform b [Homo sapiens]	2	5	0	5	2.5	13.33	0.00027121	7	40	1	39	2.08333	43.33	0.00019509	4	9	0	9	0	21.67	0	0	0	0	0	0
272	0.000417	6	0.001297	3	0.321511	HDGF		1		[8..92][75..80][155..170]	[HDGF_related][Nuclear localization signal. {ECO:0000269|PubMed:11751870}][Bipartite nuclear localization signal]	[The PWWP domain is an essential part of the Hepatoma Derived Growth Factor (HDGF) family of proteins, and is necessary for DNA binding by HDGF. This family of endogenous nuclear-targeted mitogens includes HRP (HDGF-related proteins 1, 2, 3, 4, or HPR1; cd05834][propagated from UniProtKB/Swiss-Prot (P51858.1)][propagated from UniProtKB/Swiss-Prot (P51858.1)]	[order(20,23,26,49,52,54)][44][132][132][133][133][165][165][165][199][200][200][202][202][206][206][239]	[other][acetylation][phosphorylation][phosphorylation][phosphorylation][phosphorylation][phosphorylation][phosphorylation][phosphorylation][phosphorylation][phosphorylation][phosphorylation][phosphorylation][phosphorylation][phosphorylation][phosphorylation][phosphorylation]	[putative chromatin binding site][N6-acetyllysine. {ECO:0000244|PubMed:19608861}; propagated from UniProtKB/Swiss-Prot (P51858.1)][][Phosphoserine. {ECO:0000244|PubMed:16807684, ECO:0000244|PubMed:17081983, ECO:0000244|PubMed:17487921, ECO:0000244|PubMed:18088087, ECO:0000244|PubMed:18318008, ECO:0000244|PubMed:19367720, ECO:0000244|PubMed:19690332, ECO:0000244|PubMed:24275569}; propagated from U…				1	NP_004485.1	377	NP_004485.1	hepatoma-derived growth factor isoform a [Homo sapiens]	0	0	0	0	0	0	0	4	12	11	1	11.3793	22.08	0.0010656	2	6	6	0	6	14.17	0.00118831	2	3	3	0	3
273	0.000415	2	0.001078	2	0.384972	STMN1		1		[4..126]	[Stathmin]	[Stathmin family; pfam00836]	[2][9][16][25][31][38][63][100][119]	[acetylation][acetylation][phosphorylation][phosphorylation][phosphorylation][phosphorylation][phosphorylation][acetylation][acetylation]	[N-acetylalanine. {ECO:0000244|PubMed:19413330, ECO:0000244|PubMed:22223895, ECO:0000244|PubMed:22814378, ECO:0000269|PubMed:1737801}; propagated from UniProtKB/Swiss-Prot (P16949.3)][N6-acetyllysine. {ECO:0000244|PubMed:19608861}; propagated from UniProtKB/Swiss-Prot (P16949.3)][Phosphoserine. {ECO:0000244|PubMed:16964243, ECO:0000244|PubMed:17081983, ECO:0000244|PubMed:17924679, ECO:0000244|Pub…				2	NP_001138926.1;NP_981944.1	1643	NP_001138926.1	1 genes:STMN1.NP_001138926.1:stathmin isoform b [Homo sapiens] ;NP_981944.1:stathmin isoform a [Homo sapiens] ;	0	0	0	0	0	0	0	2	4	4	0	4	16.09	0.00051666	3	6	6	0	6	21.26	0.00163905	0	0	0	0	0
274	0.000415	3	0	0	1.79769e+308	RPS5		19		[18..204]	[uS7_Eukaryote]	[Eukaryota homolog of Ribosomal Protein S7; cd14867]	[1][2][order(18,47..49,51..54,87,91)][47][order(51,53,57..60,63,71,74,76..80,84..88,91,131..133,135,][order(95,98..99,102,168,170..171)][order(130,133,135,204)]	[acetylation][acetylation][other][acetylation][other][other][other]	[N-acetylmethionine, in 40S ribosomal protein S5, alternate; propagated from UniProtKB/Swiss-Prot (P46782.4)][N-acetylthreonine, in 40S ribosomal protein S5, N-terminally processed; propagated from UniProtKB/Swiss-Prot (P46782.4)][S9 interface [polypeptide binding]][N6-acetyllysine; propagated from UniProtKB/Swiss-Prot (P46782.4)][rRNA binding site [nucleotide binding]][S25 interface [polypeptide…				1	NP_001000.2	987	NP_001000.2	40S ribosomal protein S5 [Homo sapiens]	0	0	0	0	0	0	0	0	0	0	0	0	0	0	0	0	0	0	0	0	0	0	0	0	0	0
275	0.000411	3	0	0	1.79769e+308	COX4I1		16	1.9.3.1	[26..162]	[Cyt_c_Oxidase_IV]	[Cytochrome c oxidase subunit IV. Cytochrome c oxidase (CcO), the terminal oxidase in the respiratory chains of eukaryotes and most bacteria, is a multi-chain transmembrane protein located in the inner membrane of mitochondria and the cell membrane of...; cd00922]	[29][29][order(30,113,124)][34][order(40,42,44..47,66,68,70,78,82..83,85..86,88..91,94)][order(41..43,99,106,110,114,118,127,129,132..133)][order(42,144..145,148,152,154..156)][order(42,95,97,99..100)][53][56][58][60][60][67][order(101..102,108..109,111..113,115..116,133,136,][order(149,154)]	[acetylation][modified][other][other][other][other][other][other][acetylation][phosphorylation][phosphorylation][acetylation][modified][acetylation][other][other]	[N6-acetyllysine, alternate. {ECO:0000250|UniProtKB:P19783}; propagated from UniProtKB/Swiss-Prot (P13073.1)][N6-succinyllysine, alternate. {ECO:0000250|UniProtKB:P19783}; propagated from UniProtKB/Swiss-Prot (P13073.1)][Subunit IV/VIIIb interface [polypeptide binding]][Subunit IV/Vb interface [polypeptide binding]][Subunit IV/Va interface [polypeptide binding]][Subunit IV/I interface [polypeptid…				2	NP_001305715.1;NP_001305726.1	1003	NP_001305715.1	1 genes:COX4I1.NP_001305715.1:cytochrome c oxidase subunit 4 isoform 1, mitochondrial isoform 1 precursor [Homo sapiens] ;NP_001305726.1:cytochrome c oxidase subunit 4 isoform 1, mitochondrial isoform 4 [Homo sapiens] ;	0	0	0	0	0	0	0	0	0	0	0	0	0	0	0	0	0	0	0	0	0	0	0	0	0	0
276	0.00041	3	0.000979	3	0.418795	HMGB2		4		[9..76][95..160]	[HMGB-UBF_HMG-box][HMGB-UBF_HMG-box]	[HMGB-UBF_HMG-box, class II and III members of the HMG-box superfamily of DNA-binding proteins. These proteins bind the minor groove of DNA in a non-sequence specific fashion and contain two or more tandem HMG boxes. Class II members include non-histone...; cd01390][HMGB-UBF_HMG-box, class II and III members of the HMG-box superfamily of DNA-binding proteins. These proteins bind the minor groove …	[order(11,13..14,16..17,20..21,24,28,43,46,49,68)][30][order(97,99..100,102..103,106..107,110,114,127,130,133,]	[DNA binding][acetylation][DNA binding]	[DNA binding site [nucleotide binding]][N6-acetyllysine; propagated from UniProtKB/Swiss-Prot (P26583.2)][DNA binding site [nucleotide binding]]				1	NP_001124160.1	1366	NP_001124160.1	high mobility group protein B2 [Homo sapiens]	1	1	1	0	1	9.57	0.00012457	4	16	12	4	13.0667	18.66	0.00140511	3	7	6	1	6.19355	18.18	0.00140859	0	0	0	0	0
277	0.00041	4	0	0	1.79769e+308	EPHX1		1	3.3.2.9	[49..161][178..395]	[EHN][Abhydrolase_1]	[Epoxide hydrolase N terminus; pfam06441][alpha/beta hydrolase fold; pfam00561]	[2..20][295]	[transmembrane region][methylation]	[propagated from UniProtKB/Swiss-Prot (P07099.1)][Dimethylated arginine, alternate. {ECO:0000250|UniProtKB:P07687}; Omega-N-methylated arginine, alternate. {ECO:0000250}; propagated from UniProtKB/Swiss-Prot (P07099.1)]				1	NP_001129490.1	788	NP_001129490.1	epoxide hydrolase 1 [Homo sapiens]	0	0	0	0	0	0	0	0	0	0	0	0	0	0	0	0	0	0	0	0	0	0	0	0	0	0
278	0.000409	2	0.000467	2	0.875803	CUTA		6		[87..188]	[CutA1]	[CutA1 divalent ion tolerance protein; pfam03091]							3	NP_001014433.1;NP_001014838.1;NP_001014840.1	1644	NP_001014433.1	1 genes:CUTA.NP_001014433.1:protein CutA isoform 1 [Homo sapiens] ;NP_001014838.1:protein CutA isoform 2 precursor [Homo sapiens] ;NP_001014840.1:protein CutA isoform 3 precursor [Homo sapiens] ;	0	0	0	0	0	0	0	1	4	4	0	4	13.64	0.00045403	1	2	2	0	2	13.64	0.00048013	0	0	0	0	0
279	0.000407	5	0.001382	1	0.294501	CETN2		X		[2..25][16..172][32..94][105..167]	[Required for self-assembly][PTZ00183][EFh][EFh]	[propagated from UniProtKB/Swiss-Prot (P41208.1)][centrin; Provisional][EF-hand, calcium binding motif; A diverse superfamily of calcium sensors and calcium signal modulators; most examples in this alignment model have 2 active canonical EF hands. Ca2+ binding induces a conformational change in the EF-hand motif, leading to...; cd00051][EF-hand, calcium binding motif; A diverse superfamily of cal…	[2][20][20][26][26][order(41,43,45,52,77,79,81,88)][order(114,116,118,125,150,152,154,161)][138]	[acetylation][phosphorylation][phosphorylation][phosphorylation][phosphorylation][other][other][phosphorylation]	[N-acetylalanine. {ECO:0000244|PubMed:22814378}; propagated from UniProtKB/Swiss-Prot (P41208.1)][][Phosphoserine. {ECO:0000244|PubMed:18669648, ECO:0000244|PubMed:20068231, ECO:0000244|PubMed:21406692}; propagated from UniProtKB/Swiss-Prot (P41208.1)][][Phosphothreonine. {ECO:0000244|PubMed:17081983, ECO:0000244|PubMed:20068231, ECO:0000244|PubMed:21406692}; propagated from UniProtKB/Swiss-Prot …				1	NP_004335.1	1569	NP_004335.1	centrin-2 [Homo sapiens]	0	0	0	0	0	0	0	0	0	0	0	0	0	0	2	5	5	0	5	15.12	0.00138176	0	0	0	0	0
280	0.000407	14	7.8e-05	2	5.21795	PRKDC		8	2.7.11.1	[288..323][1004..1040][1503..1538][1503..1538][1723..1756][1815..2210][2436..3212][3023..3470][3719..4015][4097..4128]	[HEAT 1][HEAT 2][Interaction with C1D][Leucine-zipper][TPR 1][NUC194][KIP-binding][FAT][PIKKc_DNA-PK][FATC]	[propagated from UniProtKB/Swiss-Prot (P78527.3)][propagated from UniProtKB/Swiss-Prot (P78527.3)][propagated from UniProtKB/Swiss-Prot (P78527.3)][propagated from UniProtKB/Swiss-Prot (P78527.3)][propagated from UniProtKB/Swiss-Prot (P78527.3)][NUC194 domain; pfam08163][propagated from UniProtKB/Swiss-Prot (P78527.3)][FAT domain; pfam02259][Catalytic domain of DNA-dependent protein kinase; cd051…	[117][828][893][1209][1970][2020..2021][2020][2056][2259][2603][2609][2609][2612][2612][2620][2624][2638][2638][2647][2647][2649][2675][2677][2699][2713][2743][3205][3205][3205][3211][3241][3260][3621][3638][3642][order(3729,3731..3733,3735,3751,3753,3756,3791,3803..3806,][3919..3927][order(3941..3951,3953..3964)][4026]	[acetylation][acetylation][phosphorylation][acetylation][acetylation][cleavage][modified][phosphorylation][acetylation][phosphorylation][phosphorylation][phosphorylation][phosphorylation][phosphorylation][phosphorylation][phosphorylation][phosphorylation][phosphorylation][phosphorylation][phosphorylation][phosphorylation][phosphorylation][phosphorylation][modified][modified][phosphorylation][phos…	[N6-acetyllysine; propagated from UniProtKB/Swiss-Prot (P78527.3)][N6-acetyllysine; propagated from UniProtKB/Swiss-Prot (P78527.3)][Phosphoserine; propagated from UniProtKB/Swiss-Prot (P78527.3)][N6-acetyllysine; propagated from UniProtKB/Swiss-Prot (P78527.3)][N6-acetyllysine; propagated from UniProtKB/Swiss-Prot (P78527.3)][Cleavage, by caspase-3 (Probable); propagated from UniProtKB/Swiss-Pro…				1	NP_008835.5	238	NP_008835.5	DNA-dependent protein kinase catalytic subunit isoform 1 [Homo sapiens]	0	0	0	0	0	0	0	9	9	9	0	9	3.08	4.9e-05	0	0	0	0	0	0	0	0	0	0	0	0
281	0.000407	4	0	0	1.79769e+308	RPL26		17		[52..106]	[KOW_RPL26]	[KOW motif of Ribosomal Protein L26; cd06089]	[order(59..61,74,89..90,101..102)][139]	[other][phosphorylation]	[RNA binding site [nucleotide binding]][Phosphothreonine. {ECO:0000244|PubMed:18669648}; propagated from UniProtKB/Swiss-Prot (P61254.1)]				1	NP_001302460.1	753	NP_001302460.1	60S ribosomal protein L26 [Homo sapiens]	0	0	0	0	0	0	0	0	0	0	0	0	0	0	0	0	0	0	0	0	0	0	0	0	0	0
282	0.000406	9	0.001074	2	0.378026	SKP1		5	3.1.1.3	[1..163][1..112][85..162][104..163]	[SKP1][Skp1][Skp1][Interaction with the F-box domain of F-box proteins (By similarity)]	[SCF ubiquitin ligase, SKP1 component [Posttranslational modification, protein turnover, chaperones]; COG5201][Found in Skp1 protein family; smart00512][Skp1 family, dimerization domain; pfam01466][propagated from UniProtKB/Swiss-Prot (P63208.2)]	[3][131][131]	[phosphorylation][phosphorylation][phosphorylation]	[][][Phosphothreonine; propagated from UniProtKB/Swiss-Prot (P63208.2)]				1	NP_733779.1	610	NP_733779.1	S-phase kinase-associated protein 1 isoform b [Homo sapiens]	0	0	0	0	0	0	0	3	5	5	0	5	26.99	0.0006894	2	5	5	0	5	25.15	0.00145805	0	0	0	0	0
283	0.000406	4	0	0	1.79769e+308	THEM6		8		[49..153]	[4HBT]	[4-hydroxybenzoyl-CoA thioesterase (4HBT). Catalyzes the final step in the 4-chlorobenzoate degradation pathway in which 4-chlorobenzoate is converted to 4-hydroxybenzoate in certain soil-dwelling bacteria. 4HBT forms a homotetramer with four active sites; cd00586]	[order(75,98,100,127..130)]	[active]					1	NP_057731.1	844	NP_057731.1	protein THEM6 isoform 1 [Homo sapiens]	0	0	0	0	0	0	0	0	0	0	0	0	0	0	0	0	0	0	0	0	0	0	0	0	0	0
284	0.000402	3	0	0	1.79769e+308	RAB7A		3		[9..179][10..175][37..45]	[Rab7][Ras][Effector region (By similarity)]	[Rab GTPase family 7 (Rab7); cd01862][Ras family; pfam00071][propagated from UniProtKB/Swiss-Prot (P51149.1)]	[9..10][15..22][order(17..23,33,35,40,66,125..126,128,155..157)][order(17,42,44..45,63,67,69..72,75..76,79)][order(23..34,36..39)][order(33,38..46)][order(38,42..49,56,58)][40][order(41,43..45,60,62,69..70,73,77,79..82,173)][41..45][58..62][63..66][order(66,68..78)][69..74][72][77..81][86..91][117..122][125..128][155..157][171..179][183][205][207]	[other][other][other][other][other][other][other][other][other][other][other][other][other][other][phosphorylation][other][other][other][other][other][other][phosphorylation][modified][modified]	[Rab subfamily motif 1 (RabSF1)][G1 box][GTP/Mg2+ binding site [chemical binding]][GDI interaction site][Rab subfamily motif 2 (RabSF2)][Switch I region][putative GEF interaction site [polypeptide binding]][G2 box][putative effector interaction site][Rab family motif 1 (RabF1)][Rab family motif 2 (RabF2)][G3 box][Switch II region][Rab family motif 3 (RabF3)][Phosphoserine; propagated from UniProt…				1	NP_004628.4	1068	NP_004628.4	ras-related protein Rab-7a [Homo sapiens]	0	0	0	0	0	0	0	0	0	0	0	0	0	0	0	0	0	0	0	0	0	0	0	0	0	0
285	0.0004	1	0.001986	5	0.20141	GSTP1		11	2.5.1.18	[3..76][8..196][52..53][65..66][84..210]	[GST_N_Pi][PTZ00057][Glutathione binding][Glutathione binding][GST_C_Pi]	[GST_N family, Class Pi subfamily; GSTs are cytosolic dimeric proteins involved in cellular detoxification by catalyzing the conjugation of glutathione (GSH) with a wide range of endogenous and xenobiotic alkylating agents, including carcinogens; cd03076][glutathione s-transferase; Provisional][propagated from UniProtKB/Swiss-Prot (P09211.2)][propagated from UniProtKB/Swiss-Prot (P09211.2)][C-ter…	[4][order(8,14,39,45,52..53,65..66)][order(11..13,16,24..25,67,70..71)][order(49..50,64..65,68,71,75)][order(84,88,91..92,95,99,129)][order(91,94..95,98,154,158,187,189..190,193,199,202..204)][order(98,101..102,105..106,109,159,162,205..206)][103][116][128][199]	[phosphorylation][other][other][other][other][other][other][modified][modified][acetylation][phosphorylation]	[Phosphotyrosine, by EGFR. {ECO:0000269|PubMed:19254954}; propagated from UniProtKB/Swiss-Prot (P09211.2)][GSH binding site (G-site) [chemical binding]][C-terminal domain interface [polypeptide binding]][dimer interface [polypeptide binding]][dimer interface [polypeptide binding]][N-terminal domain interface [polypeptide binding]][substrate binding pocket (H-site) [chemical binding]][N6-succinyll…				1	NP_000843.1	1515	NP_000843.1	glutathione S-transferase P [Homo sapiens]	4	10	10	0	10	39.52	0.0012398	5	10	10	0	10	27.62	0.00107022	4	7	7	0	7	40	0.00158442	3	8	8	0	8
286	0.000399	12	0.001583	5	0.252053	PUF60		8		[1..516][86..161][183..259][418..515]	[half-pint][RRM1_PUF60][RRM2_PUF60][RRM3_UHM_PUF60]	[poly-U binding splicing factor, half-pint family; TIGR01645][RNA recognition motif 1 in (U)-binding-splicing factor PUF60 and similar proteins; cd12370][RNA recognition motif 2 in (U)-binding-splicing factor PUF60 and similar proteins; cd12371][RNA recognition motif 3 in UHM domain of poly(U)-binding-splicing factor PUF60 and similar proteins; cd12648]	[order(148,159..161)][order(238,242..243)][order(451..452,454..456,459..464,477,510..514)]	[other][other][other]	[dimer interface [polypeptide binding]][dimer interface [polypeptide binding]][oligomer interface [polypeptide binding]]				1	NP_001129505.1	163	NP_001129505.1	poly(U)-binding-splicing factor PUF60 isoform c [Homo sapiens]	11	27	2	25	14.5	41.28	0.00073163	12	27	2	25	14.5	31.98	0.00063155	16	44	5	39	32.8571	43.99	0.00302671	5	16	0	16	8
287	0.000399	2	0	0	1.79769e+308	RHOB		2		[5..179][7..180][34..42]	[RhoA_like][Ras][Effector region. {ECO:0000255}]	[Ras homology family A (RhoA)-like includes RhoA, RhoB and RhoC; cd01870][Ras family; pfam00071][propagated from UniProtKB/Swiss-Prot (P62745.1)]	[order(5,34,37..38,41,43,45,54,58..59,61..63,66,68,72)][12..19][order(15..20,34..35,37,59..60,118,120,161..162)][order(23,25..29,42..43,45..47,52..54,163..164,168..169,][order(34,36,38..39,63..66,69,72,94)][34..42][order(37..38,61,66,68..69,71..72,75,105..106,108)][37][order(39,65..69,72,97,101,105)][order(39..40,65..66,68..69,72)][41][59..62][62..79][117..120][154][160..162][189][192][193][193][…	[other][other][other][other][other][other][other][other][other][other][modified][other][other][other][phosphorylation][other][modified][modified][methylation][modified][modified]	[GEF (guanine nucleotide exchange factor) interaction site [polypeptide binding]][G1 box][GTP/Mg2+ binding site [chemical binding]][PKN/PRK1 effector interaction site][GAP (GTPase-activating protein) interaction site [polypeptide binding]][Switch I region][GDI (guanine nucleotide dissociation inhibitor) interaction site [polypeptide binding]][G2 box][Mdia effector interaction site][Rho kinase (RO…				1	NP_004031.1	1232	NP_004031.1	rho-related GTP-binding protein RhoB precursor [Homo sapiens]	0	0	0	0	0	0	0	0	0	0	0	0	0	0	0	0	0	0	0	0	0	0	0	0	0	0
288	0.000395	8	0.002567	5	0.153876	NIPSNAP1		22		[165..262]	[NIPSNAP]	[NIPSNAP; pfam07978]							2	NP_001189431.1;NP_003625.2	425	NP_001189431.1	1 genes:NIPSNAP1.NP_001189431.1:protein NipSnap homolog 1 isoform 2 [Homo sapiens] ;NP_003625.2:protein NipSnap homolog 1 isoform 1 [Homo sapiens] ;	2	3	3	0	3	9.47	0.00029586	14	66	66	0	66	64.02	0.00561863	3	7	7	0	7	20.08	0.00126033	2	3	3	0	3
289	0.000395	4	0	0	1.79769e+308	NSDHL		X	1.1.1.170	[38..371][39..366]	[WcaG][3b-HSD-NSDHL-like_SDR_e]	[Nucleoside-diphosphate-sugar epimerase [Cell wall/membrane/envelope biogenesis]; COG0451][human NSDHL (NAD(P)H steroid dehydrogenase-like protein)-like, extended (e) SDRs; cd09813]	[1][order(44,46..49,68..70,104..106,120,143..145,172,176,][order(121,145,172,176)][order(145,172,202,215,226,231)][298..318]	[acetylation][other][active][other][transmembrane region]	[N-acetylmethionine; propagated from UniProtKB/Swiss-Prot (Q15738.2)][putative NAD(P) binding site [chemical binding]][][putative substrate binding site [chemical binding]][propagated from UniProtKB/Swiss-Prot (Q15738.2)]				1	NP_057006.1	795	NP_057006.1	sterol-4-alpha-carboxylate 3-dehydrogenase, decarboxylating [Homo sapiens]	0	0	0	0	0	0	0	0	0	0	0	0	0	0	0	0	0	0	0	0	0	0	0	0	0	0
290	0.000394	5	0	0	1.79769e+308	LRPPRC		2		[126..160][126..156][161..209][161..195][164..191][195..244][196..230][199..226][231..265][232..261][235..278][266..300][267..296][301..335][303..327][403..437][438..472][678..709][710..746][714..740][746..777][747..784][785..820][786..810][821..856][954..988][1031..1065][1039..1061][1066..1102][1067..1098][1103..1137][1104..1128][1121..1394]	[PPR 1][PPR repeat][PPR_2][PPR 2][PPR repeat][PPR_2][PPR 3][PPR repeat][PPR 4][PPR repeat][PPR_2][PPR 5][PPR repeat][PPR 6][PPR repeat][PPR 7][PPR 8][PPR 9][PPR 10][PPR repeat][PPR repeat][PPR 11][PPR 12][PPR repeat][PPR 13][PPR 14][PPR 15][PPR repeat][PPR 16][PPR repeat][PPR 17][PPR repeat][RNA-binding]	[propagated from UniProtKB/Swiss-Prot (P42704.3)][PPR repeat [structural motif]][PPR repeat family; pfam13041][propagated from UniProtKB/Swiss-Prot (P42704.3)][PPR repeat [structural motif]][PPR repeat family; pfam13041][propagated from UniProtKB/Swiss-Prot (P42704.3)][PPR repeat [structural motif]][propagated from UniProtKB/Swiss-Prot (P42704.3)][PPR repeat [structural motif]][PPR repeat family;…	[155][187][226][292][463][613][726][750][882][903][1027]	[acetylation][acetylation][acetylation][acetylation][acetylation][acetylation][acetylation][acetylation][phosphorylation][phosphorylation][phosphorylation]	[N6-acetyllysine. {ECO:0000244|PubMed:19608861}; propagated from UniProtKB/Swiss-Prot (P42704.3)][N6-acetyllysine. {ECO:0000244|PubMed:19608861}; propagated from UniProtKB/Swiss-Prot (P42704.3)][N6-acetyllysine. {ECO:0000250|UniProtKB:Q6PB66}; propagated from UniProtKB/Swiss-Prot (P42704.3)][N6-acetyllysine. {ECO:0000244|PubMed:19608861}; propagated from UniProtKB/Swiss-Prot (P42704.3)][N6-acetyl…				1	NP_573566.2	640	NP_573566.2	leucine-rich PPR motif-containing protein, mitochondrial precursor [Homo sapiens]	0	0	0	0	0	0	0	0	0	0	0	0	0	0	0	0	0	0	0	0	0	0	0	0	0	0
291	0.000391	4	0.002705	5	0.144547	ECI1		16	5.3.3.8	[47..243][50..296][106..110]	[crotonase-like][ECH][Substrate binding. {ECO:0000244|PDB:1SG4, ECO:0000269|PubMed:15351645}]	[Crotonase/Enoyl-Coenzyme A (CoA) hydratase superfamily. This superfamily contains a diverse set of enzymes including enoyl-CoA hydratase, napthoate synthase, methylmalonyl-CoA decarboxylase, 3-hydoxybutyryl-CoA dehydratase, and dienoyl-CoA isomerase; cd06558][Enoyl-CoA hydratase/isomerase family; pfam00378][propagated from UniProtKB/Swiss-Prot (P42126.1)]	[61][61][order(67,69,102,106..110,149,151..153,177..178,181)][84][89][order(108,153)][order(133,141,162..165,179..182,188,190..192,194..195,][178][283][283][288]	[acetylation][modified][other][modified][acetylation][other][other][other][acetylation][modified][modified]	[N6-acetyllysine, alternate. {ECO:0000250|UniProtKB:P42125}; propagated from UniProtKB/Swiss-Prot (P42126.1)][N6-succinyllysine, alternate. {ECO:0000250|UniProtKB:P42125}; propagated from UniProtKB/Swiss-Prot (P42126.1)][substrate binding site [chemical binding]][N6-succinyllysine. {ECO:0000250|UniProtKB:P42125}; propagated from UniProtKB/Swiss-Prot (P42126.1)][N6-acetyllysine. {ECO:0000244|PubMe…				1	NP_001910.2	879	NP_001910.2	enoyl-CoA delta isomerase 1, mitochondrial isoform 1 precursor [Homo sapiens]	6	24	24	0	24	29.14	0.00206907	1	3	3	0	3	4.3	0.00022326	2	4	4	0	4	9.27	0.00062957	3	11	11	0	11
292	0.00039	7	0	0	1.79769e+308	RPS23		5		[26..140]	[Ribosomal_S23]	[S12-like family, 40S ribosomal protein S23 subfamily; S23 is located at the interface of the large and small ribosomal subunits of eukaryotes, adjacent to the decoding center. It interacts with domain III of the eukaryotic elongation factor 2 (eEF2); cd03367]	[order(26,28..32,34,36..41,43..49,60..68,74..76,84,86..89,][order(60..61,112)][61..62][order(62..67,88..96)][62][97][135]	[other][other][other][other][hydroxylation][other][acetylation]	[18S rRNA interaction site [nucleotide binding]][streptomycin interaction site [chemical binding]][28S rRNA interaction site [nucleotide binding]][aminoacyl-tRNA interaction site (A-site) [nucleotide binding]][3-hydroxyproline; propagated from UniProtKB/Swiss-Prot (P62266.3)][eEF2 interaction site [polypeptide binding]][N6-acetyllysine; propagated from UniProtKB/Swiss-Prot (P62266.3)]				1	NP_001016.1	460	NP_001016.1	40S ribosomal protein S23 [Homo sapiens]	0	0	0	0	0	0	0	0	0	0	0	0	0	0	0	0	0	0	0	0	0	0	0	0	0	0
293	0.000388	12	0.001312	4	0.295732	PRDX1		1	1.11.1.15	[1..196][8..180]	[PTZ00253][PRX_Typ2cys]	[tryparedoxin peroxidase; Provisional][Peroxiredoxin (PRX) family, Typical 2-Cys PRX subfamily; PRXs are thiol-specific antioxidant (TSA) proteins, which confer a protective role in cells through its peroxidase activity by reducing hydrogen peroxide, peroxynitrite, and organic hydroperoxides; cd03015]	[2][7][order(8,50..51,54,117,127,140..142,144..146,150..151,158,][16][27][35][order(48,82..83,108,110,122)][order(49,52,128)][order(52,173)][90][194]	[acetylation][acetylation][other][acetylation][acetylation][acetylation][other][active][active][phosphorylation][phosphorylation]	[N-acetylserine; propagated from UniProtKB/Swiss-Prot (Q06830.1)][N6-acetyllysine; propagated from UniProtKB/Swiss-Prot (Q06830.1)][dimer interface [polypeptide binding]][N6-acetyllysine; propagated from UniProtKB/Swiss-Prot (Q06830.1)][N6-acetyllysine; propagated from UniProtKB/Swiss-Prot (Q06830.1)][N6-acetyllysine, alternate; propagated from UniProtKB/Swiss-Prot (Q06830.1)][decamer (pentamer o…				1	NP_859047.1	226	NP_859047.1	peroxiredoxin-1 [Homo sapiens]	3	5	5	0	5	25.13	0.00065417	3	6	4	2	5.33333	14.57	0.00060233	2	4	2	2	2.8	10.55	0.0006688	0	0	0	0	0
294	0.000386	9	0	0	1.79769e+308	CCDC47		17		[<12..>127][133..467]	[CENP-T][DUF1682]	[Centromere kinetochore component CENP-T; pfam15511][Protein of unknown function (DUF1682); pfam07946]	[136..155]	[transmembrane region]	[propagated from UniProtKB/Swiss-Prot (Q96A33.1)]				1	NP_064583.2	359	NP_064583.2	coiled-coil domain-containing protein 47 precursor [Homo sapiens]	0	0	0	0	0	0	0	0	0	0	0	0	0	0	0	0	0	0	0	0	0	0	0	0	0	0
295	0.000385	1	0	0	1.79769e+308	RAB10		2		[7..173][11..172][38..46]	[Rab8_Rab10_Rab13_like][Ras][Effector region (By similarity)]	[Rab GTPase families 8, 10, 13 (Rab8, Rab10, Rab13); cd01867][Ras family; pfam00071][propagated from UniProtKB/Swiss-Prot (P61026.1)]	[7..11][16..23][order(18..24,34..37,40..41,67,122..123,125..126,153..154)][order(24..36,38..40)][order(34,39..47)][order(37,39,43..50,57,59)][41][order(42,44..46,61,63,70..71,74,78,80..83,170)][order(42..43,45,63..64,71,73,75..77)][42..46][59..63][64..67][order(67,69..79)][70..75][78..82][87..92][102][110..119][122..125][152..154][168..173]	[other][other][other][other][other][other][other][other][other][other][other][other][other][other][other][other][acetylation][other][other][other][other]	[Rab subfamily motif 1 (RabSF1)][G1 box][GTP/Mg2+ binding site [chemical binding]][Rab subfamily motif 2 (RabSF2)][Switch I region][GEF interaction site [polypeptide binding]][G2 box][putative effector interaction site][putative GDI interaction site [polypeptide binding]][Rab family motif 1 (RabF1)][Rab family motif 2 (RabF2)][G3 box][Switch II region][Rab family motif 3 (RabF3)][Rab family motif…				1	NP_057215.3	1445	NP_057215.3	ras-related protein Rab-10 [Homo sapiens]	0	0	0	0	0	0	0	0	0	0	0	0	0	0	0	0	0	0	0	0	0	0	0	0	0	0
297	0.000384	4	0.00017	1	2.25882	NDUFS3		11	1.6.5.3;1.6.99.3	[58..240]	[PRK06074]	[NADH dehydrogenase subunit C; Provisional]							1	NP_004542.1	1614	NP_004542.1	NADH dehydrogenase [ubiquinone] iron-sulfur protein 3, mitochondrial precursor [Homo sapiens]	0	0	0	0	0	0	0	1	2	2	0	2	6.44	0.00017026	0	0	0	0	0	0	0	0	0	0	0	0
298	0.000383	7	0	0	1.79769e+308	MRI1		19	5.3.1.23	[4..346][44..346]	[salvage_mtnA][IF-2B]	[S-methyl-5-thioribose-1-phosphate isomerase; TIGR00512][Initiation factor 2 subunit family; pfam01008]	[1][168]	[acetylation][other]	[N-acetylmethionine. {ECO:0000244|PubMed:22814378}; propagated from UniProtKB/Swiss-Prot (Q9BV20.1)][Transition state stabilizer; propagated from UniProtKB/Swiss-Prot (Q9BV20.1)]				2	NP_001026897.1;NP_001316501.1	488	NP_001026897.1	1 genes:MRI1.NP_001026897.1:methylthioribose-1-phosphate isomerase isoform 1 [Homo sapiens] ;NP_001316501.1:methylthioribose-1-phosphate isomerase isoform 3 [Homo sapiens] ;	0	0	0	0	0	0	0	0	0	0	0	0	0	0	0	0	0	0	0	0	0	0	0	0	0	0
299	0.000383	4	0	0	1.79769e+308	SCAMP1		5		[39..>89][90..267]	[GrpE][SCAMP]	[nucleotide exchange factor GrpE; cl03075][SCAMP family; pfam04144]							2	NP_001277158.1;NP_004857.4	805	NP_001277158.1	1 genes:SCAMP1.NP_001277158.1:secretory carrier-associated membrane protein 1 isoform 3 [Homo sapiens] ;NP_004857.4:secretory carrier-associated membrane protein 1 isoform 1 [Homo sapiens] ;	0	0	0	0	0	0	0	0	0	0	0	0	0	0	0	0	0	0	0	0	0	0	0	0	0	0
300	0.000382	3	0	0	1.79769e+308	MRPS24		7		[35..167]	[MRP-S24]	[Mitochondrial ribosome subunit S24; pfam14955]							1	NP_114403.1	1055	NP_114403.1	28S ribosomal protein S24, mitochondrial precursor [Homo sapiens]	0	0	0	0	0	0	0	0	0	0	0	0	0	0	0	0	0	0	0	0	0	0	0	0	0	0
301	0.00038	15	2.7e-05	1	14.0741	TRIM28		19		[64..122][65..376][148..184][207..245][246..376][247..376][252..378][366..370][476..513][481..494][627..669][696..802]	[zf-RING_5][RBCC domain][BBOX][BBOX][Leucine zipper alpha helical coiled-coil region][Interaction with MAGEC2][BBC][Involved in binding PPP1CA][HP1 box][PxVxL motif][PHD_TIF1beta][Bromo_tif1_like]	[zinc-RING finger domain; pfam14634][propagated from UniProtKB/Swiss-Prot (Q13263.5)][B-Box-type zinc finger; smart00336][B-Box-type zinc finger; zinc binding domain (CHC3H2); often present in combination with other motifs, like RING zinc finger, NHL motif, coiled-coil or RFP domain in functionally unrelated proteins, most likely mediating protein-protein interaction; cd00021][propagated from Uni…	[2][4][14][17][19][19][49][50][50][order(209,212,232,237)][266][304][340][377][437][439][440][470][471][472][473][473][473][479][489][501][501][541][541][594][594][596][598][599][600][601][order(627,632..633,636..641,648,661..662)][order(628,631,640,643,648,651,666,669)][681][683][683][689][697][order(724,727,730,772,776,782)][752][755][757][770][774][779][823][824][824][828]	[acetylation][phosphorylation][phosphorylation][phosphorylation][phosphorylation][phosphorylation][phosphorylation][phosphorylation][phosphorylation][other][acetylation][acetylation][acetylation][acetylation][phosphorylation][phosphorylation][phosphorylation][modified][phosphorylation][modified][phosphorylation][phosphorylation][phosphorylation][phosphorylation][phosphorylation][phosphorylation][…	[N-acetylalanine. {ECO:0000244|PubMed:19413330, ECO:0000244|PubMed:20068231, ECO:0000244|PubMed:21406692, ECO:0000244|PubMed:22223895, ECO:0000244|PubMed:22814378, ECO:0000269|Ref.5, ECO:0000269|Ref.6}; propagated from UniProtKB/Swiss-Prot (Q13263.5)][][][][][Phosphoserine. {ECO:0000244|PubMed:20068231, ECO:0000244|PubMed:21406692, ECO:0000244|PubMed:24275569}; propagated from UniProtKB/Swiss-Pro…				1	NP_005753.1	258	NP_005753.1	transcription intermediary factor 1-beta [Homo sapiens]	0	0	0	0	0	0	0	1	1	1	0	1	1.8	2.692e-05	0	0	0	0	0	0	0	0	0	0	0	0
302	0.00038	10	0	0	1.79769e+308	HLA-A		6		[25..203][25..114][115..206][207..299][207..298][299..308][336..364]	[MHC_I][Alpha-1][Alpha-2][IgC_MHC_I_alpha3][Alpha-3][Connecting peptide][MHC_I_C]	[Class I Histocompatibility antigen, domains alpha 1 and 2; pfam00129][propagated from UniProtKB/Swiss-Prot (P04439.2)][propagated from UniProtKB/Swiss-Prot (P04439.2)][Class I major histocompatibility complex (MHC) alpha chain immunoglobulin domain; cd07698][propagated from UniProtKB/Swiss-Prot (P04439.2)][propagated from UniProtKB/Swiss-Prot (P04439.2)][MHC_I C-terminus; pfam06623]	[110][order(226,228,255..256,258..260,266,268)][order(233..235,263,288)][309..332][336][337][343][343][344][344][349][350][352][356][359][359]	[glycosylation][other][other][transmembrane region][phosphorylation][phosphorylation][phosphorylation][phosphorylation][phosphorylation][phosphorylation][phosphorylation][phosphorylation][phosphorylation][phosphorylation][phosphorylation][phosphorylation]	[][heterodimer interface [polypeptide binding]][MHC binding domain interface [polypeptide binding]][propagated from UniProtKB/Swiss-Prot (P04439.2)][][][][Phosphoserine. {ECO:0000250|UniProtKB:P18462}; propagated from UniProtKB/Swiss-Prot (P04439.2)][][Phosphotyrosine. {ECO:0000250|UniProtKB:P18462}; propagated from UniProtKB/Swiss-Prot (P04439.2)][Phosphoserine. {ECO:0000250|UniProtKB:P18462}; p…				1	NP_002107.3	281	NP_002107.3	HLA class I histocompatibility antigen, A alpha chain A*03:01:0:01 precursor [Homo sapiens]	0	0	0	0	0	0	0	0	0	0	0	0	0	0	0	0	0	0	0	0	0	0	0	0	0	0
303	0.000379	14	0.00073	4	0.519178	ACAT1		11	2.3.1.9	[40..427][43..426][258..260]	[PLN02644][thiolase][Coenzyme A binding]	[acetyl-CoA C-acetyltransferase][Thiolase are ubiquitous enzymes that catalyze the reversible thiolytic cleavage of 3-ketoacyl-CoA into acyl-CoA and acetyl-CoA, a 2-step reaction involving a covalent intermediate formed with a catalytic cysteine. They are found in prokaryotes and...; cd00751][propagated from UniProtKB/Swiss-Prot (P24752.1)]	[order(61,88,102,105,109,120..123,131,138..139,142,157,315,][66][66][78][order(126,385,413)][174][174][181][181][190][190][202][202][223][223][230][230][243][251][257][263][263][266][268][273][338]	[other][acetylation][modified][modified][active][acetylation][modified][acetylation][modified][acetylation][modified][acetylation][modified][acetylation][modified][acetylation][modified][modified][acetylation][acetylation][acetylation][modified][modified][modified][acetylation][acetylation]	[dimer interface [polypeptide binding]][N6-acetyllysine, alternate. {ECO:0000250|UniProtKB:Q8QZT1}; propagated from UniProtKB/Swiss-Prot (P24752.1)][N6-succinyllysine, alternate. {ECO:0000250|UniProtKB:Q8QZT1}; propagated from UniProtKB/Swiss-Prot (P24752.1)][N6-succinyllysine. {ECO:0000250|UniProtKB:Q8QZT1}; propagated from UniProtKB/Swiss-Prot (P24752.1)][][N6-acetyllysine, alternate. {ECO:0000…				1	NP_000010.1	137	NP_000010.1	acetyl-CoA acetyltransferase, mitochondrial precursor [Homo sapiens]	5	6	6	0	6	18.03	0.00036584	9	26	26	0	26	31.15	0.00136847	3	6	6	0	6	8.2	0.0006679	0	0	0	0	0
304	0.000379	4	0	0	1.79769e+308	NUBPL		14		[1..181]	[MRP-like]	[MRP (Multiple Resistance and pH adaptation) is a homologue of the Fer4_NifH superfamily. Like the other members of the superfamily, MRP contains a ATP-binding domain at the N-termini. It is found in bacteria as a membrane-spanning protein and functions...; cd02037]							2	NP_001188502.1;NP_079428.2	874	NP_001188502.1	1 genes:NUBPL.NP_001188502.1:iron-sulfur protein NUBPL isoform 2 [Homo sapiens] ;NP_079428.2:iron-sulfur protein NUBPL isoform 1 precursor [Homo sapiens] ;	0	0	0	0	0	0	0	0	0	0	0	0	0	0	0	0	0	0	0	0	0	0	0	0	0	0
305	0.000377	6	0.000983	3	0.38352	PDCD6		5		[31..120][98..152][100..153]	[EFh][EFh][EF-hand_7]	[EF-hand, calcium binding motif; A diverse superfamily of calcium sensors and calcium signal modulators; most examples in this alignment model have 2 active canonical EF hands. Ca2+ binding induces a conformational change in the EF-hand motif, leading to...; cl08302][EF-hand, calcium binding motif; A diverse superfamily of calcium sensors and calcium signal modulators; most examples in this align…	[2][order(36,38,40,47,103,105,107,114)][order(103,105,107,114,137,139,141,148)]	[acetylation][other][other]	[N-acetylalanine. {ECO:0000269|PubMed:22223895}; propagated from UniProtKB/Swiss-Prot (O75340.1)][Ca2+ binding site [ion binding]][Ca2+ binding site [ion binding]]				2	NP_001254485.1;NP_037364.1	888	NP_001254485.1	1 genes:PDCD6.NP_001254485.1:programmed cell death protein 6 isoform 2 [Homo sapiens] ;NP_037364.1:programmed cell death protein 6 isoform 1 [Homo sapiens] ;	2	2	2	0	2	22.22	0.00027551	2	5	5	0	5	19.58	0.00059456	0	0	0	0	0	0	0	2	3	3	0	3
306	0.000377	14	0.0006	5	0.628333	MATR3		5		[288..322][398..473][414..468][496..575][498..565][<584..678][710..718][798..833]	[ZnF_U1][RRM1_MATR3][RRM][RRM2_MATR3][RRM_6][DNA_pol_phi][Nuclear localization signal (Potential)][ZnF_U1]	[U1-like zinc finger; smart00451][RNA recognition motif 1 in vertebrate matrin-3; cd12714][RNA recognition motif; smart00360][RNA recognition motif 2 in vertebrate matrin-3; cd12715][RNA recognition motif (a.k.a. RRM, RBD, or RNP domain); pfam14259][DNA polymerase phi; pfam04931][propagated from UniProtKB/Swiss-Prot (P43243.2)][U1-like zinc finger; smart00451]	[2][3][4][9][14][22][41][118][171][188][188][195][195][202][206][206][208][208][219][239][240][243][397][522][533][571][596][596][597][598][598][604][604][604][606][606][639][644][654][671][673][674][679][689][741][747][766][836]	[acetylation][acetylation][phosphorylation][phosphorylation][phosphorylation][phosphorylation][phosphorylation][phosphorylation][phosphorylation][phosphorylation][phosphorylation][phosphorylation][phosphorylation][phosphorylation][phosphorylation][phosphorylation][phosphorylation][phosphorylation][phosphorylation][phosphorylation][phosphorylation][phosphorylation][phosphorylation][acetylation][ph…	[N-acetylserine; propagated from UniProtKB/Swiss-Prot (P43243.2)][N6-acetyllysine; propagated from UniProtKB/Swiss-Prot (P43243.2)][Phosphoserine; propagated from UniProtKB/Swiss-Prot (P43243.2)][Phosphoserine; propagated from UniProtKB/Swiss-Prot (P43243.2)][Phosphoserine; propagated from UniProtKB/Swiss-Prot (P43243.2)][Phosphoserine; propagated from UniProtKB/Swiss-Prot (P43243.2)][Phosphoseri…				1	NP_061322.2	96	NP_061322.2	matrin-3 isoform a [Homo sapiens]	2	4	4	0	4	3.78	0.00012296	9	23	23	0	23	21.61	0.00061029	12	21	21	0	21	29.16	0.00117849	1	2	2	0	2
307	0.000377	4	0	0	1.79769e+308	JMJD4		1		[88..330]	[JmjC]	[JmjC domain, hydroxylase; cl22893]							1	NP_075383.2	858	NP_075383.2	2-oxoglutarate and iron-dependent oxygenase JMJD4 isoform 1 [Homo sapiens]	0	0	0	0	0	0	0	0	0	0	0	0	0	0	0	0	0	0	0	0	0	0	0	0	0	0
308	0.000376	7	0.000638	1	0.589342	RPLP0		12		[1..317][9..182][231..316]	[PTZ00135][Ribosomal_P0_L10e][Ribosomal_60s]	[60S acidic ribosomal protein P0; Provisional][Ribosomal protein L10 family, P0 and L10e subfamily; composed of eukaryotic 60S ribosomal protein P0 and the archaeal P0 homolog, L10e. P0 or L10e forms a tight complex with multiple copies of the small acidic protein L12(e). This complex forms a stalk...; cd05795][60s Acidic ribosomal protein; pfam00428]	[order(10..11,14,57..60,63)][24][24][order(96,116,120,139,142..143,146..147,149..152,170..172,][304][304][304][307][307][307]	[other][phosphorylation][phosphorylation][other][phosphorylation][phosphorylation][phosphorylation][phosphorylation][phosphorylation][phosphorylation]	[23S rRNA interface [nucleotide binding]][][][putative Interface with L7/L12 ribosomal proteins [polypeptide binding]][][][Phosphoserine. {ECO:0000244|PubMed:19369195}; propagated from UniProtKB/Swiss-Prot (P05388.1)][][][Phosphoserine. {ECO:0000244|PubMed:19369195}; propagated from UniProtKB/Swiss-Prot (P05388.1)]				1	NP_000993.1	1129	NP_000993.1	60S acidic ribosomal protein P0 [Homo sapiens]	0	0	0	0	0	0	0	4	9	9	0	9	21.77	0.00063808	0	0	0	0	0	0	0	0	0	0	0	0
309	0.000375	1	0	0	1.79769e+308	FAM162A		3		[10..154][76..102]	[DUF1075][Required for proapoptotic activity]	[Protein of unknown function (DUF1075); pfam06388][propagated from UniProtKB/Swiss-Prot (Q96A26.2)]	[103..120]	[transmembrane region]	[propagated from UniProtKB/Swiss-Prot (Q96A26.2)]				1	NP_055182.3	1459	NP_055182.3	protein FAM162A [Homo sapiens]	0	0	0	0	0	0	0	0	0	0	0	0	0	0	0	0	0	0	0	0	0	0	0	0	0	0
310	0.000372	11	4.6e-05	1	8.08696	NAMPT		7	2.4.2.12	[10..481][12..428][311..313][353..354]	[PRK09198][PBEF_like][Nicotinamide ribonucleotide binding][Nicotinamide ribonucleotide binding]	[putative nicotinate phosphoribosyltransferase; Provisional][pre-B-cell colony-enhancing factor (PBEF)-like. The mammalian members of this group of nicotinate phosphoribosyltransferases (NAPRTases) were originally identified as genes whose expression is upregulated upon activation in lymphoid cells. In general; cd01569][propagated from UniProtKB/Swiss-Prot (P43490.1)][propagated from UniProtKB/Sw…	[1][34][87][188][order(195..197,220..221,313,352..353,381,383..384,387)]	[acetylation][phosphorylation][phosphorylation][phosphorylation][active]	[N-acetylmethionine; propagated from UniProtKB/Swiss-Prot (P43490.1)][][][][]				1	NP_005737.1	523	NP_005737.1	nicotinamide phosphoribosyltransferase precursor [Homo sapiens]	0	0	0	0	0	0	0	1	1	1	0	1	3.05	4.577e-05	0	0	0	0	0	0	0	0	0	0	0	0
311	0.000372	6	0	0	1.79769e+308	SPC24		19		[23..136]	[Spc24]	[Spc24 subunit of Ndc80; pfam08286]							2	NP_001303962.1;NP_872319.1	580	NP_001303962.1	1 genes:SPC24.NP_001303962.1:kinetochore protein Spc24 isoform 4 [Homo sapiens] ;NP_872319.1:kinetochore protein Spc24 isoform 1 [Homo sapiens] ;	0	0	0	0	0	0	0	0	0	0	0	0	0	0	0	0	0	0	0	0	0	0	0	0	0	0
312	0.000371	4	0	0	1.79769e+308	TYSND1		10					[110..111]	[cleavage]	[Cleavage site determined in PMID: 17255948.]				2	NP_001035363.1;NP_775826.2	873	NP_001035363.1	1 genes:TYSND1.NP_001035363.1:peroxisomal leader peptide-processing protease isoform b [Homo sapiens] ;NP_775826.2:peroxisomal leader peptide-processing protease isoform a [Homo sapiens] ;	0	0	0	0	0	0	0	0	0	0	0	0	0	0	0	0	0	0	0	0	0	0	0	0	0	0
313	0.000371	1	0	0	1.79769e+308	B4GAT1		11	2.4.1.149	[94..409]	[Glyco_transf_49]	[Glycosyl-transferase for dystroglycan; pfam13896]	[9..36]	[transmembrane region]	[propagated from UniProtKB/Swiss-Prot (O43505.1)]				1	NP_006867.1	1451	NP_006867.1	beta-1,4-glucuronyltransferase 1 [Homo sapiens]	0	0	0	0	0	0	0	0	0	0	0	0	0	0	0	0	0	0	0	0	0	0	0	0	0	0
314	0.000369	4	0.001129	4	0.326838	CLTA		9		[20..165]	[Clathrin_lg_ch]	[Clathrin light chain; pfam01086]							4	NP_001171691.1;NP_001298132.1;NP_001298135.1;NP_001824.1	1110	NP_001171691.1	1 genes:CLTA.NP_001171691.1:clathrin light chain A isoform f [Homo sapiens] ;NP_001298132.1:clathrin light chain A isoform g [Homo sapiens] ;NP_001298135.1:clathrin light chain A isoform j [Homo sapiens] ;NP_001824.1:clathrin light chain A isoform a [Homo sapiens] ;	2	5	5	0	5	15.06	0.00078421	0	0	0	0	0	0	0	1	1	1	0	1	12.65	0.00028634	1	1	1	0	1
315	0.000369	10	0	0	1.79769e+308	AURKB		17	2.7.11.1	[71..340][78..328]	[PKc_like][S_TKc]	[Protein Kinases, catalytic domain; cl21453][Serine/Threonine protein kinases, catalytic domain; smart00220]	[35][62][64][order(84..87,90,92,105,107,139,155..158,201,205..206,208,][233]	[phosphorylation][phosphorylation][phosphorylation][other][phosphorylation]	[Phosphothreonine. {ECO:0000269|PubMed:18669648}; propagated from UniProtKB/Swiss-Prot (Q96GD4.3)][Phosphoserine. {ECO:0000269|PubMed:20068231}; propagated from UniProtKB/Swiss-Prot (Q96GD4.3)][Phosphothreonine. {ECO:0000269|PubMed:20068231}; propagated from UniProtKB/Swiss-Prot (Q96GD4.3)][ATP binding site [chemical binding]][Phosphothreonine, by autocatalysis. {ECO:0000269|PubMed:14722118}; pro…				1	NP_001271455.1	277	NP_001271455.1	aurora kinase B isoform 3 [Homo sapiens]	0	0	0	0	0	0	0	0	0	0	0	0	0	0	0	0	0	0	0	0	0	0	0	0	0	0
316	0.000367	4	0	0	1.79769e+308	ATP23		12	3.4.24.-	[49..221]	[Peptidase_M76]	[Peptidase M76 family; pfam09768]							1	NP_150592.1	860	NP_150592.1	mitochondrial inner membrane protease ATP23 homolog isoform a [Homo sapiens]	0	0	0	0	0	0	0	0	0	0	0	0	0	0	0	0	0	0	0	0	0	0	0	0	0	0
317	0.000366	10	0	0	1.79769e+308	SEC61A1		3		[1..471][40..74][75..459]	[PTZ00219][Plug_translocon][SecY]	[Sec61 alpha subunit; Provisional][Plug domain of Sec61p; pfam10559][SecY translocase; pfam00344]	[34..53][77..96][118..138][145..165][173..193][241..261][289..309][355..375][421..441][446..462]	[transmembrane region][transmembrane region][transmembrane region][transmembrane region][transmembrane region][transmembrane region][transmembrane region][transmembrane region][transmembrane region][transmembrane region]	[propagated from UniProtKB/Swiss-Prot (P61619.2)][propagated from UniProtKB/Swiss-Prot (P61619.2)][propagated from UniProtKB/Swiss-Prot (P61619.2)][propagated from UniProtKB/Swiss-Prot (P61619.2)][propagated from UniProtKB/Swiss-Prot (P61619.2)][propagated from UniProtKB/Swiss-Prot (P61619.2)][propagated from UniProtKB/Swiss-Prot (P61619.2)][propagated from UniProtKB/Swiss-Prot (P61619.2)][propag…				1	NP_037468.1	293	NP_037468.1	protein transport protein Sec61 subunit alpha isoform 1 [Homo sapiens]	0	0	0	0	0	0	0	1	1	0	1	0.5	5.25	0	0	0	0	0	0	0	0	0	0	0	0	0
318	0.000363	9	0.000317	2	1.14511	DKC1		X		[2..21][48..106][56..381][88..270][297..370][441..509]	[Nucleolar localization][DKCLD][CBF5][PseudoU_synth_hDyskerin][PUA][Nuclear and nucleolar localization]	[propagated from UniProtKB/Swiss-Prot (O60832.3)][DKCLD (NUC011) domain; pfam08068][rRNA pseudouridine synthase, putative; TIGR00425][Pseudouridine synthase, human dyskerin like; cd02572][PUA domain; pfam01472][propagated from UniProtKB/Swiss-Prot (O60832.3)]	[2][21][order(122..125,227)][446][448][450][453][480][489][508]	[acetylation][phosphorylation][active][phosphorylation][phosphorylation][phosphorylation][phosphorylation][phosphorylation][phosphorylation][phosphorylation]	[N-acetylalanine. {ECO:0000244|PubMed:19413330, ECO:0000244|PubMed:22223895, ECO:0000269|Ref.8}; propagated from UniProtKB/Swiss-Prot (O60832.3)][Phosphoserine. {ECO:0000244|PubMed:17081983, ECO:0000244|PubMed:18669648, ECO:0000244|PubMed:18691976, ECO:0000244|PubMed:19690332, ECO:0000244|PubMed:20068231, ECO:0000244|PubMed:21406692}; propagated from UniProtKB/Swiss-Prot (O60832.3)][probable acti…				2	NP_001135935.1;NP_001354.1	606	NP_001135935.1	1 genes:DKC1.NP_001135935.1:H/ACA ribonucleoprotein complex subunit DKC1 isoform 2 [Homo sapiens] ;NP_001354.1:H/ACA ribonucleoprotein complex subunit DKC1 isoform 1 [Homo sapiens] ;	0	0	0	0	0	0	0	2	8	8	0	8	6.48	0.00035323	2	3	3	0	3	7.47	0.00028015	0	0	0	0	0
319	0.000363	1	0	0	1.79769e+308	SLC25A1		22		[38..311][38..121][<148..220][223..313]	[PTZ00169][Mito_carr][Mito_carr][Mito_carr]	[ADP/ATP transporter on adenylate translocase; Provisional][Mitochondrial carrier protein; pfam00153][Mitochondrial carrier protein; pfam00153][Mitochondrial carrier protein; pfam00153]							2	NP_001243463.1;NP_005975.1	1447	NP_001243463.1	1 genes:SLC25A1.NP_001243463.1:tricarboxylate transport protein, mitochondrial isoform b [Homo sapiens] ;NP_005975.1:tricarboxylate transport protein, mitochondrial isoform a precursor [Homo sapiens] ;	0	0	0	0	0	0	0	0	0	0	0	0	0	0	0	0	0	0	0	0	0	0	0	0	0	0
320	0.000361	11	0.002543	4	0.141958	GBAS		7		[187..284]	[NIPSNAP]	[NIPSNAP; pfam07978]							1	NP_001474.1	325	NP_001474.1	protein NipSnap homolog 2 isoform 1 [Homo sapiens]	0	0	0	0	0	0	0	13	72	72	0	72	54.55	0.00565793	3	5	5	0	5	14.69	0.00083099	1	3	3	0	3
321	0.000361	3	8.4e-05	1	4.29762	ANP32E		1		[<15..146][18..38][43..64][44..65][65..125][65..87][66..89][88..133][89..110][90..114]	[LRR_RI][LRR 1][LRR 2][leucine-rich repeat][LRR_8][LRR 3][leucine-rich repeat][LRR_4][LRR 4][leucine-rich repeat]	[Leucine-rich repeats (LRRs), ribonuclease inhibitor (RI)-like subfamily. LRRs are 20-29 residue sequence motifs present in many proteins that participate in protein-protein interactions and have different functions and cellular locations. LRRs correspond...; cd00116][propagated from UniProtKB/Swiss-Prot (Q9BTT0.1)][propagated from UniProtKB/Swiss-Prot (Q9BTT0.1)][leucine-rich repeat [structural …	[1]	[acetylation]	[N-acetylmethionine. {ECO:0000244|PubMed:22814378}; propagated from UniProtKB/Swiss-Prot (Q9BTT0.1)]				2	NP_001267488.1;NP_112182.1	1661	NP_001267488.1	1 genes:ANP32E.NP_001267488.1:acidic leucine-rich nuclear phosphoprotein 32 family member E isoform 4 [Homo sapiens] ;NP_112182.1:acidic leucine-rich nuclear phosphoprotein 32 family member E isoform 1 [Homo sapiens] ;	0	0	0	0	0	0	0	1	1	1	0	1	6.74	8.417e-05	0	0	0	0	0	0	0	0	0	0	0	0
322	0.00036	9	0.001226	2	0.293638	CSNK2B		6	2.7.11.1	[8..191][188..193]	[CK_II_beta][Interaction with alpha subunit. {ECO:0000250}]	[Casein kinase II regulatory subunit; smart01085][propagated from UniProtKB/Swiss-Prot (P67870.1)]	[2][2][2][3][3][4][8][69][209][209][212]	[phosphorylation][acetylation][phosphorylation][phosphorylation][phosphorylation][phosphorylation][phosphorylation][phosphorylation][phosphorylation][phosphorylation][acetylation]	[][N-acetylserine. {ECO:0000244|PubMed:19369195, ECO:0000244|PubMed:20068231, ECO:0000244|PubMed:21406692}; propagated from UniProtKB/Swiss-Prot (P67870.1)][Phosphoserine, by autocatalysis. {ECO:0000269|PubMed:11574463}; propagated from UniProtKB/Swiss-Prot (P67870.1)][][Phosphoserine, by autocatalysis. {ECO:0000269|PubMed:11574463}; propagated from UniProtKB/Swiss-Prot (P67870.1)][][Phosphoserin…				1	NP_001311.3	607	NP_001311.3	casein kinase II subunit beta isoform 1 [Homo sapiens]	0	0	0	0	0	0	0	4	15	15	0	15	26.05	0.00156799	2	4	4	0	4	12.09	0.00088433	0	0	0	0	0
323	0.000359	11	0.000334	2	1.07485	RPS3		11	4.2.99.18	[4..216][15..95][104..188]	[PTZ00084][40S_S3_KH][Ribosomal_S3_C]	[40S ribosomal protein S3; Provisional][K homology RNA-binding (KH) domain of the eukaryotic 40S small ribosomal subunit protein S3. S3 is part of the head region of the 40S ribosomal subunit and is believed to interact with mRNA as it threads its way from the latch into the channel. The KH...; cd02413][Ribosomal protein S3, C-terminal domain; pfam00189]	[2][6][42][60..63][62][64][65][67][70][132][209][220][221][221][221][224][224][242]	[acetylation][phosphorylation][phosphorylation][other][acetylation][methylation][methylation][methylation][phosphorylation][modified][phosphorylation][phosphorylation][phosphorylation][phosphorylation][phosphorylation][phosphorylation][phosphorylation][phosphorylation]	[N-acetylalanine. {ECO:0000244|PubMed:19413330, ECO:0000244|PubMed:22814378, ECO:0000244|PubMed:25944712, ECO:0000269|Ref.10}; propagated from UniProtKB/Swiss-Prot (P23396.2)][Phosphoserine, by PKC/PRKCD. {ECO:0000269|PubMed:19059439}; propagated from UniProtKB/Swiss-Prot (P23396.2)][Phosphothreonine, by MAPK. {ECO:0000269|PubMed:15950189}; propagated from UniProtKB/Swiss-Prot (P23396.2)][G-X-X-G…				1	NP_000996.2	443	NP_000996.2	40S ribosomal protein S3 isoform 1 [Homo sapiens]	0	0	0	0	0	0	0	2	3	3	0	3	11.93	0.00027746	1	2	2	0	2	6.58	0.00039121	0	0	0	0	0
324	0.000359	10	0.000228	5	1.57456	SSRP1		11		[21..480][194..330][332..427][547..612]	[POB3][PH1_SSRP1-like][PH2_SSRP1-like][HMGB-UBF_HMG-box]	[Nucleosome-binding factor SPN, POB3 subunit [Transcription / DNA replication, recombination, and repair / Chromatin structure and dynamics]; COG5165][Structure Specific Recognition protein 1 (SSRP1) Pleckstrin homology (PH) domain, repeat 1; cd13230][Structure Specific Recognition protein 1 (SSRP1) Pleckstrin homology (PH) domain, repeat 2; cd13231][HMGB-UBF_HMG-box, class II and III members of …	[2][170][233][311][413][437][437][438][444][444][450..451][452][510][order(549,551..552,554..555,558..559,562,566,579,582,585,][554][561][657][657][659][667][667][668][668][671][671][672][672][673][673][688]	[acetylation][phosphorylation][acetylation][phosphorylation][acetylation][phosphorylation][phosphorylation][phosphorylation][phosphorylation][phosphorylation][cleavage][phosphorylation][phosphorylation][DNA binding][phosphorylation][phosphorylation][phosphorylation][phosphorylation][phosphorylation][phosphorylation][phosphorylation][phosphorylation][phosphorylation][phosphorylation][phosphorylati…	[N-acetylalanine; propagated from UniProtKB/Swiss-Prot (Q08945.1)][Phosphothreonine; propagated from UniProtKB/Swiss-Prot (Q08945.1)][N6-acetyllysine; propagated from UniProtKB/Swiss-Prot (Q08945.1)][][N6-acetyllysine; propagated from UniProtKB/Swiss-Prot (Q08945.1)][][Phosphoserine; propagated from UniProtKB/Swiss-Prot (Q08945.1)][][][Phosphoserine; propagated from UniProtKB/Swiss-Prot (Q08945.1…				1	NP_003137.1	312	NP_003137.1	FACT complex subunit SSRP1 [Homo sapiens]	1	1	1	0	1	2.12	3.672e-05	4	7	7	0	7	12.13	0.00022189	2	3	3	0	3	4.23	0.00020113	1	2	2	0	2
325	0.000358	6	0.000201	1	1.78109	PRDX6		1	1.11.1.9;1.11.1.15	[5..200][7..222]	[AhpC][PRX_1cys]	[Alkyl hydroperoxide reductase subunit AhpC (peroxiredoxin) [Defense mechanisms]; COG0450][Peroxiredoxin (PRX) family, 1-cys PRX subfamily; composed of PRXs containing only one conserved cysteine, which serves as the peroxidatic cysteine. They are homodimeric thiol-specific antioxidant (TSA) proteins that confer a protective role in cells by...; cd03016]	[order(7,45,48..50,53,85,88,115,130,144..146,148..150,][order(19,73..75,77..78,80..81,83..84,93,106..107,117,][order(44,47,132)][44][44][63][89][89][209]	[other][other][active][phosphorylation][phosphorylation][acetylation][phosphorylation][phosphorylation][acetylation]	[dimer interface [polypeptide binding]][decamer (pentamer of dimers) interface [polypeptide binding]][catalytic triad [active]][][Phosphothreonine; propagated from UniProtKB/Swiss-Prot (P30041.3)][N6-acetyllysine; propagated from UniProtKB/Swiss-Prot (P30041.3)][][Phosphotyrosine; propagated from UniProtKB/Swiss-Prot (P30041.3)][N6-acetyllysine, alternate; propagated from UniProtKB/Swiss-Prot (P3…				1	NP_004896.1	1418	NP_004896.1	peroxiredoxin-6 [Homo sapiens]	0	0	0	0	0	0	0	1	2	2	0	2	4.46	0.00020067	0	0	0	0	0	0	0	0	0	0	0	0
326	0.000358	13	0	0	1.79769e+308	PSMC2		7		[23..430][178..345]	[RPT1][AAA]	[ATP-dependent 26S proteasome regulatory subunit [Posttranslational modification, protein turnover, chaperones]; COG1222][The AAA+ (ATPases Associated with a wide variety of cellular Activities) superfamily represents an ancient group of ATPases belonging to the ASCE (for additional strand, catalytic E) division of the P-loop NTPase fold. The ASCE division also includes ABC; cd00009]	[116][216..223][order(217..224,275,322)][271..276][336][422]	[acetylation][other][other][other][other][acetylation]	[N6-acetyllysine. {ECO:0000244|PubMed:19608861}; propagated from UniProtKB/Swiss-Prot (P35998.3)][Walker A motif][ATP binding site [chemical binding]][Walker B motif][arginine finger][N6-acetyllysine. {ECO:0000244|PubMed:19608861}; propagated from UniProtKB/Swiss-Prot (P35998.3)]				1	NP_002794.1	122	NP_002794.1	26S proteasome regulatory subunit 7 isoform 1 [Homo sapiens]	0	0	0	0	0	0	0	0	0	0	0	0	0	0	0	0	0	0	0	0	0	0	0	0	0	0
327	0.000356	8	0.004865	5	0.0731757	SNRPC		6		[1..38]	[zf-U1]	[U1 zinc finger; pfam06220]	[8][8][12][17][52]	[phosphorylation][phosphorylation][phosphorylation][phosphorylation][acetylation]	[][Phosphotyrosine. {ECO:0000269|PubMed:15592455}; propagated from UniProtKB/Swiss-Prot (P09234.1)][][Phosphoserine. {ECO:0000269|PubMed:18669648}; propagated from UniProtKB/Swiss-Prot (P09234.1)][N6-acetyllysine. {ECO:0000269|PubMed:19608861}; propagated from UniProtKB/Swiss-Prot (P09234.1)]				1	NP_003084.1	420	NP_003084.1	U1 small nuclear ribonucleoprotein C [Homo sapiens]	6	14	14	0	14	25.16	0.00229246	3	5	5	0	5	25.79	0.00070675	5	17	17	0	17	24.53	0.0050821	3	13	13	0	13
328	0.000356	11	0.000224	2	1.58929	AIFM1		X		[1..>123][134..483][150..444][302..386][446..451][465..595]	[AIF-MLS][FAD-dependent oxidoreductase. {ECO:0000250}][Pyr_redox_2][Pyr_redox][Nuclear localization signal. {ECO:0000255}][AIF_C]	[Mitochondria Localisation Sequence; pfam14962][propagated from UniProtKB/Swiss-Prot (O95831.1)][Pyridine nucleotide-disulphide oxidoreductase; pfam07992][Pyridine nucleotide-disulphide oxidoreductase; pfam00070][propagated from UniProtKB/Swiss-Prot (O95831.1)][Apoptosis-inducing factor, mitochondrion-associated, C-term; pfam14721]	[105][109][116][118][268][371][388][521][524][530][593]	[phosphorylation][modified][phosphorylation][phosphorylation][phosphorylation][phosphorylation][acetylation][phosphorylation][phosphorylation][phosphorylation][acetylation]	[Phosphothreonine. {ECO:0000244|PubMed:18691976}; propagated from UniProtKB/Swiss-Prot (O95831.1)][N6-succinyllysine. {ECO:0000250|UniProtKB:Q9Z0X1}; propagated from UniProtKB/Swiss-Prot (O95831.1)][Phosphoserine. {ECO:0000244|PubMed:24275569}; propagated from UniProtKB/Swiss-Prot (O95831.1)][Phosphoserine. {ECO:0000244|PubMed:24275569}; propagated from UniProtKB/Swiss-Prot (O95831.1)][Phosphoser…				2	NP_004199.1;NP_665811.1	445	NP_004199.1	1 genes:AIFM1.NP_004199.1:apoptosis-inducing factor 1, mitochondrial isoform AIF precursor [Homo sapiens] ;NP_665811.1:apoptosis-inducing factor 1, mitochondrial isoform AIF-exB precursor [Homo sapiens] ;	0	0	0	0	0	0	0	2	8	8	0	8	5.38	0.00029331	1	2	2	0	2	3.43	0.00015508	0	0	0	0	0
329	0.000354	9	0	0	1.79769e+308	HADHA		2	4.2.1.17;1.1.1.211	[27..762][41..251][363..541][544..639][676..>750]	[fa_ox_alpha_mit][crotonase-like][3HCDH_N][3HCDH][3HCDH]	[fatty acid oxidation complex, alpha subunit, mitochondrial; TIGR02441][Crotonase/Enoyl-Coenzyme A (CoA) hydratase superfamily. This superfamily contains a diverse set of enzymes including enoyl-CoA hydratase, napthoate synthase, methylmalonyl-CoA decarboxylase, 3-hydoxybutyryl-CoA dehydratase, and dienoyl-CoA isomerase; cd06558][3-hydroxyacyl-CoA dehydrogenase, NAD binding domain; pfam02737][3-h…	[order(61,63,96,100..104,144,146..148,172..173,176)][order(102,148)][order(128,136,157..160,174..177,183,185..187,189..190,][151][173][295][303][406][505][540][644][756]	[other][other][other][other][other][acetylation][acetylation][acetylation][acetylation][acetylation][acetylation][phosphorylation]	[substrate binding site [chemical binding]][oxyanion hole (OAH) forming residues][trimer interface [polypeptide binding]][Important for catalytic activity (By similarity); propagated from UniProtKB/Swiss-Prot (P40939.2)][Important for catalytic activity (By similarity); propagated from UniProtKB/Swiss-Prot (P40939.2)][N6-acetyllysine; propagated from UniProtKB/Swiss-Prot (P40939.2)][N6-acetyllysi…				1	NP_000173.2	342	NP_000173.2	trifunctional enzyme subunit alpha, mitochondrial precursor [Homo sapiens]	0	0	0	0	0	0	0	0	0	0	0	0	0	0	0	0	0	0	0	0	0	0	0	0	0	0
330	0.000353	9	0.00052	3	0.678846	H2AFY		5		[4..126][5..117][177..363]	[PTZ00017][H2A][Macro_H2A_like]	[histone H2A; Provisional][Histone 2A; H2A is a subunit of the nucleosome. The nucleosome is an octamer containing two H2A, H2B, H3, and H4 subunits. The H2A subunit performs essential roles in maintaining structural integrity of the nucleosome, chromatin condensation, and binding...; cd00074][Macro domain, Macro_H2A_like family. The macro domain is a high-affinity ADP-ribose binding module found…	[18][18][order(27,30,33..34,40,72,75)][36..39][order(49,52..53,56..57,60..61)][116][116][117][123][123][123][129][129][169][172][177][177][order(202,226,316,350)][238]	[methylation][methylation][DNA binding][other][other][acetylation][modified][other][methylation][methylation][acetylation][phosphorylation][phosphorylation][phosphorylation][phosphorylation][phosphorylation][phosphorylation][other][methylation]	[][N6-methyllysine. {ECO:0000269|PubMed:16210244}; propagated from UniProtKB/Swiss-Prot (O75367.4)][DNA binding site [nucleotide binding]][homodimerization interface [polypeptide binding]][H2A-H2B dimerization interface [polypeptide binding]][N6-acetyllysine, alternate. {ECO:0000250|UniProtKB:Q9QZQ8}; propagated from UniProtKB/Swiss-Prot (O75367.4)][ubiquitination site][ubiquitination site][][N6,…				1	NP_004884.1	511	NP_004884.1	core histone macro-H2A.1 isoform 2 [Homo sapiens]	0	0	0	0	0	0	0	3	4	3	1	4	14.02	0.00024231	1	1	1	0	1	5.39	0.00012812	0	0	0	0	0
331	0.000353	7	0	0	1.79769e+308	MORF4L1		15		[30..78][129..311]	[CHROMO][MRG]	[Chromatin organization modifier (chromo) domain is a conserved region of around 50 amino acids found in a variety of chromosomal proteins, which appear to play a role in the functional organization of the eukaryotic nucleus. Experimental evidence...; cd00024][MRG; pfam05712]	[order(44,46,49,53,57,61..62)]	[other]	[histone binding site]				2	NP_006782.1;NP_996670.1	469	NP_006782.1	1 genes:MORF4L1.NP_006782.1:mortality factor 4-like protein 1 isoform 1 [Homo sapiens] ;NP_996670.1:mortality factor 4-like protein 1 isoform 2 [Homo sapiens] ;	0	0	0	0	0	0	0	0	0	0	0	0	0	0	0	0	0	0	0	0	0	0	0	0	0	0
332	0.000352	4	0.003394	4	0.103712	MIF		22	5.3.3.12;5.3.2.1	[2..115]	[MIF]	[Macrophage migration inhibitory factor (MIF); pfam01187]	[37][78]	[phosphorylation][acetylation]	[][N6-acetyllysine, alternate; propagated from UniProtKB/Swiss-Prot (P14174.4)]				1	NP_002406.1	1107	NP_002406.1	macrophage migration inhibitory factor [Homo sapiens]	2	5	5	0	5	32.17	0.00113199	2	3	3	0	3	26.09	0.00058629	0	0	0	0	0	0	0	1	2	2	0	2
333	0.000352	10	0.000952	1	0.369748	TCEB2		16		[1..118][3..66]	[ElonginB][UBQ]	[Ubiquitin-like domain of Elongin B; cd01788][Ubiquitin homologues; smart00213]	[1][order(9,11,13..17,34,69..70,72,93..94,96..97)][84][108][111]	[acetylation][other][phosphorylation][phosphorylation][phosphorylation]	[N-acetylmethionine. {ECO:0000244|PubMed:19413330, ECO:0000244|PubMed:22814378, ECO:0000269|Ref.6}; propagated from UniProtKB/Swiss-Prot (Q15370.1)][EloginC interaction site][Phosphothreonine. {ECO:0000250|UniProtKB:P62869}; propagated from UniProtKB/Swiss-Prot (Q15370.1)][Phosphoserine. {ECO:0000250|UniProtKB:P62869}; propagated from UniProtKB/Swiss-Prot (Q15370.1)][Phosphoserine. {ECO:0000250|U…				1	NP_009039.1	615	NP_009039.1	elongin-B isoform a [Homo sapiens]	0	0	0	0	0	0	0	2	5	5	0	5	21.19	0.00095231	0	0	0	0	0	0	0	0	0	0	0	0
334	0.000351	8	0	0	1.79769e+308	HACD3		15	4.2.1.134	[8..115][195..358]	[p23_hB-ind1_like][PTPLA]	[p23_like domain found in human (h) butyrate-induced transcript 1 (B-ind1) and similar proteins. hB-ind1 participates in signaling by the small GTPase Rac1. It binds to Rac1 and enhances different Rac1 effects including activation of nuclear factor (NF)...; cd06465][Protein tyrosine phosphatase-like protein, PTPLA; pfam04387]	[order(14,26..27,72,77,91,102,104..105,107..108,110)][114][114][150..170][186..207][218..235][242..256][280..298][323..343]	[other][phosphorylation][phosphorylation][transmembrane region][transmembrane region][transmembrane region][transmembrane region][transmembrane region][transmembrane region]	[Hsp90 binding site][][Phosphoserine. {ECO:0000269|PubMed:17081983, ECO:0000269|PubMed:18220336, ECO:0000269|PubMed:18318008, ECO:0000269|PubMed:18691976, ECO:0000269|PubMed:19369195, ECO:0000269|PubMed:19690332, ECO:0000269|PubMed:20068231, ECO:0000269|PubMed:21406692, ECO:0000269|PubMed:24275569}; propagated from UniProtKB/Swiss-Prot (Q9P035.2)][propagated from UniProtKB/Swiss-Prot (Q9P035.2)][…				1	NP_057479.2	397	NP_057479.2	very-long-chain (3R)-3-hydroxyacyl-CoA dehydratase 3 [Homo sapiens]	0	0	0	0	0	0	0	0	0	0	0	0	0	0	0	0	0	0	0	0	0	0	0	0	0	0
335	0.000349	2	0	0	1.79769e+308	RPL27		17	3.6.5.3	[6..88][52..136]	[KOW_RPL27][Ribosomal_L27e]	[KOW motif of eukaryotic Ribosomal Protein L27; cd06090][Ribosomal L27e protein family; pfam01777]	[order(7..15,18,22..29,42..47,52..54,56,59..61,67)][27][93]	[other][acetylation][acetylation]	[RNA binding site [nucleotide binding]][N6-acetyllysine; propagated from UniProtKB/Swiss-Prot (P61353.2)][N6-acetyllysine; propagated from UniProtKB/Swiss-Prot (P61353.2)]				1	NP_000979.1	1172	NP_000979.1	60S ribosomal protein L27 [Homo sapiens]	0	0	0	0	0	0	0	0	0	0	0	0	0	0	0	0	0	0	0	0	0	0	0	0	0	0
336	0.000348	9	0	0	1.79769e+308	IDH3B		20	1.1.1.41	[47..358]	[Iso_dh]	[Isocitrate/isopropylmalate dehydrogenase; cl00445]	[171][199][218]	[other][acetylation][other]	[Critical for catalysis. {ECO:0000250}; propagated from UniProtKB/Swiss-Prot (O43837.2)][N6-acetyllysine. {ECO:0000244|PubMed:19608861}; propagated from UniProtKB/Swiss-Prot (O43837.2)][Critical for catalysis. {ECO:0000250}; propagated from UniProtKB/Swiss-Prot (O43837.2)]				4	NP_001245313.1;NP_001317692.1;NP_008830.2;NP_777280.1	364	NP_001245313.1	1 genes:IDH3B.NP_001245313.1:isocitrate dehydrogenase [NAD] subunit beta, mitochondrial isoform d precursor [Homo sapiens] ;NP_001317692.1:isocitrate dehydrogenase [NAD] subunit beta, mitochondrial isoform e precursor [Homo sapiens] ;NP_008830.2:isocitrate dehydrogenase [NAD] subunit beta, mitochondrial isoform a precursor [Homo sapiens] ;NP_777280.1:isocitrate dehydrogenase [NAD] subunit beta, m…	0	0	0	0	0	0	0	0	0	0	0	0	0	0	0	0	0	0	0	0	0	0	0	0	0	0
337	0.000346	3	0	0	1.79769e+308	MLEC		12		[<9..125]	[Malectin]	[Di-glucose binding within endoplasmic reticulum; pfam11721]							2	NP_001290556.1;NP_055545.1	1015	NP_001290556.1	1 genes:MLEC.NP_001290556.1:malectin isoform 2 [Homo sapiens] ;NP_055545.1:malectin isoform1 precursor [Homo sapiens] ;	0	0	0	0	0	0	0	0	0	0	0	0	0	0	0	0	0	0	0	0	0	0	0	0	0	0
338	0.000344	13	0.000102	1	3.37255	OAT		10	2.6.1.13	[43..436]	[OAT_like]	[Acetyl ornithine aminotransferase family. This family belongs to pyridoxal phosphate (PLP)-dependent aspartate aminotransferase superfamily (fold I). The major groups in this CD correspond to ornithine aminotransferase, acetylornithine aminotransferase; cd00610]	[order(141..143,177..178,180,230,263,265..266,292)][order(142..143,177..178,230,263,266,292)][292]	[inhibition][other][active]	[inhibitor-cofactor binding pocket][pyridoxal 5'-phosphate binding site [chemical binding]][catalytic residue [active]]				1	NP_001309894.1	386	NP_001309894.1	ornithine aminotransferase, mitochondrial isoform 1 precursor [Homo sapiens]	0	0	0	0	0	0	0	1	2	2	0	2	3.42	0.00010239	0	0	0	0	0	0	0	0	0	0	0	0
339	0.000344	1	0	0	1.79769e+308	COL18A1		21		[22..195][221..409][<584..621][822..872][906..946][1202..1516][1340..1510]	[DUF959][TSPN][Collagen][Collagen][Collagen][Endostatin][Endostatin-like]	[Domain of Unknown Function (DUF959); pfam06121][Thrombospondin N-terminal -like domains; smart00210][Collagen triple helix repeat (20 copies); pfam01391][Collagen triple helix repeat (20 copies); pfam01391][Collagen triple helix repeat (20 copies); pfam01391][Collagenase NC10 and Endostatin; pfam06482][Endostatin-like domain; the angiogenesis inhibitor endostatin is a C-terminal fragment of coll…	[order(1371,1380,1386,1395..1396,1399,1461..1462,1472)]	[other]	[putative ligand binding site [chemical binding]]				3	NP_085059.2;NP_569711.2;NP_569712.2	1433	NP_085059.2	1 genes:COL18A1.NP_085059.2:collagen alpha-1(XVIII) chain isoform 1 preproprotein [Homo sapiens] ;NP_569711.2:collagen alpha-1(XVIII) chain isoform 3 preproprotein [Homo sapiens] ;NP_569712.2:collagen alpha-1(XVIII) chain isoform 2 preproprotein [Homo sapiens] ;	0	0	0	0	0	0	0	0	0	0	0	0	0	0	0	0	0	0	0	0	0	0	0	0	0	0
340	0.000343	3	0	0	1.79769e+308	TMEM33		4		[1..246]	[UPF0121]	[Uncharacterized protein family (UPF0121); pfam03661]	[2][32..52][101..121][156..176]	[acetylation][transmembrane region][transmembrane region][transmembrane region]	[N-acetylalanine. {ECO:0000244|PubMed:22223895}; propagated from UniProtKB/Swiss-Prot (P57088.2)][propagated from UniProtKB/Swiss-Prot (P57088.2)][propagated from UniProtKB/Swiss-Prot (P57088.2)][propagated from UniProtKB/Swiss-Prot (P57088.2)]				1	NP_060596.2	993	NP_060596.2	transmembrane protein 33 [Homo sapiens]	0	0	0	0	0	0	0	0	0	0	0	0	0	0	0	0	0	0	0	0	0	0	0	0	0	0
341	0.000342	8	0.00408	5	0.0838235	SRSF5		14		[5..71][5..69][108..178][109..176]	[RRM1_SRSF4_like][RRM][RRM2_SRSF4_like][RRM]	[RNA recognition motif 1 in serine/arginine-rich splicing factor 4 (SRSF4) and similar proteins; cd12337][RNA recognition motif; smart00360][RNA recognition motif 2 in serine/arginine-rich splicing factor 4 (SRSF4) and similar proteins; cd12600][RNA recognition motif; smart00360]	[167][227][229][233][250][253]	[acetylation][phosphorylation][phosphorylation][phosphorylation][phosphorylation][phosphorylation]	[N6-acetyllysine. {ECO:0000244|PubMed:19608861}; propagated from UniProtKB/Swiss-Prot (Q13243.1)][Phosphoserine. {ECO:0000244|PubMed:21406692}; propagated from UniProtKB/Swiss-Prot (Q13243.1)][Phosphoserine. {ECO:0000244|PubMed:21406692}; propagated from UniProtKB/Swiss-Prot (Q13243.1)][Phosphoserine. {ECO:0000244|PubMed:21406692}; propagated from UniProtKB/Swiss-Prot (Q13243.1)][Phosphoserine. {…				1	NP_001307143.1	418	NP_001307143.1	serine/arginine-rich splicing factor 5 [Homo sapiens]	5	11	7	4	8.64706	21.69	0.0008277	6	92	90	2	91.8557	22.43	0.00758976	3	6	4	2	4.8	12.87	0.00083881	2	8	8	0	8
342	0.000342	1	0	0	1.79769e+308	RAB32		6		[26..224][27..193][54..62][178..197]	[Rab32_Rab38][Ras][Effector region. {ECO:0000250}][PKA-RII subunit binding domain]	[Rab GTPase families 18 (Rab18) and 32 (Rab32); cd04107][Ras family; pfam00071][propagated from UniProtKB/Swiss-Prot (Q13637.3)][propagated from UniProtKB/Swiss-Prot (Q13637.3)]	[2][26..27][32..39][order(34..40,50..51,56..57,84,143..144,146,174..176)][order(40..51,55..56)][order(50,55..63)][order(55,59..66,74,76)][57][order(58,60..62,78,80,87..88,91,95,97..100,192)][order(58..59,61,80..81,88,90,92..94)][58..62][76..80][81..84][order(84,86..96)][87..92][95..99][104..109][136..140][143..146][174..176][190..192][222..224]	[acetylation][other][other][other][other][other][other][other][other][other][other][other][other][other][other][other][other][other][other][other][other][other]	[N-acetylalanine. {ECO:0000244|PubMed:22223895, ECO:0000269|Ref.6}; propagated from UniProtKB/Swiss-Prot (Q13637.3)][Rab subfamily motif 1 (RabSF1)][G1 box][GTP/Mg2+ binding site [chemical binding]][Rab subfamily motif 2 (RabSF2)][Switch I region][putative GEF interaction site [polypeptide binding]][G2 box][putative effector interaction site][putative GDI interaction site [polypeptide binding]][R…				1	NP_006825.1	1446	NP_006825.1	ras-related protein Rab-32 [Homo sapiens]	0	0	0	0	0	0	0	0	0	0	0	0	0	0	0	0	0	0	0	0	0	0	0	0	0	0
343	0.000341	5	0	0	1.79769e+308	CERS2		1		[71..128][131..332]	[homeodomain][TLC]	[Homeodomain; DNA binding domains involved in the transcriptional regulation of key eukaryotic developmental processes; may bind to DNA as monomers or as homo- and/or heterodimers, in a sequence-specific manner; cd00086][TRAM, LAG1 and CLN8 homology domains; smart00724]	[41..61][order(71..74,76,94,100,113,115..116,119..120,122..124,][order(72,75,116,119..120,123)][140..160][181..201][209..229][264..284][304..324][341][341][346][346][348][348][349][349]	[transmembrane region][DNA binding][other][transmembrane region][transmembrane region][transmembrane region][transmembrane region][transmembrane region][phosphorylation][phosphorylation][phosphorylation][phosphorylation][phosphorylation][phosphorylation][phosphorylation][phosphorylation]	[propagated from UniProtKB/Swiss-Prot (Q96G23.1)][DNA binding site [nucleotide binding]][specific DNA base contacts [nucleotide binding]][propagated from UniProtKB/Swiss-Prot (Q96G23.1)][propagated from UniProtKB/Swiss-Prot (Q96G23.1)][propagated from UniProtKB/Swiss-Prot (Q96G23.1)][propagated from UniProtKB/Swiss-Prot (Q96G23.1)][propagated from UniProtKB/Swiss-Prot (Q96G23.1)][][Phosphoserine;…				1	NP_859530.1	659	NP_859530.1	ceramide synthase 2 [Homo sapiens]	0	0	0	0	0	0	0	0	0	0	0	0	0	0	0	0	0	0	0	0	0	0	0	0	0	0
344	0.00034	2	0.001969	4	0.172676	DYNLRB1		20		[4..87]	[Robl_LC7]	[Roadblock/LC7 domain; smart00960]	[2]	[acetylation]	[N-acetylalanine. {ECO:0000250|UniProtKB:P62628}; propagated from UniProtKB/Swiss-Prot (Q9NP97.3)]				2	NP_001306086.1;NP_054902.1	1520	NP_001306086.1	1 genes:DYNLRB1.NP_001306086.1:dynein light chain roadblock-type 1 isoform d [Homo sapiens] ;NP_054902.1:dynein light chain roadblock-type 1 isoform a [Homo sapiens] ;	2	4	4	0	4	13.22	0.00086069	1	2	2	0	2	9.92	0.00037148	2	3	3	0	3	23.14	0.00117849	0	0	0	0	0
345	0.000339	6	0.000487	2	0.696099	NTPCR		1	3.6.1.15	[3..>68][3..>51]	[AAA][AAA]	[ATPases associated with a variety of cellular activities; smart00382][The AAA+ (ATPases Associated with a wide variety of cellular Activities) superfamily represents an ancient group of ATPases belonging to the ASCE (for additional strand, catalytic E) division of the P-loop NTPase fold. The ASCE division also includes ABC; cd00009]	[2][9..16][10..17][165]	[acetylation][other][other][acetylation]	[N-acetylalanine. {ECO:0000244|PubMed:19413330}; propagated from UniProtKB/Swiss-Prot (Q9BSD7.1)][Walker A motif][ATP binding site [chemical binding]][N6-acetyllysine. {ECO:0000244|PubMed:19608861}; propagated from UniProtKB/Swiss-Prot (Q9BSD7.1)]				1	NP_115700.1	1128	NP_115700.1	cancer-related nucleoside-triphosphatase isoform 1 [Homo sapiens]	0	0	0	0	0	0	0	3	4	4	0	4	24.74	0.00047315	2	2	2	0	2	14.21	0.00050034	0	0	0	0	0
346	0.000339	15	1e-05	1	33.9	CAD		2	2.1.3.2;3.5.2.3;6.3.5.5	[1..355][2..365][2..138][178..354][366..394][391..1440][393..508][395..1455][395..933][514..718][799..921][934..1455][935..1041][1048..1245][1313..1438][1456..1788][1460..1806][1461..1796][1789..1917][1918..2225][1920..2224][1924..2066][2071..2221]	[PRK12564][GATase (Glutamine amidotransferase)][CPSase_sm_chain][GATase1_CPSase][Linker][CPSaseII_lrg][CPSase_L_chain][CPSase (Carbamoyl-phosphate synthase)][CPSase A][CPSase_L_D2][CPSase_L_D3][CPSase B][CPSase_L_chain][ATP-grasp_4][MGS_CPS_I_III][DHOase (dihydroorotase)][CAD_DHOase][pyrC_multi][Linker][ATCase (Aspartate transcarbamylase)][pyrB][OTCace_N][OTCace]	[carbamoyl phosphate synthase small subunit; Reviewed][propagated from UniProtKB/Swiss-Prot (P27708.3)][Carbamoyl-phosphate synthase small chain, CPSase domain; smart01097][Small chain of the glutamine-dependent form of carbamoyl phosphate synthase, CPSase II; cd01744][propagated from UniProtKB/Swiss-Prot (P27708.3)][carbamoyl-phosphate synthase, large subunit; TIGR01369][Carbamoyl-phosphate synt…	[2][order(252,336,338)][order(277,279,286,288,315,341..342,344..345)][456][456][747][1037][1143][order(1318,1325,1345,1347..1348,1394..1395,1397)][1371][1406][1406][1406][1411][order(1471,1473,1556,1590,1614,1686)][1556][1823][1859][1859][1859][1859][1873][1884][1900][1920]	[acetylation][active][other][phosphorylation][phosphorylation][acetylation][phosphorylation][modified][other][modified][phosphorylation][modified][phosphorylation][acetylation][active][modified][phosphorylation][phosphorylation][phosphorylation][modified][phosphorylation][phosphorylation][phosphorylation][phosphorylation][phosphorylation]	[N-acetylalanine. {ECO:0000244|PubMed:19413330, ECO:0000244|PubMed:22223895, ECO:0000244|PubMed:22814378, ECO:0000269|Ref.4}; propagated from UniProtKB/Swiss-Prot (P27708.3)][catalytic site [active]][subunit interface [polypeptide binding]][][Phosphothreonine, by MAPK1. {ECO:0000269|PubMed:17485345}; propagated from UniProtKB/Swiss-Prot (P27708.3)][N6-acetyllysine. {ECO:0000244|PubMed:19608861}; …				1	NP_004332.2	257	NP_004332.2	CAD protein isoform 1 [Homo sapiens]	0	0	0	0	0	0	0	1	1	1	0	1	0.72	1.01e-05	0	0	0	0	0	0	0	0	0	0	0	0
347	0.000339	8	0	0	1.79769e+308	ZNF512		2		[<407..463]	[SFP1]	[Putative transcriptional repressor regulating G2/M transition [Transcription / Cell division and chromosome partitioning]; COG5189]							1	NP_115810.2	406	NP_115810.2	zinc finger protein 512 isoform a [Homo sapiens]	0	0	0	0	0	0	0	0	0	0	0	0	0	0	0	0	0	0	0	0	0	0	0	0	0	0
348	0.000338	8	0	0	1.79769e+308	DPM1		20	2.4.1.83	[26..>165][29..291][175..206]	[WcaA][DPM1_like][GVQW]	[Glycosyltransferase involved in cell wall bisynthesis [Cell wall/membrane/envelope biogenesis]; COG0463][DPM1_like represents putative enzymes similar to eukaryotic DPM1; cd06442][Putative binding domain; pfam13900]	[order(32,34,120)][order(65,119..120)][118..120]	[other][other][other]	[Ligand binding site][Putative Catalytic site][DXD motif]				3	NP_001303963.1;NP_001303964.1;NP_003850.1	405	NP_001303963.1	1 genes:DPM1.NP_001303963.1:dolichol-phosphate mannosyltransferase subunit 1 isoform 1 [Homo sapiens] ;NP_001303964.1:dolichol-phosphate mannosyltransferase subunit 1 isoform 2 [Homo sapiens] ;NP_003850.1:dolichol-phosphate mannosyltransferase subunit 1 isoform 3 [Homo sapiens] ;	0	0	0	0	0	0	0	0	0	0	0	0	0	0	0	0	0	0	0	0	0	0	0	0	0	0
349	0.000336	1	0.000737	2	0.455902	TRA2A		7		[9..97][22..91]	[RRM_SF][RRM]	[RNA recognition motif (RRM) superfamily; cl17169][RNA recognition motif; smart00360]							3	NP_001269688.1;NP_001349690.1;NP_037425.1	1716	NP_001269688.1	1 genes:TRA2A.NP_001269688.1:transformer-2 protein homolog alpha isoform 3 [Homo sapiens] ;NP_001349690.1:transformer-2 protein homolog alpha isoform 2 [Homo sapiens] ;NP_037425.1:transformer-2 protein homolog alpha isoform 1 [Homo sapiens] ;	0	0	0	0	0	0	0	1	2	2	0	2	7.78	0.00024972	0	0	0	0	0	0	0	0	0	0	0	0
350	0.000335	11	0.000779	5	0.430039	P4HB		17	5.3.4.1	[24..474][27..129][137..232][244..347][368..470][505..508]	[ER_PDI_fam][PDI_a_family][PDI_b_family][PDI_b'_family][PDI_a_PDI_a'_C][Prevents secretion from ER]	[protein disulfide isomerase, eukaryotic; TIGR01130][Protein Disulfide Isomerase (PDIa) family, redox active TRX domains; composed of eukaryotic proteins involved in oxidative protein folding in the endoplasmic reticulum (ER) by acting as catalysts and folding assistants. Members of this family include PDI...; cd02961][Protein Disulfide Isomerase (PDIb) family, redox inactive TRX-like domain b; c…	[order(53,56)][53][54][55][120][200][222][271][357][order(397,400,461)][397][398][399][461]	[active][modified][other][other][other][acetylation][modified][modified][phosphorylation][active][modified][other][other][other]	[catalytic residues [active]][alkylation site][Contributes to redox potential value; propagated from UniProtKB/Swiss-Prot (P07237.3)][Contributes to redox potential value; propagated from UniProtKB/Swiss-Prot (P07237.3)][Lowers pKa of C-terminal Cys of first active site; propagated from UniProtKB/Swiss-Prot (P07237.3)][N6-acetyllysine. {ECO:0000250|UniProtKB:P09103}; propagated from UniProtKB/Swi…				1	NP_000909.2	214	NP_000909.2	protein disulfide-isomerase precursor [Homo sapiens]	1	2	2	0	2	3.15	0.0001025	7	27	27	0	27	19.29	0.00119451	6	13	13	0	13	21.65	0.00121638	1	2	2	0	2
351	0.000335	2	0.00015	1	2.23333	EEF1E1		6		[2..56][57..63][64..152][65..165]	[N-terminal][Linker][C-terminal][GST_C_AIMP3]	[propagated from UniProtKB/Swiss-Prot (O43324.1)][propagated from UniProtKB/Swiss-Prot (O43324.1)][propagated from UniProtKB/Swiss-Prot (O43324.1)][Glutathione S-transferase C-terminal-like, alpha helical domain of Aminoacyl tRNA synthetase complex-Interacting Multifunctional Protein 3; cd10305]	[2][order(70,97,100..101,103..107,110..111,140,144,148,165)][order(75,78..79,113..115,118..119,122,157..159)][138]	[acetylation][other][other][acetylation]	[N-acetylalanine; propagated from UniProtKB/Swiss-Prot (O43324.1)][putative MetRS interface [polypeptide binding]][N-terminal domain interface [polypeptide binding]][N6-acetyllysine; propagated from UniProtKB/Swiss-Prot (O43324.1)]				1	NP_004271.1	1700	NP_004271.1	eukaryotic translation elongation factor 1 epsilon-1 isoform 1 [Homo sapiens]	1	1	1	0	1	14.37	0.00014963	0	0	0	0	0	0	0	0	0	0	0	0	0	0	0	0	0	0	0
352	0.000335	2	0	0	1.79769e+308	DNAJC5		20		[15..>84][17..69]	[DnaJ][DnaJ]	[DnaJ-class molecular chaperone with C-terminal Zn finger domain [Posttranslational modification, protein turnover, chaperones]; COG0484][DnaJ domain or J-domain. DnaJ/Hsp40 (heat shock protein 40) proteins are highly conserved and play crucial roles in protein translation, folding, unfolding, translocation, and degradation. They act primarily by stimulating the ATPase activity of Hsp70s; cd06257]	[8][10][10][10][12][15][order(43..45,54,57..58,61..62)][56][151]	[phosphorylation][phosphorylation][phosphorylation][phosphorylation][phosphorylation][phosphorylation][other][acetylation][phosphorylation]	[Phosphoserine. {ECO:0000244|PubMed:20068231, ECO:0000244|PubMed:21406692}; propagated from UniProtKB/Swiss-Prot (Q9H3Z4.1)][][][Phosphoserine. {ECO:0000244|PubMed:18669648, ECO:0000244|PubMed:20068231, ECO:0000244|PubMed:21406692, ECO:0000269|PubMed:14997482}; propagated from UniProtKB/Swiss-Prot (Q9H3Z4.1)][Phosphoserine. {ECO:0000250|UniProtKB:P60905}; propagated from UniProtKB/Swiss-Prot (Q9H…				1	NP_079495.1	1244	NP_079495.1	dnaJ homolog subfamily C member 5 [Homo sapiens]	0	0	0	0	0	0	0	0	0	0	0	0	0	0	0	0	0	0	0	0	0	0	0	0	0	0
353	0.000333	9	0	0	1.79769e+308	ARL8B		3		[22..180][23..179]	[Arl10_like][Ras]	[Arf-like 9 (Arl9) and 10 (Arl10) GTPases; cd04159][Ras family; pfam00071]	[1][27..34][order(29..30,34,38,51..58,80,85)][order(30..35,130..131,133..134,163..165)][order(39..42,45..55)][order(52..56,61,71,75,81,83..85)][52][order(53..60,70,81,84..85)][order(56..63,65..70)][71..88][71..74][130..133][163..165]	[acetylation][other][other][other][other][other][other][other][other][other][other][other][other]	[N-acetylmethionine. {ECO:0000244|PubMed:22223895, ECO:0000244|PubMed:22814378, ECO:0000269|PubMed:16537643}; propagated from UniProtKB/Swiss-Prot (Q9NVJ2.1)][G1 box][putative GAP interaction site [polypeptide binding]][GTP/Mg2+ binding site [chemical binding]][Switch I region][putative GEF interaction site [polypeptide binding]][G2 box][putative effector interaction site][interswitch region][Swi…				1	NP_060654.1	295	NP_060654.1	ADP-ribosylation factor-like protein 8B [Homo sapiens]	0	0	0	0	0	0	0	0	0	0	0	0	0	0	0	0	0	0	0	0	0	0	0	0	0	0
354	0.000332	10	5.1e-05	1	6.5098	PSMC1		14		[1..440][188..355]	[PTZ00361][AAA]	[26 proteosome regulatory subunit 4-like protein; Provisional][The AAA+ (ATPases Associated with a wide variety of cellular Activities) superfamily represents an ancient group of ATPases belonging to the ASCE (for additional strand, catalytic E) division of the P-loop NTPase fold. The ASCE division also includes ABC; cd00009]	[4][53][226..233][order(227..234,285,332)][258][281..286][346][434][439][439]	[phosphorylation][phosphorylation][other][other][acetylation][other][other][phosphorylation][phosphorylation][phosphorylation]	[Phosphoserine. {ECO:0000244|PubMed:19690332}; propagated from UniProtKB/Swiss-Prot (P62191.1)][Phosphothreonine. {ECO:0000244|PubMed:24275569}; propagated from UniProtKB/Swiss-Prot (P62191.1)][Walker A motif][ATP binding site [chemical binding]][N6-acetyllysine. {ECO:0000244|PubMed:19608861}; propagated from UniProtKB/Swiss-Prot (P62191.1)][Walker B motif][arginine finger][Phosphothreonine. {ECO…				1	NP_002793.2	624	NP_002793.2	26S proteasome regulatory subunit 4 isoform a [Homo sapiens]	0	0	0	0	0	0	0	1	1	1	0	1	3.41	5.108e-05	0	0	0	0	0	0	0	0	0	0	0	0
355	0.000331	4	0	0	1.79769e+308	SCCPDH		1	1.5.1.9	[1..421][10..418]	[NADB_Rossmann][Saccharop_dh]	[Rossmann-fold NAD(P)(+)-binding proteins; cl21454][Saccharopine dehydrogenase; pfam03435]	[2][order(14,16..17,19,46..48,98..100)][217]	[acetylation][other][phosphorylation]	[N-acetylalanine. {ECO:0000269|Ref.5}; propagated from UniProtKB/Swiss-Prot (Q8NBX0.1)][NAD(P) binding site [chemical binding]][Phosphoserine. {ECO:0000250|UniProtKB:Q6AY30}; propagated from UniProtKB/Swiss-Prot (Q8NBX0.1)]				1	NP_057086.2	798	NP_057086.2	saccharopine dehydrogenase-like oxidoreductase [Homo sapiens]	0	0	0	0	0	0	0	0	0	0	0	0	0	0	0	0	0	0	0	0	0	0	0	0	0	0
356	0.00033	4	0	0	1.79769e+308	PTGES2		9	5.3.99.3	[101..177][102..369][164..165][224..370]	[GST_N_mPGES2][GstA][Glutathione binding. {ECO:0000250}][GST_C_mPGES2]	[GST_N family; microsomal Prostaglandin E synthase Type 2 (mPGES2) subfamily; mPGES2 is a membrane-anchored dimeric protein containing a CXXC motif which catalyzes the isomerization of PGH2 to PGE2. Unlike cytosolic PGE synthase (cPGES) and microsomal...; cd03040][Glutathione S-transferase [Posttranslational modification, protein turnover, chaperones]; COG0625][propagated from UniProtKB/Swiss-Pro…	[58..74][87..88][order(107,109..113)][order(108..110,114..115,117..118,122,133..135,139,166,170)][order(147,163..164,166..167,170)][order(225,229,236,241,296,298)][order(235,239,263..264,267,330,339,342..343)][order(246..247,250..251,260,263..264,343,347)]	[transmembrane region][cleavage][active][other][other][other][other][active]	[propagated from UniProtKB/Swiss-Prot (Q9H7Z7.1)][Cleavage. {ECO:0000250}; propagated from UniProtKB/Swiss-Prot (Q9H7Z7.1)][GRX-like active site [active]][C-terminal domain interface [polypeptide binding]][putative dimer interface [polypeptide binding]][dimer interface [polypeptide binding]][N-terminal domain interface [polypeptide binding]][GRX-like active site [active]]				1	NP_079348.1	803	NP_079348.1	prostaglandin E synthase 2 isoform 1 [Homo sapiens]	0	0	0	0	0	0	0	0	0	0	0	0	0	0	0	0	0	0	0	0	0	0	0	0	0	0
357	0.000329	6	0.000113	1	2.9115	PHF23		17		[337..380]	[PHD_PHF23]	[PHD finger found in PHD finger protein 23 (PHF23); cd15631]	[order(338,340,352,355,360,363,377,380)][order(344,346..351,358,368,371..373)]	[other][other]	[Zn binding site [ion binding]][histone H3 binding site [polypeptide binding]]				2	NP_001271447.1;NP_077273.2	1411	NP_001271447.1	1 genes:PHF23.NP_001271447.1:PHD finger protein 23 isoform 3 [Homo sapiens] ;NP_077273.2:PHD finger protein 23 isoform 1 [Homo sapiens] ;	0	0	0	0	0	0	0	1	2	2	0	2	3.26	0.00011265	0	0	0	0	0	0	0	0	0	0	0	0
358	0.000328	3	0	0	1.79769e+308	RPL7L1													1	NP_001353410.1	1038	NP_001353410.1	60S ribosomal protein L7-like 1 [Homo sapiens]	0	0	0	0	0	0	0	0	0	0	0	0	0	0	0	0	0	0	0	0	0	0	0	0	0	0
359	0.000328	2	0	0	1.79769e+308	CYB5R1		1	1.6.2.2	[15..305][49..305]	[PTZ00319][cyt_b5_reduct_like]	[NADH-cytochrome B5 reductase; Provisional][Cytochrome b5 reductase catalyzes the reduction of 2 molecules of cytochrome b5 using NADH as an electron donor. Like ferredoxin reductases, these proteins have an N-terminal FAD binding subdomain and a C-terminal NADH binding subdomain, separated by a...; cd06183]	[8..28][order(82,96..99,113..115,117,128..132,186,189..190,305)][order(96,98..99)][order(115,117,186..187,213..215,244,256,279..283)][order(129,132,135,141,149,151)][order(181,185..188,190)]	[transmembrane region][other][other][other][other][other]	[propagated from UniProtKB/Swiss-Prot (Q9UHQ9.1)][FAD binding pocket [chemical binding]][FAD binding motif [chemical binding]][NAD binding pocket [chemical binding]][phosphate binding motif [ion binding]][beta-alpha-beta structure motif]				1	NP_057327.2	1221	NP_057327.2	NADH-cytochrome b5 reductase 1 [Homo sapiens]	0	0	0	0	0	0	0	0	0	0	0	0	0	0	0	0	0	0	0	0	0	0	0	0	0	0
360	0.000327	15	0.000554	4	0.590253	DDX3X		X	3.6.4.13	[2..139][2..100][57..597][81..90][100..110][180..208][182..404][250..259][260..517][347..350][414..544]	[Required for TBK1 and IKBKE-dependent IFN-beta activation][Interaction with EIF4E][PTZ00110][Required for interaction with VACV protein K7][Required for interaction with IKBKE][Q motif][DEADc][Involved in stimulation of ATPase activity by DNA and RNA, nucleic acid binding and unwinding and HIV-1 replication][Necessary for interaction with XPO1][DEAD box][HELICc]	[propagated from UniProtKB/Swiss-Prot (O00571.3)][propagated from UniProtKB/Swiss-Prot (O00571.3)][helicase; Provisional][propagated from UniProtKB/Swiss-Prot (O00571.3)][propagated from UniProtKB/Swiss-Prot (O00571.3)][propagated from UniProtKB/Swiss-Prot (O00571.3)][DEAD-box helicases. A diverse family of proteins involved in ATP-dependent RNA unwinding, needed in a variety of cellular processe…	[2][55][102][104][118][131][183][227..231][347..350][382..384][order(449..452,472..473,498..500)][456][order(506,527,531,534)][611]	[acetylation][acetylation][phosphorylation][phosphorylation][acetylation][phosphorylation][phosphorylation][other][other][other][other][phosphorylation][other][phosphorylation]	[N-acetylserine. {ECO:0000244|PubMed:20068231, ECO:0000244|PubMed:22223895, ECO:0000269|PubMed:10859333}; propagated from UniProtKB/Swiss-Prot (O00571.3)][N6-acetyllysine. {ECO:0000250|UniProtKB:Q62167}; propagated from UniProtKB/Swiss-Prot (O00571.3)][Phosphoserine, by IKKE. {ECO:0000269|PubMed:23478265}; propagated from UniProtKB/Swiss-Prot (O00571.3)][Phosphotyrosine. {ECO:0000250|UniProtKB:Q6…				1	NP_001180345.1	119	NP_001180345.1	ATP-dependent RNA helicase DDX3X isoform 2 [Homo sapiens]	0	0	0	0	0	0	0	10	20	19	1	19.9048	20.27	0.00067678	8	14	12	2	14	16.04	0.00100674	1	1	1	0	1
361	0.000326	11	0.001012	5	0.322134	GAPDH		12	1.2.1.12	[2..148][3..335][4..152][151..153][157..314][211..212][245..250]	[Interaction with WARS][GapA][Gp_dh_N][Glyceraldehyde 3-phosphate binding. {ECO:0000250}][Gp_dh_C][Glyceraldehyde 3-phosphate binding. {ECO:0000250}][[IL]-x-C-x-x-[DE] motif. {ECO:0000305|PubMed:25417112}]	[propagated from UniProtKB/Swiss-Prot (P04406.3)][Glyceraldehyde-3-phosphate dehydrogenase/erythrose-4-phosphate dehydrogenase [Carbohydrate transport and metabolism]; COG0057][Glyceraldehyde 3-phosphate dehydrogenase, NAD binding domain; smart00846][propagated from UniProtKB/Swiss-Prot (P04406.3)][Glyceraldehyde 3-phosphate dehydrogenase, C-terminal domain; pfam02800][propagated from UniProtKB/S…	[5][9][42][61][64][66][70][75][83][122][148][149][151][152][152][152][155][177][179][182][184][194][194][194][211][215][215][219][225][227][227][229][237][241][247][254][260][263][312][316][334]	[methylation][amidation][phosphorylation][acetylation][amidation][methylation][amidation][phosphorylation][phosphorylation][phosphorylation][phosphorylation][amidation][phosphorylation][modified][sulfatation][nitrosylation][amidation][phosphorylation][other][phosphorylation][phosphorylation][methylation][acetylation][modified][phosphorylation][methylation][modified][acetylation][amidation][methyl…	[N6,N6-dimethyllysine. {ECO:0000269|PubMed:18183946}; propagated from UniProtKB/Swiss-Prot (P04406.3)][Deamidated asparagine. {ECO:0000269|PubMed:18183946}; propagated from UniProtKB/Swiss-Prot (P04406.3)][Phosphotyrosine. {ECO:0000269|PubMed:15592455}; propagated from UniProtKB/Swiss-Prot (P04406.3)][N6-acetyllysine. {ECO:0000269|PubMed:19608861}; propagated from UniProtKB/Swiss-Prot (P04406.3)]…				1	NP_001276674.1	223	NP_001276674.1	glyceraldehyde-3-phosphate dehydrogenase isoform 1 [Homo sapiens]	2	4	4	0	4	13.43	0.00031088	6	21	21	0	21	30.45	0.00140885	3	6	6	0	6	16.12	0.00085133	3	3	3	0	3
362	0.000326	8	0.000306	4	1.06536	KLHDC4		16		[64..115][75..127][77..129][119..174][131..184][133..187][176..223][177..226][188..241][230..288][231..293][243..289][295..342][308..361][432..480][443..494]	[KELCH repeat][Kelch_3][Kelch 1][KELCH repeat][Kelch_3][Kelch 2][Kelch_4][KELCH repeat][Kelch 3][Kelch_4][KELCH repeat][Kelch 4][Kelch_4][Kelch 5][KELCH repeat][Kelch 6]	[KELCH repeat [structural motif]][Galactose oxidase, central domain; pfam13415][propagated from UniProtKB/Swiss-Prot (Q8TBB5.1)][KELCH repeat [structural motif]][Galactose oxidase, central domain; pfam13415][propagated from UniProtKB/Swiss-Prot (Q8TBB5.1)][Galactose oxidase, central domain; pfam13418][KELCH repeat [structural motif]][propagated from UniProtKB/Swiss-Prot (Q8TBB5.1)][Galactose oxid…	[114][413][413][418][418]	[phosphorylation][phosphorylation][phosphorylation][phosphorylation][phosphorylation]	[][][Phosphoserine. {ECO:0000244|PubMed:17081983, ECO:0000244|PubMed:18220336, ECO:0000244|PubMed:18669648, ECO:0000244|PubMed:21406692}; propagated from UniProtKB/Swiss-Prot (Q8TBB5.1)][][Phosphoserine. {ECO:0000244|PubMed:17081983, ECO:0000244|PubMed:18220336, ECO:0000244|PubMed:18669648, ECO:0000244|PubMed:21406692}; propagated from UniProtKB/Swiss-Prot (Q8TBB5.1)]				1	NP_060036.2	501	NP_060036.2	kelch domain-containing protein 4 isoform 1 [Homo sapiens]	1	1	1	0	1	2.88	5.007e-05	8	11	11	0	11	22.69	0.00047542	2	3	3	0	3	5.77	0.00027423	0	0	0	0	0
363	0.000325	4	0	0	1.79769e+308	RPL15		3		[2..193]	[Ribosomal_L15e]	[Ribosomal L15; pfam00827]	[97][100]	[phosphorylation][phosphorylation]	[Phosphoserine; propagated from UniProtKB/Swiss-Prot (P61313.2)][Phosphoserine; propagated from UniProtKB/Swiss-Prot (P61313.2)]				1	NP_001240312.1	730	NP_001240312.1	60S ribosomal protein L15 isoform 1 [Homo sapiens]	0	0	0	0	0	0	0	0	0	0	0	0	0	0	0	0	0	0	0	0	0	0	0	0	0	0
364	0.000323	4	0.000581	2	0.555938	DPY30		2		[52..93]	[Dpy-30]	[Dpy-30 motif; pfam05186]	[1][19][35]	[acetylation][phosphorylation][acetylation]	[N-acetylmethionine. {ECO:0000244|PubMed:19413330, ECO:0000244|PubMed:22814378}; propagated from UniProtKB/Swiss-Prot (Q9C005.1)][Phosphoserine. {ECO:0000244|PubMed:24275569}; propagated from UniProtKB/Swiss-Prot (Q9C005.1)][N6-acetyllysine. {ECO:0000244|PubMed:19608861}; propagated from UniProtKB/Swiss-Prot (Q9C005.1)]				1	NP_001308138.1	1550	NP_001308138.1	protein dpy-30 homolog isoform 1 [Homo sapiens]	0	0	0	0	0	0	0	1	3	3	0	3	20.2	0.00068105	1	1	1	0	1	20.2	0.00048013	0	0	0	0	0
365	0.000323	6	0	0	1.79769e+308	BCKDHB		6	1.2.4.4	[66..390][75..241][262..377]	[PTZ00182][TPP_PYR_E1-PDHc-beta_like][Transketolase_C]	[3-methyl-2-oxobutanate dehydrogenase; Provisional][Pyrimidine (PYR) binding domain of the beta subunits of the E1 components of human pyruvate dehydrogenase complex (E1- PDHc) and related proteins; cd07036][Transketolase, C-terminal domain; pfam02780]	[order(89,91,97,118,121,123..128,131..132,134..136,155,][order(96,124,126,152,155)][order(97,121,123..126,154..155,157,162,166,169,192,][232][241]	[other][other][other][acetylation][acetylation]	[alpha subunit interface [polypeptide binding]][TPP binding site [chemical binding]][heterodimer interface [polypeptide binding]][N6-acetyllysine. {ECO:0000250|UniProtKB:Q6P3A8}; propagated from UniProtKB/Swiss-Prot (P21953.2)][N6-acetyllysine. {ECO:0000244|PubMed:19608861}; propagated from UniProtKB/Swiss-Prot (P21953.2)]				2	NP_000047.1;NP_001305904.1	574	NP_000047.1	1 genes:BCKDHB.NP_000047.1:2-oxoisovalerate dehydrogenase subunit beta, mitochondrial isoform 1 precursor [Homo sapiens] ;NP_001305904.1:2-oxoisovalerate dehydrogenase subunit beta, mitochondrial isoform 2 [Homo sapiens] ;	0	0	0	0	0	0	0	0	0	0	0	0	0	0	0	0	0	0	0	0	0	0	0	0	0	0
366	0.000322	4	0	0	1.79769e+308	AAAS		12		[<133..343][142..180][154..>413][183..222][234..274][280..316][324..380][386..433][442..482][544..546]	[WD40][WD 1][WD40][WD 2][WD 3][WD 4][WD 5][WD 6][WD 7][Microbody targeting signal. {ECO:0000255}]	[WD40 domain, found in a number of eukaryotic proteins that cover a wide variety of functions including adaptor/regulatory modules in signal transduction, pre-mRNA processing and cytoskeleton assembly; typically contains a GH dipeptide 11-24 residues from...; cl02567][propagated from UniProtKB/Swiss-Prot (Q9NRG9.1)][WD40 repeat [General function prediction only]; COG2319][propagated from UniProtK…	[2][33][order(133,145..146,167,172,178..179,190,210,220,223,][495][511][522][525][541][544]	[acetylation][phosphorylation][other][phosphorylation][phosphorylation][phosphorylation][phosphorylation][phosphorylation][phosphorylation]	[N-acetylcysteine. {ECO:0000244|PubMed:22223895, ECO:0000244|PubMed:22814378}; propagated from UniProtKB/Swiss-Prot (Q9NRG9.1)][Phosphoserine. {ECO:0000244|PubMed:18669648, ECO:0000244|PubMed:20068231}; propagated from UniProtKB/Swiss-Prot (Q9NRG9.1)][structural tetrad][Phosphoserine. {ECO:0000244|PubMed:20068231, ECO:0000244|PubMed:24275569}; propagated from UniProtKB/Swiss-Prot (Q9NRG9.1)][Phos…				1	NP_056480.1	797	NP_056480.1	aladin isoform 1 [Homo sapiens]	0	0	0	0	0	0	0	0	0	0	0	0	0	0	0	0	0	0	0	0	0	0	0	0	0	0
367	0.000321	12	0.000262	4	1.22519	ACTC1		15		[5..377][10..183]	[Actin][NBD_sugar-kinase_HSP70_actin]	[Actin; pfam00022][Nucleotide-Binding Domain of the sugar kinase/HSP70/actin superfamily; cd00012]	[order(13..16,18,20,139,156..159)][46][49][75][86]	[other][sulfatation][sulfatation][methylation][methylation]	[nucleotide binding site [chemical binding]][Methionine (R)-sulfoxide. {ECO:0000250}; propagated from UniProtKB/Swiss-Prot (P68032.1)][Methionine (R)-sulfoxide. {ECO:0000250}; propagated from UniProtKB/Swiss-Prot (P68032.1)][Tele-methylhistidine. {ECO:0000250|UniProtKB:P62739}; propagated from UniProtKB/Swiss-Prot (P68032.1)][N6-methyllysine. {ECO:0000269|PubMed:23673617}; propagated from UniProt…				1	NP_005150.1	74	NP_005150.1	actin, alpha cardiac muscle 1 precursor [Homo sapiens]	9	21	1	20	3.9	25.73	0.00026934	17	98	0	98	7	52.25	0.0004173	6	16	0	16	1.5	20.16	0.00018912	2	10	0	10	0.5
368	0.000321	5	0	0	1.79769e+308	RPL37A		2		[1..90][39..69]	[PTZ00255][C4-type zinc finger domain]	[60S ribosomal protein L37a; Provisional][]							1	NP_000989.1	656	NP_000989.1	60S ribosomal protein L37a [Homo sapiens]	0	0	0	0	0	0	0	0	0	0	0	0	0	0	0	0	0	0	0	0	0	0	0	0	0	0
369	0.00032	2	0	0	1.79769e+308	SRPRB		3		[62..241][65..270]	[SRPRB][SR_beta]	[Signal recognition particle receptor beta subunit; pfam09439][Signal recognition particle receptor, beta subunit (SR-beta), together with SR-alpha, forms the heterodimeric signal recognition particle (SRP); cd04105]	[37..57][71..78][order(73..79,92,95,120,180..181,183,248..249)][order(84,91..95,97..98,103,121)][92][order(99..103,112)][117..120][order(121..134,137)][180..183][247..249]	[transmembrane region][other][other][other][other][other][other][other][other][other]	[propagated from UniProtKB/Swiss-Prot (Q9Y5M8.3)][G1 box][GTP/Mg2+ binding site [chemical binding]][dimer interface [polypeptide binding]][G2 box][Switch I region][G3 box][Switch II region][G4 box][G5 box]				1	NP_067026.3	1203	NP_067026.3	signal recognition particle receptor subunit beta [Homo sapiens]	0	0	0	0	0	0	0	0	0	0	0	0	0	0	0	0	0	0	0	0	0	0	0	0	0	0
370	0.000317	7	0	0	1.79769e+308	ARL8A		1		[22..180][23..179]	[Arl10_like][Ras]	[Arf-like 9 (Arl9) and 10 (Arl10) GTPases; cd04159][Ras family; pfam00071]	[27..34][order(29..30,34,38,51..58,80,85)][order(30..35,130..131,133..134,163..165)][order(39..42,45..55)][order(52..56,61,71,75,81,83..85)][52][order(53..60,70,81,84..85)][order(56..63,65..70)][71..88][71..74][130..133][163..165]	[other][other][other][other][other][other][other][other][other][other][other][other]	[G1 box][putative GAP interaction site [polypeptide binding]][GTP/Mg2+ binding site [chemical binding]][Switch I region][putative GEF interaction site [polypeptide binding]][G2 box][putative effector interaction site][interswitch region][Switch II region][G3 box][G4 box][G5 box]				1	NP_620150.1	294	NP_620150.1	ADP-ribosylation factor-like protein 8A isoform 1 [Homo sapiens]	0	0	0	0	0	0	0	0	0	0	0	0	0	0	0	0	0	0	0	0	0	0	0	0	0	0
371	0.000317	1	0	0	1.79769e+308	DAP3		1		[65..360]	[DAP3]	[Mitochondrial ribosomal death-associated protein 3; pfam10236]							3	NP_001186779.1;NP_001186780.1;NP_004623.1	1450	NP_001186779.1	1 genes:DAP3.NP_001186779.1:28S ribosomal protein S29, mitochondrial isoform 2 [Homo sapiens] ;NP_001186780.1:28S ribosomal protein S29, mitochondrial isoform 3 [Homo sapiens] ;NP_004623.1:28S ribosomal protein S29, mitochondrial isoform 1 [Homo sapiens] ;	0	0	0	0	0	0	0	0	0	0	0	0	0	0	0	0	0	0	0	0	0	0	0	0	0	0
372	0.000316	5	0.001923	2	0.164327	C1orf52		1		[30..127]	[DUF4660]	[Domain of unknown function (DUF4660); pfam15559]	[132][132][158][158]	[phosphorylation][phosphorylation][phosphorylation][phosphorylation]	[][Phosphotyrosine. {ECO:0000244|PubMed:15592455}; propagated from UniProtKB/Swiss-Prot (Q8N6N3.1)][][Phosphoserine. {ECO:0000244|PubMed:17081983, ECO:0000244|PubMed:18669648, ECO:0000244|PubMed:20068231, ECO:0000244|PubMed:21406692}; propagated from UniProtKB/Swiss-Prot (Q8N6N3.1)]				1	NP_932343.1	1388	NP_932343.1	UPF0690 protein C1orf52 [Homo sapiens]	0	0	0	0	0	0	0	3	10	10	0	10	13.19	0.00123486	4	10	10	0	10	29.12	0.00261168	0	0	0	0	0
373	0.000312	14	6.9e-05	2	4.52174	MSH6		2		[88..195][407..1336][407..525][538..693][737..1064][1091..1313]	[MSH6_like][MutS][MutS_I][MutS_II][MutS_III][P-loop_NTPase]	[The PWWP domain is present in MSH6, a mismatch repair protein homologous to bacterial MutS. The PWWP domain of histone-lysine N-methyltransferase, also known as Nuclear SET domain-containing protein 3, is also included. Mutations in MSH6 have been...; cd05837][DNA mismatch repair ATPase MutS [Replication, recombination and repair]; COG0249][MutS domain I; pfam01624][MutS domain II; pfam05188][Mu…	[14][41][43][70][79][91][order(100,103,106,133,137,139)][137][137][137][139][144][200][219][219][227][227][252][252][254][254][256][256][261][261][269][274][275][279][280][309][348][504][830][830][924][1134..1141][order(1137..1138,1140..1142,1178,1213..1214,1248)][1175..1178][1183..1196][1209..1214][1217..1220][1244..1250]	[phosphorylation][phosphorylation][phosphorylation][acetylation][phosphorylation][phosphorylation][other][phosphorylation][phosphorylation][phosphorylation][phosphorylation][phosphorylation][phosphorylation][phosphorylation][phosphorylation][phosphorylation][phosphorylation][phosphorylation][phosphorylation][phosphorylation][phosphorylation][phosphorylation][phosphorylation][phosphorylation][phos…	[Phosphoserine; propagated from UniProtKB/Swiss-Prot (P52701.2)][Phosphoserine; propagated from UniProtKB/Swiss-Prot (P52701.2)][Phosphoserine; propagated from UniProtKB/Swiss-Prot (P52701.2)][N6-acetyllysine; propagated from UniProtKB/Swiss-Prot (P52701.2)][Phosphoserine; propagated from UniProtKB/Swiss-Prot (P52701.2)][Phosphoserine; propagated from UniProtKB/Swiss-Prot (P52701.2)][putative chr…				1	NP_000170.1	235	NP_000170.1	DNA mismatch repair protein Msh6 isoform 1 [Homo sapiens]	0	0	0	0	0	0	0	2	2	2	0	2	2.43	3.305e-05	3	3	3	0	3	3.38	0.00010485	0	0	0	0	0
374	0.000312	14	4.3e-05	2	7.25581	NUP93		16		[211..804]	[Nic96]	[Nup93/Nic96; pfam04097]	[52][72][75][80]	[phosphorylation][phosphorylation][phosphorylation][phosphorylation]	[Phosphoserine. {ECO:0000244|PubMed:18669648, ECO:0000244|PubMed:20068231}; propagated from UniProtKB/Swiss-Prot (Q8N1F7.2)][Phosphoserine. {ECO:0000244|PubMed:18669648, ECO:0000244|PubMed:20068231, ECO:0000244|PubMed:21406692}; propagated from UniProtKB/Swiss-Prot (Q8N1F7.2)][Phosphoserine. {ECO:0000244|PubMed:21406692}; propagated from UniProtKB/Swiss-Prot (Q8N1F7.2)][Phosphoserine. {ECO:000024…				1	NP_055484.3	237	NP_055484.3	nuclear pore complex protein Nup93 isoform 1 [Homo sapiens]	0	0	0	0	0	0	0	1	1	1	0	1	1.47	2.744e-05	1	1	1	0	1	1.47	5.804e-05	0	0	0	0	0
375	0.000312	4	0	0	1.79769e+308	RTN4		2		[1005..1175]	[Reticulon]	[Reticulon; pfam02453]	[1][7][7][11][13][15][15][107][107][152][181][181][182][184][184][188][196][361][446][450][511][749][858][860][863][881][1019..1039][1104][1134..1154]	[acetylation][phosphorylation][phosphorylation][phosphorylation][phosphorylation][phosphorylation][phosphorylation][phosphorylation][phosphorylation][phosphorylation][phosphorylation][phosphorylation][phosphorylation][phosphorylation][phosphorylation][phosphorylation][phosphorylation][phosphorylation][phosphorylation][phosphorylation][phosphorylation][phosphorylation][phosphorylation][phosphoryla…	[N-acetylmethionine. {ECO:0000244|PubMed:19369195, ECO:0000244|PubMed:19413330, ECO:0000244|PubMed:20068231, ECO:0000244|PubMed:21406692, ECO:0000244|PubMed:22223895, ECO:0000244|PubMed:22814378, ECO:0000244|PubMed:25944712, ECO:0000269|Ref.16}; propagated from UniProtKB/Swiss-Prot (Q9NQC3.2)][][Phosphoserine. {ECO:0000244|PubMed:17081983, ECO:0000244|PubMed:20068231}; propagated from UniProtKB/S…				3	NP_065393.1;NP_722550.1;NP_997403.1	817	NP_065393.1	1 genes:RTN4.NP_065393.1:reticulon-4 isoform A [Homo sapiens] ;NP_722550.1:reticulon-4 isoform B [Homo sapiens] ;NP_997403.1:reticulon-4 isoform D [Homo sapiens] ;	0	0	0	0	0	0	0	0	0	0	0	0	0	0	0	0	0	0	0	0	0	0	0	0	0	0
376	0.000311	11	0.001425	4	0.218246	YWHAZ		8		[2..230]	[14-3-3_beta_zeta]	[14-3-3 beta and zeta isoforms of 14-3-3 protein; cd10022]	[1][3][order(5,8..9,12..13,15..16,18,21,58,61,65,75,78..79,82,][order(41..42,45..46,49,117,120,127..128,165,169,172..173,][56][58][68][127][184][207][210][232]	[acetylation][acetylation][other][other][other][phosphorylation][acetylation][other][phosphorylation][phosphorylation][phosphorylation][phosphorylation]	[N-acetylmethionine. {ECO:0000244|PubMed:22223895, ECO:0000244|PubMed:22814378, ECO:0000244|PubMed:25944712, ECO:0000269|Ref.7}; propagated from UniProtKB/Swiss-Prot (P63104.1)][N6-acetyllysine. {ECO:0000244|PubMed:19608861}; propagated from UniProtKB/Swiss-Prot (P63104.1)][dimer interface [polypeptide binding]][peptide binding site [polypeptide binding]][Interaction with phosphoserine on interac…				1	NP_001129173.1	326	NP_001129173.1	14-3-3 protein zeta/delta [Homo sapiens]	0	0	0	0	0	0	0	4	11	11	0	11	24.9	0.00100906	2	2	2	0	2	13.47	0.00038802	1	3	3	0	3
377	0.000311	7	0.001064	2	0.292293	DYNLL2		17		[1..89]	[PTZ00059]	[dynein light chain; Provisional]	[41]	[other]	[Interaction with myosin V motor complex. {ECO:0000250}; propagated from UniProtKB/Swiss-Prot (Q96FJ2.1)]				1	NP_542408.1	433	NP_542408.1	dynein light chain 2, cytoplasmic [Homo sapiens]	2	3	2	1	2.25	38.2	0.00065821	2	3	0	3	0	24.72	0	0	0	0	0	0	0	0	1	1	1	0	1
378	0.000309	5	0.00073	1	0.423288	NME1		17	2.7.4.6	[5..139][5..134]	[NDK][NDPk_I]	[Nucleoside diphosphate kinase; pfam00334][Nucleoside diphosphate kinase Group I (NDPk_I)-like: NDP kinase domains are present in a large family of structurally and functionally conserved proteins from bacteria to humans that generally catalyze the transfer of gamma-phosphates of a nucleoside...; cd04413]	[2][order(12,52,60,88,94,105,115,118,120..121,129)][order(16,21..23,26,29,38..40)][44][120][122][125]	[acetylation][active][other][phosphorylation][phosphorylation][phosphorylation][phosphorylation]	[N-acetylalanine; propagated from UniProtKB/Swiss-Prot (P15531.1)][][multimer interface [polypeptide binding]][][][][]				1	NP_000260.1	714	NP_000260.1	nucleoside diphosphate kinase A isoform b [Homo sapiens]	0	0	0	0	0	0	0	4	10	0	10	0	37.5	0	3	5	1	4	2.33333	28.29	0.00072967	0	0	0	0	0
379	0.000306	5	0	0	1.79769e+308	ATP5SL		19		[132..155][140..>201][156..181][182..206][207..227]	[leucine-rich repeat][AMN1][leucine-rich repeat][leucine-rich repeat][leucine-rich repeat]	[leucine-rich repeat [structural motif]][Antagonist of mitotic exit network protein 1; cd09293][leucine-rich repeat [structural motif]][leucine-rich repeat [structural motif]][leucine-rich repeat [structural motif]]							4	NP_001161339.1;NP_001161343.1;NP_001307769.1;NP_060505.2	666	NP_001161339.1	1 genes:DMAC2.NP_001161339.1:distal membrane-arm assembly complex protein 2 isoform 1 [Homo sapiens] ;NP_001161343.1:distal membrane-arm assembly complex protein 2 isoform 5 [Homo sapiens] ;NP_001307769.1:distal membrane-arm assembly complex protein 2 isoform 9 [Homo sapiens] ;NP_060505.2:distal membrane-arm assembly complex protein 2 isoform 4 [Homo sapiens] ;	0	0	0	0	0	0	0	0	0	0	0	0	0	0	0	0	0	0	0	0	0	0	0	0	0	0
380	0.000305	2	0.000522	2	0.584291	PPIH													2	NP_001317439.1;NP_006338.1	1650	NP_001317439.1	1 genes:PPIH.NP_001317439.1:peptidyl-prolyl cis-trans isomerase H isoform 2 [Homo sapiens] ;NP_006338.1:peptidyl-prolyl cis-trans isomerase H isoform 1 [Homo sapiens] ;	0	0	0	0	0	0	0	1	2	2	0	2	20.15	0.00033544	1	2	2	0	2	20.15	0.00070944	0	0	0	0	0
381	0.000305	9	0.000275	1	1.10909	YWHAQ		2		[1..234]	[14-3-3_theta]	[14-3-3 theta/tau (theta in mice, tau in human), an isoform of 14-3-3 protein; cd10023]	[1][3][order(8..9,13,15..16,18,21,58,61,65,78,82,89)][25][order(49,56,120,127..128,169,172..173,176,179..180,220,][49][56][68][82][92][104][115][127][230][232][232][232]	[acetylation][acetylation][other][modified][other][acetylation][other][acetylation][modified][phosphorylation][modified][acetylation][other][phosphorylation][phosphorylation][phosphorylation][phosphorylation]	[N-acetylmethionine. {ECO:0000244|PubMed:22814378, ECO:0000244|PubMed:25944712, ECO:0000269|Ref.7}; propagated from UniProtKB/Swiss-Prot (P27348.1)][N6-acetyllysine. {ECO:0000244|PubMed:19608861}; propagated from UniProtKB/Swiss-Prot (P27348.1)][dimer interface [polypeptide binding]][S-nitrosylation site][peptide binding site [polypeptide binding]][N6-acetyllysine. {ECO:0000244|PubMed:19608861}; …				1	NP_006817.1	717	NP_006817.1	14-3-3 protein theta [Homo sapiens]	0	0	0	0	0	0	0	2	3	3	0	3	13.47	0.0002752	0	0	0	0	0	0	0	0	0	0	0	0
382	0.000305	4	0	0	1.79769e+308	SLC25A10		17		[13..288][13..93][95..191][196..293]	[PTZ00169][Mito_carr][Mito_carr][Mito_carr]	[ADP/ATP transporter on adenylate translocase; Provisional][Mitochondrial carrier protein; pfam00153][Mitochondrial carrier protein; pfam00153][Mitochondrial carrier protein; pfam00153]							2	NP_001257817.1;NP_036272.2	852	NP_001257817.1	1 genes:SLC25A10.NP_001257817.1:mitochondrial dicarboxylate carrier isoform 1 [Homo sapiens] ;NP_036272.2:mitochondrial dicarboxylate carrier isoform 2 [Homo sapiens] ;	0	0	0	0	0	0	0	0	0	0	0	0	0	0	0	0	0	0	0	0	0	0	0	0	0	0
383	0.000305	1	0	0	1.79769e+308	NUP37		12		[6..54][16..>325][61..109][<64..194][115..154][159..195][199..237][242..282][287..324]	[WD 1][WD40][WD 2][WD40][WD 3][WD 4][WD 5][WD 6][WD 7]	[propagated from UniProtKB/Swiss-Prot (Q8NFH4.1)][WD40 repeat [General function prediction only]; COG2319][propagated from UniProtKB/Swiss-Prot (Q8NFH4.1)][WD40 domain, found in a number of eukaryotic proteins that cover a wide variety of functions including adaptor/regulatory modules in signal transduction, pre-mRNA processing and cytoskeleton assembly; typically contains a GH dipeptide 11-24 re…							1	NP_076962.2	1507	NP_076962.2	nucleoporin Nup37 [Homo sapiens]	0	0	0	0	0	0	0	0	0	0	0	0	0	0	0	0	0	0	0	0	0	0	0	0	0	0
384	0.000302	1	0.000681	2	0.443465	HMGB3		X		[13..76][93..158]	[HMGB-UBF_HMG-box][HMGB-UBF_HMG-box]	[HMGB-UBF_HMG-box, class II and III members of the HMG-box superfamily of DNA-binding proteins. These proteins bind the minor groove of DNA in a non-sequence specific fashion and contain two or more tandem HMG boxes. Class II members include non-histone...; cd01390][HMGB-UBF_HMG-box, class II and III members of the HMG-box superfamily of DNA-binding proteins. These proteins bind the minor groove …	[order(13..14,16..17,20..21,24,28,43,46,49,68)][order(95,97..98,100..101,104..105,108,112,125,128,131,150)]	[DNA binding][DNA binding]	[DNA binding site [nucleotide binding]][DNA binding site [nucleotide binding]]				2	NP_001288158.1;NP_001288160.1	1692	NP_001288158.1	1 genes:HMGB3.NP_001288158.1:high mobility group protein B3 isoform a [Homo sapiens] ;NP_001288160.1:high mobility group protein B3 isoform b [Homo sapiens] ;	1	2	2	0	2	6.5	0.00026036	0	0	0	0	0	0	0	0	0	0	0	0	0	0	0	0	0	0	0
385	0.000302	2	0	0	1.79769e+308	LAMC1		1		[34..285][50..284][285..330][286..509][341..389][397..443][444..493][510..689][558..688][690..1030][724..771][772..820][828..876][883..933][934..981][982..1029][1031..1609][1072..1155][1091..1302][1123..1255][1206..1480][1287..1434][1446..>1596]	[Domain VI][Laminin_N][EGF_Lam][Domain V][EGF_Lam][EGF_Lam][EGF_Lam][Domain IV][Laminin_B][Domain III][EGF_Lam][EGF_Lam][EGF_Lam][EGF_Lam][EGF_Lam][EGF_Lam][Domain I/II][t_SNARE][MA][MCP_signal][Laminin_I][Tropomyosin_1][SPEC]	[N-terminal domain][Laminin N-terminal (Domain VI); pfam00055][Laminin-type epidermal growth factor-like domain; laminins are the major noncollagenous components of basement membranes that mediate cell adhesion, growth migration, and differentiation; the laminin-type epidermal growth factor-like module occurs in...; cd00055][contains 4.5 EGF-like repeats][Laminin-type epidermal growth factor-like…	[order(286,288,298,305,307,316)][order(342,344,351,367,370,379)][order(398,400,410,416,418,427)][order(445,447,456,463,465,474)][650][order(724,726,733,740,742,751)][order(773,775,785,792,795,804)][order(828,830,842,849,852,861)][order(884,886,898,905,907,916)][order(935,937,947,954,956,965)][order(983,985,995,1001,1003,1012)][order(1126..1127,1130..1131,1134,1137..1138,1140..1141,][1149][1493][1…	[other][other][other][other][glycosylation][other][other][other][other][other][other][other][phosphorylation][phosphorylation][other]	[EGF-like motif][EGF-like motif][EGF-like motif][EGF-like motif][][EGF-like motif][EGF-like motif][EGF-like motif][EGF-like motif][EGF-like motif][EGF-like motif][dimer interface [polypeptide binding]][Phosphoserine, by FAM20C. {ECO:0000269|PubMed:26091039}; propagated from UniProtKB/Swiss-Prot (P11047.3)][Phosphoserine. {ECO:0000244|PubMed:21406692}; propagated from UniProtKB/Swiss-Prot (P11047.…				1	NP_002284.3	1193	NP_002284.3	laminin subunit gamma-1 precursor [Homo sapiens]	0	0	0	0	0	0	0	0	0	0	0	0	0	0	0	0	0	0	0	0	0	0	0	0	0	0
386	0.000301	2	0	0	1.79769e+308	RPL19		17		[4..167]	[Ribosomal_L19e_E]	[Ribosomal protein L19e, eukaryotic. L19e is found in the large ribosomal subunit of eukaryotes and archaea. L19e is distinct from the ribosomal subunit L19, which is found in prokaryotes. It consists of two small globular domains connected by an...; cd01417]	[order(4,8..9,18..24,26,29,38,42,53,55..60,62,64,66..67,][13][28..47][order(112..113,115..119,139..149)][187]	[other][phosphorylation][other][other][phosphorylation]	[protein-rRNA interface [nucleotide binding]][Phosphoserine; propagated from UniProtKB/Swiss-Prot (P84098.1)][putative translocon docking site][putative intersubunit bridge][Phosphothreonine; propagated from UniProtKB/Swiss-Prot (P84098.1)]				2	NP_000972.1;NP_001317129.1	1229	NP_000972.1	1 genes:RPL19.NP_000972.1:60S ribosomal protein L19 isoform 1 [Homo sapiens] ;NP_001317129.1:60S ribosomal protein L19 isoform 2 [Homo sapiens] ;	0	0	0	0	0	0	0	0	0	0	0	0	0	0	0	0	0	0	0	0	0	0	0	0	0	0
387	0.0003	1	0	0	1.79769e+308	ATP5F1		1		[83..244]	[Mt_ATP-synt_B]	[Mitochondrial ATP synthase B chain precursor (ATP-synt_B); pfam05405]	[131][139][154][162][221][233][244]	[modified][acetylation][acetylation][acetylation][acetylation][acetylation][acetylation]	[N6-succinyllysine. {ECO:0000250|UniProtKB:Q9CQQ7}; propagated from UniProtKB/Swiss-Prot (P24539.2)][N6-acetyllysine. {ECO:0000250|UniProtKB:Q9CQQ7}; propagated from UniProtKB/Swiss-Prot (P24539.2)][N6-acetyllysine. {ECO:0000250|UniProtKB:Q9CQQ7}; propagated from UniProtKB/Swiss-Prot (P24539.2)][N6-acetyllysine. {ECO:0000250|UniProtKB:Q9CQQ7}; propagated from UniProtKB/Swiss-Prot (P24539.2)][N6-a…				1	NP_001679.2	1448	NP_001679.2	ATP synthase F(0) complex subunit B1, mitochondrial precursor [Homo sapiens]	0	0	0	0	0	0	0	0	0	0	0	0	0	0	0	0	0	0	0	0	0	0	0	0	0	0
388	0.000299	8	0.001973	5	0.151546	CPSF7		11		[81..170][84..157]	[RRM_CFIm59][RRM]	[RNA recognition motif of pre-mRNA cleavage factor Im 59 kDa subunit (CFIm59 or CPSF7) and similar proteins; cd12644][RNA recognition motif; smart00360]	[order(91..96,112,114..115,117..124)][203][205][413][423]	[other][phosphorylation][phosphorylation][phosphorylation][phosphorylation]	[polypeptide substrate binding site [polypeptide binding]][Phosphothreonine. {ECO:0000244|PubMed:18669648, ECO:0000244|PubMed:19690332, ECO:0000244|PubMed:24275569}; propagated from UniProtKB/Swiss-Prot (Q8N684.1)][Phosphoserine. {ECO:0000250|UniProtKB:Q8BTV2}; propagated from UniProtKB/Swiss-Prot (Q8N684.1)][Phosphoserine. {ECO:0000244|PubMed:18669648}; propagated from UniProtKB/Swiss-Prot (Q8N6…				3	NP_001129512.1;NP_001136037.1;NP_079087.3	419	NP_001129512.1	1 genes:CPSF7.NP_001129512.1:cleavage and polyadenylation specificity factor subunit 7 isoform 2 [Homo sapiens] ;NP_001136037.1:cleavage and polyadenylation specificity factor subunit 7 isoform 3 [Homo sapiens] ;NP_079087.3:cleavage and polyadenylation specificity factor subunit 7 isoform 1 [Homo sapiens] ;	3	17	17	0	17	12.74	0.00093972	5	36	36	0	36	14.44	0.0017178	8	41	41	0	41	16.56	0.00413765	2	6	6	0	6
390	0.000299	8	0.000349	2	0.856734	GPI		19	5.3.1.9	[1..554][123..286][334..525]	[pgi][SIS_PGI_1][SIS_PGI_2]	[glucose-6-phosphate isomerase; Reviewed; PRK00179][Phosphoglucose isomerase (PGI) contains two SIS (Sugar ISomerase) domains. This classification is based on the alignment of the first SIS domain. PGI is a multifunctional enzyme which as an intracellular dimer catalyzes the reversible isomerization of...; cd05015][Phosphoglucose isomerase (PGI) contains two SIS (Sugar ISomerase) domains. This cl…	[2][12][109][142][order(157,159..160,210..212,215,272)][order(185..188,217,221,224)][185][185][order(334,342,354,358,361..362,382,384..386,389..390,][order(354,358)][454]	[acetylation][acetylation][phosphorylation][acetylation][active][other][phosphorylation][phosphorylation][other][active][modified]	[N-acetylalanine; propagated from UniProtKB/Swiss-Prot (P06744.4)][N6-acetyllysine; propagated from UniProtKB/Swiss-Prot (P06744.4)][Phosphothreonine; propagated from UniProtKB/Swiss-Prot (P06744.4)][N6-acetyllysine; propagated from UniProtKB/Swiss-Prot (P06744.4)][][dimer interface [polypeptide binding]][][Phosphoserine, by CK2; propagated from UniProtKB/Swiss-Prot (P06744.4)][dimer interface [p…				2	NP_000166.2;NP_001276718.1	713	NP_000166.2	1 genes:GPI.NP_000166.2:glucose-6-phosphate isomerase isoform 2 [Homo sapiens] ;NP_001276718.1:glucose-6-phosphate isomerase isoform 3 [Homo sapiens] ;	0	0	0	0	0	0	0	7	11	11	0	11	22.22	0.00044305	2	3	3	0	3	2.69	0.00025555	0	0	0	0	0
391	0.000299	1	0.000219	2	1.3653	PITHD1		1		[31..176]	[PITH]	[PITH domain; pfam06201]	[189][189]	[phosphorylation][phosphorylation]	[][Phosphotyrosine. {ECO:0000244|PubMed:15592455}; propagated from UniProtKB/Swiss-Prot (Q9GZP4.1)]				1	NP_065095.2	1707	NP_065095.2	PITH domain-containing protein 1 [Homo sapiens]	0	0	0	0	0	0	0	2	2	2	0	2	10.9	0.00021303	1	1	1	0	1	5.69	0.00022527	0	0	0	0	0
392	0.000298	7	0	0	1.79769e+308	ATP5C1		10	3.6.1.14	[26..294]	[F1-ATPase_gamma]	[mitochondrial ATP synthase gamma subunit; cd12151]	[order(29,34,40,44,47..48,50..51,54..55,100,102..105,][39][49][55][order(65..66,68..69,72,75..76,225,228..229,232)][115][115][order(138,150..155,228,231..232)][146][154][154][197][270]	[other][acetylation][modified][acetylation][other][acetylation][modified][other][phosphorylation][acetylation][modified][acetylation][modified]	[core domain interface [polypeptide binding]][N6-acetyllysine. {ECO:0000250|UniProtKB:Q91VR2}; propagated from UniProtKB/Swiss-Prot (P36542.1)][N6-succinyllysine. {ECO:0000250|UniProtKB:Q91VR2}; propagated from UniProtKB/Swiss-Prot (P36542.1)][N6-acetyllysine. {ECO:0000244|PubMed:19608861}; propagated from UniProtKB/Swiss-Prot (P36542.1)][delta subunit interface [polypeptide binding]][N6-acetylly…				3	NP_001001973.1;NP_001307815.1;NP_005165.1	479	NP_001001973.1	1 genes:ATP5F1C.NP_001001973.1:ATP synthase subunit gamma, mitochondrial isoform L (liver) precursor [Homo sapiens] ;NP_001307815.1:ATP synthase subunit gamma, mitochondrial isoform 3 [Homo sapiens] ;NP_005165.1:ATP synthase subunit gamma, mitochondrial isoform H (heart) precursor [Homo sapiens] ;	0	0	0	0	0	0	0	0	0	0	0	0	0	0	0	0	0	0	0	0	0	0	0	0	0	0
393	0.000297	3	0	0	1.79769e+308	PTPMT1		11	3.1.3.16;3.1.3.48;3.1.3.27	[40..182]	[PTPc]	[Protein tyrosine phosphatases (PTP) catalyze the dephosphorylation of phosphotyrosine peptides; they regulate phosphotyrosine levels in signal transduction pathways. The depth of the active site cleft renders the enzyme specific for phosphorylated Tyr...; cl21483]	[order(101,131..132,135,138..139)][order(101,132)]	[active][active]	[][catalytic residues [active]]				1	NP_783859.1	961	NP_783859.1	phosphatidylglycerophosphatase and protein-tyrosine phosphatase 1 isoform 1 [Homo sapiens]	0	0	0	0	0	0	0	0	0	0	0	0	0	0	0	0	0	0	0	0	0	0	0	0	0	0
394	0.000296	9	0	0	1.79769e+308	RPL4		15		[2..372][10..265][275..353]	[PTZ00428][Ribosomal_L4][Ribos_L4_asso_C]	[60S ribosomal protein L4; Provisional][Ribosomal protein L4/L1 family; cl00325][60S ribosomal protein L4 C-terminal domain; pfam14374]	[2][14][106][295][295][333][365]	[acetylation][acetylation][acetylation][phosphorylation][phosphorylation][acetylation][phosphorylation]	[N-acetylalanine; propagated from UniProtKB/Swiss-Prot (P36578.5)][N6-acetyllysine; propagated from UniProtKB/Swiss-Prot (P36578.5)][N6-acetyllysine; propagated from UniProtKB/Swiss-Prot (P36578.5)][][Phosphoserine; propagated from UniProtKB/Swiss-Prot (P36578.5)][N6-acetyllysine; propagated from UniProtKB/Swiss-Prot (P36578.5)][Phosphoserine; propagated from UniProtKB/Swiss-Prot (P36578.5)]				1	NP_000959.2	338	NP_000959.2	60S ribosomal protein L4 [Homo sapiens]	0	0	0	0	0	0	0	0	0	0	0	0	0	0	0	0	0	0	0	0	0	0	0	0	0	0
395	0.000294	11	0.000462	4	0.636364	EIF5B		2	3.6.5.3	[627..1202][632..845][638..645][663..667][702..705][756..759][824..826][856..965][964..1067][1091..1162]	[PRK04004][IF2_eIF5B][G1. {ECO:0000255|PROSITE-ProRule:PRU01059}][G2. {ECO:0000255|PROSITE-ProRule:PRU01059}][G3. {ECO:0000255|PROSITE-ProRule:PRU01059}][G4. {ECO:0000255|PROSITE-ProRule:PRU01059}][G5. {ECO:0000255|PROSITE-ProRule:PRU01059}][aeIF5B_II][IF-2][Translation_Factor_II_like]	[translation initiation factor IF-2; Validated][Initiation Factor 2 (IF2)/ eukaryotic Initiation Factor 5B (eIF5B) family; cd01887][propagated from UniProtKB/Swiss-Prot (O60841.4)][propagated from UniProtKB/Swiss-Prot (O60841.4)][propagated from UniProtKB/Swiss-Prot (O60841.4)][propagated from UniProtKB/Swiss-Prot (O60841.4)][propagated from UniProtKB/Swiss-Prot (O60841.4)][aeIF5B_II: This family…	[107][107][113][113][113][134][134][135][135][137][137][164][164][164][171][171][182][182][183][183][186][186][190][190][190][214][214][222][301][498][547][557][560][588][589][591][591][595][638..645][order(639,641,645..646,649,652..653,669..670,706..707,][order(640..646,707,756..757,759..760,824..826)][663..669][665][702..705][704..722][756..759][824..826][1168]	[phosphorylation][phosphorylation][phosphorylation][phosphorylation][phosphorylation][phosphorylation][phosphorylation][phosphorylation][phosphorylation][phosphorylation][phosphorylation][phosphorylation][phosphorylation][phosphorylation][phosphorylation][phosphorylation][phosphorylation][phosphorylation][phosphorylation][phosphorylation][phosphorylation][phosphorylation][phosphorylation][phospho…	[][Phosphoserine. {ECO:0000244|PubMed:17081983, ECO:0000244|PubMed:18318008, ECO:0000244|PubMed:18669648, ECO:0000244|PubMed:21406692, ECO:0000244|PubMed:24275569}; propagated from UniProtKB/Swiss-Prot (O60841.4)][][][Phosphoserine. {ECO:0000244|PubMed:17081983, ECO:0000244|PubMed:18318008, ECO:0000244|PubMed:18669648, ECO:0000244|PubMed:19690332, ECO:0000244|PubMed:20068231, ECO:0000244|PubMed:2…				1	NP_056988.3	316	NP_056988.3	eukaryotic translation initiation factor 5B [Homo sapiens]	2	5	5	0	5	4.02	0.0001067	20	55	55	0	55	24.02	0.0010132	6	14	14	0	14	10.98	0.00054546	0	0	0	0	0
396	0.000294	10	0	0	1.79769e+308	TMX3		18	5.3.4.1	[27..130][160..337][257..340][451..454]	[PDI_a_TMX3][Thioredoxin_6][Thioredoxin_like][Di-lysine motif]	[PDIa family, TMX3 subfamily; composed of eukaryotic proteins similar to human TMX3, a TRX related transmembrane protein containing one redox active TRX domain at the N-terminus and a classical ER retrieval sequence for type I transmembrane proteins at...; cd03000][Thioredoxin-like domain; pfam13848][Protein Disulfide Oxidoreductases and Other Proteins with a Thioredoxin fold; cl00388][propagated…	[order(53,56,117)][376..396]	[active][transmembrane region]	[catalytic residues [active]][propagated from UniProtKB/Swiss-Prot (Q96JJ7.2)]				1	NP_061895.3	282	NP_061895.3	protein disulfide-isomerase TMX3 isoform 1 precursor [Homo sapiens]	0	0	0	0	0	0	0	0	0	0	0	0	0	0	0	0	0	0	0	0	0	0	0	0	0	0
397	0.000293	10	0	0	1.79769e+308	ARL1		12		[16..175][19..176]	[SAR][Arl1]	[Sar1p-like members of the Ras-family of small GTPases; smart00178][ADP ribosylation factor 1 (Arf1); cd04151]	[24..31][order(26..32,45,48,70,126..127,129,159..161)][order(26..27,31,35,47..54,76,81)][36..51][order(48..52,57,67,71,77,79..81)][48][order(50..51,64,80..81,83,115)][order(51..58,61..66)][order(67..75,77..80)][67..70][126..129][159..161]	[other][other][other][other][other][other][other][other][other][other][other][other]	[G1 box][GTP/Mg2+ binding site [chemical binding]][putative GAP interaction site [polypeptide binding]][Switch I region][putative GEF interaction site [polypeptide binding]][G2 box][effector interaction site][interswitch region][Switch II region][G3 box][G4 box][G5 box]				2	NP_001168.1;NP_001287997.1	273	NP_001168.1	1 genes:ARL1.NP_001168.1:ADP-ribosylation factor-like protein 1 isoform 1 [Homo sapiens] ;NP_001287997.1:ADP-ribosylation factor-like protein 1 isoform 2 [Homo sapiens] ;	0	0	0	0	0	0	0	0	0	0	0	0	0	0	0	0	0	0	0	0	0	0	0	0	0	0
398	0.000291	4	0	0	1.79769e+308	LAMB1		7		[22..270][35..269][271..540][271..323][335..387][397..456][457..508][509..>548][541..771][772..1178][772..819][820..863][866..911][916..974][975..1026][1028..1081][1083..1126][1131..1180][1179..1397][<1216..1327][1398..1430][1431..1786][1446..>1781][1452..1778]	[Domain VI][Laminin_N][Domain V][EGF_Lam][EGF_Lam][EGF_Lam][EGF_Lam][EGF_Lam][Domain IV][Domain III][EGF_Lam][EGF_Lam][EGF_Lam][EGF_Lam][EGF_Lam][EGF_Lam][EGF_Lam][EGF_Lam][Domain II][BAR][Domain alpha][Domain I][Vinculin][COG1340]	[N-terminal domain][Laminin N-terminal (Domain VI); pfam00055][contains 5 EGF-like repeats][Laminin-type epidermal growth factor-like domain; laminins are the major noncollagenous components of basement membranes that mediate cell adhesion, growth migration, and differentiation; the laminin-type epidermal growth factor-like module occurs in...; cd00055][Laminin-type epidermal growth factor-like d…	[250][order(271,273,280,298,300,309)][order(335,337,344,362,365,374)][order(398,400,411,426,428,437)][order(458,460,472,479,481,490)][order(510,512,522,529,531,540)][order(773,775,785,792,794,803)][order(821,823,833,840,842,851)][order(867,869,876,883,886,895)][order(917,919,933,944,946,955)][order(976,978,990,997,1000,1009)][order(1028,1030,1047,1054,1056,1065)][order(1084,1086,1096,1103,1105,11…	[phosphorylation][other][other][other][other][other][other][other][other][other][other][other][other][other][phosphorylation][phosphorylation][phosphorylation][phosphorylation]	[Phosphoserine. {ECO:0000250|UniProtKB:P02469}; propagated from UniProtKB/Swiss-Prot (P07942.2)][EGF-like motif][EGF-like motif][EGF-like motif][EGF-like motif][EGF-like motif][EGF-like motif][EGF-like motif][EGF-like motif][EGF-like motif][EGF-like motif][EGF-like motif][EGF-like motif][EGF-like motif][Phosphoserine, by FAM20C. {ECO:0000269|PubMed:26091039}; propagated from UniProtKB/Swiss-Prot …				1	NP_002282.2	735	NP_002282.2	laminin subunit beta-1 precursor [Homo sapiens]	0	0	0	0	0	0	0	0	0	0	0	0	0	0	0	0	0	0	0	0	0	0	0	0	0	0
399	0.000289	12	0	0	1.79769e+308	COPB1		11		[26..550][96..131][132..168][240..276][277..314][316..353][396..433][666..809][812..945]	[Adaptin_N][HEAT 1][HEAT 2][HEAT 3][HEAT 4][HEAT 5][HEAT 6][Coatamer_beta_C][Coatomer_b_Cpla]	[Adaptin N terminal region; pfam01602][propagated from UniProtKB/Swiss-Prot (P53618.3)][propagated from UniProtKB/Swiss-Prot (P53618.3)][propagated from UniProtKB/Swiss-Prot (P53618.3)][propagated from UniProtKB/Swiss-Prot (P53618.3)][propagated from UniProtKB/Swiss-Prot (P53618.3)][propagated from UniProtKB/Swiss-Prot (P53618.3)][Coatomer beta C-terminal region; pfam07718][Coatomer beta subunit …	[2][494]	[acetylation][acetylation]	[N-acetylthreonine. {ECO:0000244|PubMed:19413330, ECO:0000244|PubMed:22223895}; propagated from UniProtKB/Swiss-Prot (P53618.3)][N6-acetyllysine. {ECO:0000250|UniProtKB:Q9JIF7}; propagated from UniProtKB/Swiss-Prot (P53618.3)]				1	NP_001137534.1	156	NP_001137534.1	coatomer subunit beta [Homo sapiens]	0	0	0	0	0	0	0	0	0	0	0	0	0	0	0	0	0	0	0	0	0	0	0	0	0	0
400	0.000289	10	0	0	1.79769e+308	SAMHD1													2	NP_001350658.1;NP_056289.2	278	NP_001350658.1	1 genes:SAMHD1.NP_001350658.1:deoxynucleoside triphosphate triphosphohydrolase SAMHD1 isoform 2 [Homo sapiens] ;NP_056289.2:deoxynucleoside triphosphate triphosphohydrolase SAMHD1 isoform 1 [Homo sapiens] ;	0	0	0	0	0	0	0	0	0	0	0	0	0	0	0	0	0	0	0	0	0	0	0	0	0	0
401	0.000289	6	0	0	1.79769e+308	ASS1		9	6.3.4.5	[7..398]	[Argininosuccinate_Synthase]	[Argininosuccinate synthase. The Argininosuccinate synthase is a urea cycle enzyme that catalyzes the penultimate step in arginine biosynthesis: the ATP-dependent ligation of citrulline to aspartate to form argininosuccinate, AMP and pyrophosphate . In...; cd01999]	[order(10,17,34,36,40,95,117,128,180..181)][order(87,91..92,123,127,180..182,189,191,270,282,322)][order(118..119,122..124)][132][180][219]	[other][other][other][modified][phosphorylation][phosphorylation]	[ANP binding site [chemical binding]][Substrate Binding Site II [chemical binding]][Substrate Binding Site I [chemical binding]][S-nitrosylation site][Phosphoserine; propagated from UniProtKB/Swiss-Prot (P00966.2)][Phosphothreonine; propagated from UniProtKB/Swiss-Prot (P00966.2)]				1	NP_446464.1	564	NP_446464.1	argininosuccinate synthase [Homo sapiens]	0	0	0	0	0	0	0	0	0	0	0	0	0	0	0	0	0	0	0	0	0	0	0	0	0	0
402	0.000288	5	0.00079	4	0.364557	HSPB1		7		[70..205][84..169][<87..183]	[Interaction with TGFB1I1. {ECO:0000250}][ACD_HspB1_like][IbpA]	[propagated from UniProtKB/Swiss-Prot (P04792.2)][Alpha crystallin domain (ACD) found in mammalian small (s)heat shock protein (Hsp)-27 (also denoted HspB1 in human) and similar proteins. sHsps are molecular chaperones that suppress protein aggregation and protect against cell stress, and are generally...; cd06475][Molecular chaperone IbpA, HSP20 family [Posttranslational modification, protein tu…	[15][15][15][15][15][26][65][65][78][78][78][78][82][82][82][82][82][83][83][order(84..88,98,100,102..103,140,161..162)][86][86][98][123][199]	[phosphorylation][phosphorylation][phosphorylation][phosphorylation][phosphorylation][phosphorylation][phosphorylation][phosphorylation][phosphorylation][phosphorylation][phosphorylation][phosphorylation][phosphorylation][phosphorylation][phosphorylation][phosphorylation][phosphorylation][phosphorylation][phosphorylation][other][phosphorylation][phosphorylation][phosphorylation][acetylation][phos…	[][][][][Phosphoserine, by MAPKAPK2 and MAPKAPK3. {ECO:0000244|PubMed:17081983, ECO:0000244|PubMed:18088087, ECO:0000244|PubMed:18691976, ECO:0000244|PubMed:20068231, ECO:0000244|PubMed:24275569, ECO:0000269|PubMed:10383393, ECO:0000269|PubMed:1332886, ECO:0000269|PubMed:8774846}; propagated from UniProtKB/Swiss-Prot (P04792.2)][Phosphoserine. {ECO:0000250|UniProtKB:P42930}; propagated from UniPr…				1	NP_001531.1	884	NP_001531.1	heat shock protein beta-1 [Homo sapiens]	1	2	2	0	2	8.29	0.00025401	4	8	8	0	8	46.83	0.00087706	3	6	6	0	6	38.54	0.0013912	1	1	1	0	1
403	0.000288	10	0.000227	2	1.26872	DNAJB11		3		[22..344][25..79][132..329]	[DnaJ][DnaJ][DnaJ_C]	[DnaJ-class molecular chaperone with C-terminal Zn finger domain [Posttranslational modification, protein turnover, chaperones]; COG0484][DnaJ domain or J-domain. DnaJ/Hsp40 (heat shock protein 40) proteins are highly conserved and play crucial roles in protein translation, folding, unfolding, translocation, and degradation. They act primarily by stimulating the ATPase activity of Hsp70s; cd06257…	[order(53..55,64,67..68,71..72)][order(136,151..156,205,229)][188][188][order(266..267,270..271,292..295,326..329)]	[other][other][phosphorylation][phosphorylation][other]	[HSP70 interaction site [polypeptide binding]][substrate binding site [polypeptide binding]][][Phosphothreonine. {ECO:0000244|PubMed:17525332}; propagated from UniProtKB/Swiss-Prot (Q9UBS4.1)][dimer interface [polypeptide binding]]				1	NP_057390.1	514	NP_057390.1	dnaJ homolog subfamily B member 11 precursor [Homo sapiens]	0	0	0	0	0	0	0	1	3	3	0	3	4.47	0.00018833	1	2	2	0	2	4.47	0.00026555	0	0	0	0	0
404	0.000286	4	0	0	1.79769e+308	RAB11A		15		[5..215][9..173]	[PLN03110][Rab11_like]	[Rab GTPase; Provisional][Rab GTPase family 11 (Rab11)-like includes Rab11a, Rab11b, and Rab25; cd01868]	[9..13][18..25][order(20..26,37,40,43,69,124..125,127,154..156)][order(26..37,39..42)][order(36,41..49)][order(41,45..52,59,61)][43][order(44,46..48,63,65,72..73,76,80,82..85,172)][order(44..45,47,65..66,73,75,77..79)][44..48][61..65][66..69][order(69,71..81)][72..77][80..84][89..94][117..121][124..127][154..156][170..173][212][213]	[other][other][other][other][other][other][other][other][other][other][other][other][other][other][other][other][other][other][other][other][modified][modified]	[Rab subfamily motif 1 (RabSF1)][G1 box][GTP/Mg2+ binding site [chemical binding]][Rab subfamily motif 2 (RabSF2)][Switch I region][putative GEF interaction site [polypeptide binding]][G2 box][putative effector interaction site][putative GDI interaction site [polypeptide binding]][Rab family motif 1 (RabF1)][Rab family motif 2 (RabF2)][G3 box][Switch II region][Rab family motif 3 (RabF3)][Rab fam…				1	NP_004654.1	784	NP_004654.1	ras-related protein Rab-11A isoform 1 [Homo sapiens]	0	0	0	0	0	0	0	0	0	0	0	0	0	0	0	0	0	0	0	0	0	0	0	0	0	0
405	0.000284	15	0.000723	5	0.392808	CLTC		17		[19..56][24..67][112..153][154..199][200..261][202..238][260..292][262..305][306..334][335..358][360..425][453..469][484..527][528..1679][528..638][545..678][549..683][643..1679][690..828][700..831][837..972][847..975][983..1122][987..1126][1109..1135][1132..1269][1137..1272][1217..1526][1278..1420][1282..1420][1431..1582][1431..1569][1554..1679]	[Clathrin_propel][WD40-like repeat 1][WD40-like repeat 3][WD40-like repeat 4][WD40-like repeat 5][Clathrin_propel][Clathrin_propel][WD40-like repeat 6][WD40-like repeat 7][Clathrin-link][Clathrin_H_link][Binding site for the uncoating ATPase, involved in lattice disassembly. {ECO:0000255}][Flexible linker][Heavy chain arm][Distal segment][CLH][Clathrin][Proximal segment][CLH][Clathrin][CLH][Clath…	[Clathrin propeller repeat; pfam01394][propagated from UniProtKB/Swiss-Prot (Q00610.5)][propagated from UniProtKB/Swiss-Prot (Q00610.5)][propagated from UniProtKB/Swiss-Prot (Q00610.5)][propagated from UniProtKB/Swiss-Prot (Q00610.5)][Clathrin propeller repeat; pfam01394][Clathrin propeller repeat; pfam01394][propagated from UniProtKB/Swiss-Prot (Q00610.5)][propagated from UniProtKB/Swiss-Prot (Q…	[2][67][109][188][398][638][741][860][903][1171][1210][1445][1445][1481][1491][1498][1505]	[acetylation][phosphorylation][phosphorylation][phosphorylation][phosphorylation][phosphorylation][modified][acetylation][phosphorylation][phosphorylation][phosphorylation][acetylation][modified][phosphorylation][phosphorylation][phosphorylation][acetylation]	[N-acetylalanine. {ECO:0000244|PubMed:22223895, ECO:0000244|PubMed:22814378, ECO:0000244|PubMed:25944712, ECO:0000269|Ref.7}; propagated from UniProtKB/Swiss-Prot (Q00610.5)][Phosphoserine. {ECO:0000250|UniProtKB:Q68FD5}; propagated from UniProtKB/Swiss-Prot (Q00610.5)][Phosphothreonine. {ECO:0000250|UniProtKB:Q68FD5}; propagated from UniProtKB/Swiss-Prot (Q00610.5)][Phosphotyrosine. {ECO:0000250…				2	NP_001275582.1;NP_004850.1	82	NP_001275582.1	1 genes:CLTC.NP_001275582.1:clathrin heavy chain 1 isoform 2 [Homo sapiens] ;NP_004850.1:clathrin heavy chain 1 isoform 1 [Homo sapiens] ;	10	17	17	0	17	11.38	0.00026361	7	18	18	0	18	7.5	0.00024094	13	20	20	0	20	14.47	0.0005662	3	4	4	0	4
406	0.000284	14	0.000617	5	0.460292	BRD2		6		[74..180][349..450][555..559]	[Bromo_Brdt_I_like][Bromo_Brdt_II_like][Nuclear localization signal. {ECO:0000255}]	[Bromodomain, Brdt_like subfamily, repeat I. Human Brdt is a testis-specific member of the BET subfamily of bromodomain proteins; the first bromodomain in Brdt has been shown to be essential for male germ cell differentiation. Bromodomains are 110 amino...; cd05497][Bromodomain, Brdt_like subfamily, repeat II. Human Brdt is a testis-specific member of the BET subfamily of bromodomain proteins; th…	[1][6][37][order(103,110,113,152,156,162)][298][301][305][order(376,383,386,425,429,435)][633]	[acetylation][phosphorylation][phosphorylation][other][phosphorylation][phosphorylation][phosphorylation][other][phosphorylation]	[N-acetylmethionine. {ECO:0000244|PubMed:19413330, ECO:0000244|PubMed:20068231}; propagated from UniProtKB/Swiss-Prot (P25440.2)][Phosphothreonine. {ECO:0000244|PubMed:20068231}; propagated from UniProtKB/Swiss-Prot (P25440.2)][Phosphoserine. {ECO:0000244|PubMed:19690332}; propagated from UniProtKB/Swiss-Prot (P25440.2)][acetyllysine binding site][Phosphoserine. {ECO:0000244|PubMed:18669648, ECO:…				1	NP_001106653.1	93	NP_001106653.1	bromodomain-containing protein 2 isoform 1 [Homo sapiens]	6	9	7	2	7.5	16.23	0.00024378	13	39	39	0	39	25.22	0.00109427	5	10	10	0	10	15.36	0.00059342	2	2	2	0	2
407	0.000284	3	0	0	1.79769e+308	ATP1B3		3	3.6.3.9	[1..279][186..279]	[Na_K_ATPase_bet][immunoglobulin-like. {ECO:0000250}]	[Sodium Potassium ATPase beta subunit; TIGR01107][propagated from UniProtKB/Swiss-Prot (P54709.1)]	[36..56]	[transmembrane region]	[propagated from UniProtKB/Swiss-Prot (P54709.1)]				1	NP_001670.1	973	NP_001670.1	sodium/potassium-transporting ATPase subunit beta-3 [Homo sapiens]	0	0	0	0	0	0	0	0	0	0	0	0	0	0	0	0	0	0	0	0	0	0	0	0	0	0
408	0.000282	3	0	0	1.79769e+308	MBLAC2		5		[14..244][31..231]	[GloB][Lactamase_B]	[Glyoxylase or a related metal-dependent hydrolase, beta-lactamase superfamily II [General function prediction only]; COG0491][Metallo-beta-lactamase superfamily; smart00849]							1	NP_981951.2	986	NP_981951.2	metallo-beta-lactamase domain-containing protein 2 [Homo sapiens]	0	0	0	0	0	0	0	0	0	0	0	0	0	0	0	0	0	0	0	0	0	0	0	0	0	0
409	0.00028	3	0.00063	5	0.444444	PRDX3		10	1.11.1.15	[59..255][65..236]	[PTZ00253][PRX_Typ2cys]	[tryparedoxin peroxidase; Provisional][Peroxiredoxin (PRX) family, Typical 2-Cys PRX subfamily; PRXs are thiol-specific antioxidant (TSA) proteins, which confer a protective role in cells through its peroxidase activity by reducing hydrogen peroxide, peroxynitrite, and organic hydroperoxides; cd03015]	[order(65,106..107,110,173,183,196..198,200..202,206..207,][83][91][91][order(104,138..139,164,166,178)][order(105,108,184)][order(108,229)][146]	[other][modified][acetylation][modified][other][active][active][phosphorylation]	[dimer interface [polypeptide binding]][N6-succinyllysine. {ECO:0000250}; propagated from UniProtKB/Swiss-Prot (P30048.3)][N6-acetyllysine, alternate. {ECO:0000269|PubMed:19608861}; propagated from UniProtKB/Swiss-Prot (P30048.3)][N6-succinyllysine, alternate. {ECO:0000250}; propagated from UniProtKB/Swiss-Prot (P30048.3)][decamer (pentamer of dimers) interface [polypeptide binding]][catalytic tr…				1	NP_006784.1	1094	NP_006784.1	thioredoxin-dependent peroxide reductase, mitochondrial isoform a precursor [Homo sapiens]	1	2	2	0	2	12.11	0.0002034	4	6	6	0	6	16.8	0.00052675	1	1	1	0	1	4.3	0.00018567	1	1	1	0	1
410	0.00028	10	1.8e-05	1	15.5556	CAND1		12		[2..39][44..81][83..119][131..165][149..202][171..208][210..247][248..282][289..366][370..407][424..467][<434..522][471..510][515..552][563..602][606..643][646..683][650..745][688..725][729..768][770..808][809..845][852..889][890..927][928..960][961..998][1002..1039][1039..1205][1043..1097][1099..1133][1140..1189]	[HEAT 1][HEAT 2][HEAT 3][HEAT 4][HEAT_EZ][HEAT 5][HEAT 6][HEAT 7][HEAT 8][HEAT 9][HEAT 10][MMS19_C][HEAT 11][HEAT 12][HEAT 13][HEAT 14][HEAT 15][ARM][HEAT 16][HEAT 17][HEAT 18][HEAT 19][HEAT 20][HEAT 21][HEAT 22][HEAT 23][HEAT 24][TIP120][HEAT 25][HEAT 26][HEAT 27]	[propagated from UniProtKB/Swiss-Prot (Q86VP6.2)][propagated from UniProtKB/Swiss-Prot (Q86VP6.2)][propagated from UniProtKB/Swiss-Prot (Q86VP6.2)][propagated from UniProtKB/Swiss-Prot (Q86VP6.2)][HEAT-like repeat; pfam13513][propagated from UniProtKB/Swiss-Prot (Q86VP6.2)][propagated from UniProtKB/Swiss-Prot (Q86VP6.2)][propagated from UniProtKB/Swiss-Prot (Q86VP6.2)][propagated from UniProtKB/…	[2][55][335][558][971]	[acetylation][acetylation][phosphorylation][phosphorylation][acetylation]	[N-acetylalanine. {ECO:0000244|PubMed:19413330, ECO:0000244|PubMed:22223895, ECO:0000269|Ref.8, ECO:0000269|Ref.9}; propagated from UniProtKB/Swiss-Prot (Q86VP6.2)][N6-acetyllysine. {ECO:0000244|PubMed:19608861}; propagated from UniProtKB/Swiss-Prot (Q86VP6.2)][Phosphoserine. {ECO:0000244|PubMed:18691976}; propagated from UniProtKB/Swiss-Prot (Q86VP6.2)][Phosphoserine. {ECO:0000250|UniProtKB:Q6ZQ…				1	NP_060918.2	622	NP_060918.2	cullin-associated NEDD8-dissociated protein 1 isoform 1 [Homo sapiens]	0	0	0	0	0	0	0	1	1	1	0	1	1.3	1.827e-05	0	0	0	0	0	0	0	0	0	0	0	0
411	0.00028	2	0	0	1.79769e+308	DCAF8		1		[39..50][114..122][189..506][189..>505][191..230][234..275][281..321][329..369][385..424][432..472][476..515]	[Nuclear export signal. {ECO:0000269|PubMed:22500989}][Nuclear localization signal. {ECO:0000269|PubMed:22500989}][WD40][WD40][WD 1][WD 2][WD 3][WD 4][WD 5][WD 6][WD 7]	[propagated from UniProtKB/Swiss-Prot (Q5TAQ9.1)][propagated from UniProtKB/Swiss-Prot (Q5TAQ9.1)][WD40 domain, found in a number of eukaryotic proteins that cover a wide variety of functions including adaptor/regulatory modules in signal transduction, pre-mRNA processing and cytoskeleton assembly; typically contains a GH dipeptide 11-24 residues from...; cl02567][WD40 repeat [General function pr…	[21][22][99][99][129][129][130][130][142][order(192,210,214,220..221,234..235,255,259,265..266,][204]	[phosphorylation][phosphorylation][phosphorylation][phosphorylation][phosphorylation][phosphorylation][phosphorylation][phosphorylation][phosphorylation][other][methylation]	[Phosphoserine. {ECO:0000250|UniProtKB:Q8N7N5}; propagated from UniProtKB/Swiss-Prot (Q5TAQ9.1)][Phosphoserine. {ECO:0000250|UniProtKB:Q8N7N5}; propagated from UniProtKB/Swiss-Prot (Q5TAQ9.1)][][Phosphoserine. {ECO:0000250|UniProtKB:Q8N7N5}; propagated from UniProtKB/Swiss-Prot (Q5TAQ9.1)][][Phosphoserine. {ECO:0000250|UniProtKB:Q8N7N5}; propagated from UniProtKB/Swiss-Prot (Q5TAQ9.1)][][Phosphos…				1	NP_056541.2	1217	NP_056541.2	DDB1- and CUL4-associated factor 8 [Homo sapiens]	0	0	0	0	0	0	0	0	0	0	0	0	0	0	0	0	0	0	0	0	0	0	0	0	0	0
412	0.000279	5	0.000861	2	0.324042	RNPS1		16		[139..211][140..213]	[RRM][RRM_RNPS1]	[RNA recognition motif; smart00360][RNA recognition motif in RNA-binding protein with serine-rich domain 1 (RNPS1) and similar proteins; cd12365]	[order(146..150,152..153,156..157,160..161,172,177..178,]	[other]	[polypeptide substrate binding site [polypeptide binding]]				2	NP_001273555.1;NP_542161.1	1401	NP_001273555.1	1 genes:RNPS1.NP_001273555.1:RNA-binding protein with serine-rich domain 1 isoform b [Homo sapiens] ;NP_542161.1:RNA-binding protein with serine-rich domain 1 isoform a [Homo sapiens] ;	0	0	0	0	0	0	0	1	2	2	0	2	5.32	0.00015939	0	0	0	0	0	0	0	0	0	0	0	0
413	0.000278	10	0	0	1.79769e+308	ACADSB													2	NP_001317103.1;NP_001600.1	283	NP_001317103.1	1 genes:ACADSB.NP_001317103.1:short/branched chain specific acyl-CoA dehydrogenase, mitochondrial isoform 2 [Homo sapiens] ;NP_001600.1:short/branched chain specific acyl-CoA dehydrogenase, mitochondrial isoform 1 precursor [Homo sapiens] ;	0	0	0	0	0	0	0	0	0	0	0	0	0	0	0	0	0	0	0	0	0	0	0	0	0	0
414	0.000278	2	0	0	1.79769e+308	HAT1		2	2.3.1.48	[26..187]	[Hat1_N]	[Histone acetyl transferase HAT1 N-terminus; pfam10394]	[2][361]	[acetylation][phosphorylation]	[N-acetylalanine; propagated from UniProtKB/Swiss-Prot (O14929.1)][]				1	NP_003633.2	1223	NP_003633.2	histone acetyltransferase type B catalytic subunit [Homo sapiens]	0	0	0	0	0	0	0	0	0	0	0	0	0	0	0	0	0	0	0	0	0	0	0	0	0	0
[truncated: 1,412 more rows]
[truncated: 125 more columns]

## Sheet: Table_S4B
Table S4B: Frequency of detection across replicate and bait protein analyses
Spectra distributed according to the spectral count contribution of peptides unique to each isoform: columns end with "_dS"
Distributed Normalized Spectral Abundance Factors (calculated based on distributed spectral counts and protein length): columns end with "_dNSAF".
The number of replicates of a bait protein purification within which a protein with at least one distributed spectrum was identified: columns end with "_REPLICATE_COUNT"
[truncated: 1,744 more rows]

## Sheet: Table_S4C
Table S4C: Selection of proteins based on reproducibility of detection
[truncated: 1,217 more rows]

[truncated: 2 more sheets: Table_S4D, Table_S4E]
