# Supplementary material for: Differential Complex Formation via Paralogs in the Human Sin3 Protein Interaction Network
Source: Mol Cell Proteomics. 2020 Nov 25;19(9):1468–84. doi: 10.1074/mcp.RA120.002078 (PMC8143632; doi:10.1074/mcp.RA120.002078)
Supplement: Supplementary file 1 [file mmc1.zip › mmc1/159999_0_supp_506299_qb255b.xlsx]

## Sheet: Cover-Page
Supporting Information
	Differential Complex Formation via Paralogs in the Human Sin3 Protein Interaction Network
	Mark K. Adams1, Charles A.S. Banks1, Janet L. Thornton1, Cassandra G. Kempf1, Ying Zhang1, Sayem Miah1, Yan Hao1, Mihaela E. Sardiu1, Maxime Killer1,2, Gaye L. Hattem1, Alexis Murray1, Maria L. Katt1, Laurence Florens1, Michael P. Washburn1,3,*
	1 Stowers Institute for Medical Research, Kansas City, MO 64110
	2 Current address: Centre for Structural Systems Biology (CSSB), DESY and European Molecular Biology Laboratory Hamburg, Hamburg, Germany
	3 Department of Pathology & Laboratory Medicine, University of Kansas Medical Center, Kansas City, KS 66160
	*Correspondence: mpw@stowers.org
	Table of Contents
	Supporting Information 5:	Calculation of SIN3B_1 and SIN3B_2 HDAC activity
	Table S5. Calculation of SIN3B_1 and SIN3B_2 HDAC activity												Figures 4D-E, S7

## Sheet: Table_S5
Table S5. Calculation of SIN3B_1 and SIN3B_2 HDAC activity
Values reported as RFU (relative fluorescence units) for three biological replicates of isolated SIN3B_1-HaloTag or SIN3B_2-HaloTag samples
Background RFU represents the average of RFU values for HDAC activity assays that do not contain protein
Protein intensity values represent intensity units as determined by Western blot analysis
10 µL (of 100 µL) eluate was used for each activity assay
10 µL (of 100 µL) eluate was loaded in each lane for Western blotting (Fig 4D, S7) to calculate protein intensity values
Sample and replicate number	DMSO-assays: RFU	DMSO+SAHA-assays: RFU	DMSO-assays: Background Subtracted RFU	DMSO+SAHA-assays: Background Subtracted RFU	Protein Intensity	DMSO-assays: Normalized Activity	DMSO+SAHA-assays: Normalized Activity
Halo-Control 1	738.737	735.97	94.8397	53.6197	N/A	N/A	N/A
Halo-Control 2	735.121	753.363	91.2243	71.013	N/A	N/A	N/A
Halo-Control 3	731.885	756.189	87.988	73.8393	N/A	N/A	N/A
SIN3B_1-HaloTag 1	870.202	757.298	226.305	74.9477	29800	0.00759412	0.00251502
SIN3B_1-HaloTag 2	864.734	739.722	220.837	57.372	22300	0.00990302	0.00257274
SIN3B_1-HaloTag 3	1042.52	748.585	398.622	66.2353	50400	0.00790916	0.00131419
SIN3B_2-HaloTag 1	2730.54	784.474	2086.64	102.124	61400	0.0339844	0.00166326
SIN3B_2-HaloTag 2	3163.92	831.97	2520.02	149.62	83500	0.0301799	0.00179185
SIN3B_2-HaloTag 3	2851.86	806.076	2207.97	123.726	78200	0.0282349	0.00158218
Background	643.897	682.35	0	0	N/A	N/A	N/A
